# Supplementary material for: Single-cell multiomics reveals the complexity of TGFβ signalling to chromatin in iPSC-derived kidney organoids
Source: Commun Biol. 2022 Nov 27;5:1301. doi: 10.1038/s42003-022-04264-1 (PMC9701233; doi:10.1038/s42003-022-04264-1)
Supplement: Supplementary file 3 — Supplementary Data 1 [file 42003_2022_4264_MOESM3_ESM.xlsx]

## Sheet: Fibroblast 1
	p_val	avg_log2FC	pct.1	pct.2	p_val_adj
AKR1C2	0	0.920887	0.609	0.146	0
DCN	0	0.874933	0.433	0.078	0
SIX1	0	1.13243	0.843	0.317	0
NEB	0	0.845824	0.668	0.139	0
EDN3	0	0.797596	0.453	0.08	0
PITX2	0	0.823855	0.59	0.129	0
FGFR4	0	0.570633	0.411	0.052	0
COL21A1	0	0.431615	0.283	0.027	0
MET	0	1.13248	0.461	0.065	0
STC1	0	1.0326	0.535	0.079	0
MSC	0	0.533811	0.366	0.034	0
GPC3	0	2.15625	0.992	0.439	0
NRK	0	0.836461	0.482	0.077	0
TPM2	2.61878e-259	1.00786	0.918	0.553	5.2944e-255
SPATS2L	8.57333e-241	0.964036	0.642	0.235	1.73327e-236
PEG10	1.67198e-240	1.25451	0.936	0.679	3.38025e-236
MOXD1	7.6506e-236	0.477622	0.317	0.053	1.54672e-231
CDH15	1.23505e-230	0.487786	0.441	0.099	2.4969e-226
SGCD	1.02767e-224	0.572552	0.508	0.138	2.07763e-220
IGFBP3	3.86065e-222	0.717649	0.364	0.076	7.80507e-218
IGFBP5	1.30858e-216	1.19989	0.783	0.398	2.64555e-212
PDGFC	8.23698e-216	0.672793	0.678	0.251	1.66527e-211
TNNT1	1.11692e-203	0.501812	0.481	0.134	2.25808e-199
MYL1	3.28455e-196	-0.304247	0.381	0.084	6.64038e-192
TUBA1A	5.47333e-190	-1.45369	0.933	0.972	1.10654e-185
RPS18	4.15004e-183	0.469233	1	1	8.39014e-179
CELF2	1.94451e-176	0.56607	0.561	0.193	3.93122e-172
APCDD1	4.1309e-173	-1.78107	0.117	0.552	8.35144e-169
LRIG1	4.35095e-173	0.531176	0.502	0.168	8.79631e-169
PTN	7.28651e-160	-1.86157	0.165	0.57	1.47311e-155
GAS1	1.21497e-157	0.683187	0.727	0.359	2.4563e-153
RPL12	3.26082e-148	0.471634	1	0.999	6.59239e-144
NLRP1	1.10967e-142	-1.33568	0.301	0.634	2.24342e-138
RPL10	7.44563e-139	0.495651	0.999	0.998	1.50528e-134
CCND2	2.41591e-137	0.669622	0.882	0.623	4.88425e-133
CLCN5	3.17431e-133	0.491409	0.435	0.154	6.4175e-129
RPL7A	5.32319e-133	0.421004	1	1	1.07619e-128
RPL11	3.42078e-127	0.390629	1	1	6.91579e-123
ZIC2	6.201e-126	-0.904111	0.033	0.4	1.25366e-121
SOX2	2.14755e-125	-0.961808	0.009	0.373	4.34171e-121
LRIG3	1.27558e-124	0.48186	0.56	0.236	2.57884e-120
RPL18A	1.87142e-124	0.603907	0.975	0.925	3.78346e-120
RPL10A	9.28118e-123	0.404509	1	0.999	1.87638e-118
RPL35	2.87595e-122	0.411766	1	0.999	5.81431e-118
LSAMP	1.75181e-121	-0.79054	0.072	0.436	3.54163e-117
TPBG	2.17993e-120	-1.39031	0.097	0.449	4.40716e-116
CCND1	3.39624e-119	-1.02635	0.282	0.601	6.86618e-115
STK26	1.03219e-118	0.495083	0.524	0.229	2.08678e-114
COL25A1	5.05815e-117	0.388468	0.392	0.133	1.02261e-112
HTRA1	1.11791e-116	-0.855916	0.027	0.376	2.26008e-112
RPL29	3.25113e-114	0.399236	1	1	6.57281e-110
MSX1	3.9855e-114	-1.77524	0.189	0.517	8.05749e-110
AKR1B1	9.15757e-114	0.556281	0.675	0.374	1.85139e-109
RPL19	5.17542e-113	0.385749	1	1	1.04631e-108
DMRT2	6.77941e-113	0.306342	0.295	0.083	1.37059e-108
TTYH1	4.06721e-112	-1.09689	0.018	0.355	8.22267e-108
PCSK1N	1.67176e-108	-1.07223	0.017	0.346	3.37979e-104
PAX3	8.3822e-108	0.507255	0.523	0.235	1.69463e-103
BEX1	1.00817e-107	-1.09884	0.235	0.551	2.03821e-103
RSPO3	7.40876e-107	-1.43426	0.023	0.348	1.49783e-102
GINS2	1.54212e-106	0.53887	0.528	0.242	3.1177e-102
PDGFA	1.88411e-105	0.425605	0.358	0.122	3.8091e-101
AKR1C1	2.78552e-105	0.310254	0.27	0.076	5.63149e-101
KCNE5	3.89213e-105	0.425696	0.461	0.184	7.86873e-101
HSP90AB1	5.01357e-105	0.375851	1	0.999	1.01359e-100
RPS2	7.25335e-105	0.350027	1	1	1.46641e-100
PARM1	4.97092e-104	0.358065	0.364	0.126	1.00497e-99
COL6A3	5.88943e-104	0.440776	0.61	0.282	1.19067e-99
EEF1B2	7.97675e-104	0.505023	0.959	0.869	1.61266e-99
NFIB	7.69403e-102	0.447832	0.436	0.178	1.5555e-97
SMS	2.02926e-101	0.585062	0.789	0.536	4.10255e-97
ID1	2.13249e-101	-1.16163	0.275	0.578	4.31125e-97
RPS12	3.96906e-101	0.356063	1	1	8.02425e-97
RPL8	2.65474e-100	0.37855	1	1	5.36709e-96
MAP1B	1.5131e-99	-1.19972	0.838	0.896	3.05903e-95
FZD3	3.19521e-99	-0.834969	0.252	0.545	6.45976e-95
NEFM	1.36536e-98	-1.30279	0.106	0.423	2.76034e-94
MEST	1.4457e-98	0.516066	0.897	0.684	2.92278e-94
RGS16	1.62627e-98	0.255994	0.311	0.098	3.28783e-94
C4orf48	2.51291e-98	-0.70428	0.437	0.693	5.08035e-94
NENF	1.96057e-97	0.506039	0.559	0.288	3.96368e-93
COL1A2	9.00923e-97	0.503041	0.912	0.699	1.8214e-92
TCF7L2	8.78125e-95	0.469656	0.484	0.223	1.7753e-90
MYC	1.39995e-94	0.293933	0.267	0.08	2.83027e-90
RPLP0	1.6808e-94	0.412246	0.995	0.986	3.39807e-90
PCOLCE	2.62949e-94	0.432183	0.533	0.251	5.31604e-90
CNTNAP2	1.26842e-93	-0.888421	0.019	0.314	2.56436e-89
PAX7	4.43424e-93	0.342846	0.28	0.088	8.96471e-89
APLP1	7.04804e-92	-0.635647	0.11	0.416	1.4249e-87
GAP43	8.38866e-92	-0.781927	0.01	0.299	1.69593e-87
RFX4	2.24939e-91	-0.635688	0.011	0.3	4.54759e-87
RPL37	5.94813e-91	0.296829	1	1	1.20253e-86
DCC	9.27871e-91	-0.742907	0.029	0.32	1.87588e-86
IGFBP7	2.05318e-90	-1.33341	0.035	0.324	4.15091e-86
TUBB2B	2.51135e-90	-1.08184	0.592	0.78	5.07719e-86
AC103702.2	5.17395e-90	-0.532896	0.038	0.332	1.04602e-85
MSX2	7.71508e-90	-0.675132	0.017	0.303	1.55976e-85
RPL32	8.47937e-90	0.321543	1	1	1.71427e-85
APLP2	1.82431e-88	-0.939146	0.303	0.569	3.68821e-84
RPL3	4.52526e-88	0.306522	1	1	9.14872e-84
PPP1R14B	6.75779e-88	0.497339	0.782	0.543	1.36622e-83
RPS5	4.60723e-87	0.356668	0.998	0.999	9.31444e-83
SPRY1	1.31921e-86	0.36359	0.398	0.164	2.66705e-82
DACH1	1.39763e-86	-0.682807	0.281	0.56	2.8256e-82
KDELR1	1.80629e-85	-0.606706	0.788	0.898	3.65178e-81
ACTC1	3.90111e-85	-0.846581	0.476	0.209	7.88686e-81
RPL35A	1.10048e-84	0.29514	1	1	2.22484e-80
ID2	1.11204e-82	-0.846838	0.436	0.682	2.24822e-78
FAT1	4.76257e-82	0.506999	0.597	0.338	9.62849e-78
NES	3.47818e-81	0.485711	0.787	0.56	7.03184e-77
LY6H	2.19386e-80	-0.776113	0.03	0.297	4.43533e-76
HLA-A	3.03612e-80	-0.530156	0.157	0.448	6.13812e-76
EFNB2	1.04802e-79	-0.653129	0.156	0.445	2.11878e-75
TSPAN9	1.67989e-79	0.253396	0.251	0.081	3.39624e-75
ISYNA1	5.63695e-79	-0.5309	0.151	0.438	1.13962e-74
TMSB10	1.88544e-78	0.338105	0.999	0.995	3.8118e-74
POU3F2	2.03133e-77	-0.652079	0.01	0.263	4.10674e-73
BTF3	2.99861e-77	0.413714	0.991	0.957	6.06228e-73
ITM2C	1.19701e-76	-0.617504	0.386	0.633	2.41999e-72
RPL14	1.25718e-76	0.327528	1	0.999	2.54165e-72
MALAT1	1.31798e-76	-0.656656	0.989	0.997	2.66455e-72
RPL18	1.48602e-76	0.332389	1	0.998	3.0043e-72
CDH6	2.12823e-76	-0.57238	0.013	0.264	4.30264e-72
SULF1	6.91219e-76	0.388175	0.295	0.11	1.39744e-71
TMEM131	2.33863e-74	0.419153	0.467	0.239	4.72801e-70
RPS27A	2.49155e-74	0.30097	1	0.999	5.03717e-70
ARL4C	3.2208e-74	-0.658876	0.135	0.404	6.51149e-70
ATP5MC2	4.02551e-74	0.466428	0.821	0.63	8.13837e-70
RPS9	1.93053e-73	0.409783	0.97	0.911	3.90295e-69
SIM1	5.04899e-73	0.250534	0.252	0.084	1.02075e-68
UCHL1	1.41727e-72	-0.583846	0.461	0.705	2.8653e-68
TUBB2A	2.06028e-72	-0.708644	0.222	0.486	4.16526e-68
RPS16	6.31019e-72	0.305788	1	1	1.27573e-67
NELL2	1.05471e-71	-0.642975	0.058	0.312	2.1323e-67
HMGB1	1.66491e-71	0.440519	0.978	0.916	3.36594e-67
PPP1R1A	6.58836e-71	0.326984	0.356	0.152	1.33197e-66
NPM1	6.80343e-71	0.385545	0.993	0.962	1.37545e-66
RPS8	1.80126e-70	0.271723	1	1	3.64161e-66
SOX4	3.68584e-70	0.356206	0.973	0.827	7.45167e-66
PIK3R1	1.24992e-69	0.488242	0.568	0.336	2.52696e-65
RPS15	6.81198e-69	0.328873	0.999	0.994	1.37718e-64
LYPD1	6.8907e-69	-0.780989	0.06	0.306	1.39309e-64
RPS4X	1.25952e-68	0.28362	1	1	2.54637e-64
RPS6	2.14042e-68	0.269104	1	1	4.32729e-64
RPL6	2.13076e-67	0.296783	1	0.999	4.30777e-63
FABP7	1.48832e-65	-0.488045	0.025	0.253	3.00894e-61
EFNB3	1.82023e-65	-0.562203	0.091	0.334	3.67995e-61
ODC1	2.5419e-65	0.462157	0.869	0.72	5.13897e-61
TCF15	9.40799e-65	0.28359	0.299	0.119	1.90201e-60
TAGLN3	1.38695e-64	-0.831803	0.026	0.251	2.804e-60
CDK6	2.58045e-64	0.36122	0.473	0.249	5.2169e-60
RPS14	1.66099e-63	0.250257	1	1	3.35802e-59
ENO1	1.8684e-63	0.420436	0.888	0.752	3.77734e-59
RPS23	2.71262e-63	0.311149	1	0.997	5.48411e-59
RPS25	4.34516e-63	0.401833	0.889	0.768	8.78461e-59
GNAS	5.48455e-63	0.345752	1	0.999	1.10881e-58
PLK2	7.95361e-63	0.312443	0.353	0.158	1.60798e-58
SLF2	2.69444e-62	0.31626	0.413	0.2	5.44735e-58
HSPD1	3.07244e-62	0.407665	0.934	0.875	6.21154e-58
SULF2	2.83282e-61	0.263639	0.376	0.171	5.72712e-57
MCM3	4.74049e-61	0.465821	0.519	0.307	9.58385e-57
MCM4	4.94121e-61	0.329887	0.375	0.176	9.98965e-57
ATP1B1	5.0911e-61	-0.621747	0.077	0.306	1.02927e-56
LDHB	6.62269e-61	0.334387	0.993	0.979	1.33891e-56
RND2	1.21849e-60	-0.504499	0.094	0.327	2.46343e-56
TLN2	1.31512e-60	0.287342	0.313	0.135	2.65878e-56
RPS15A	1.34045e-60	0.27166	1	0.999	2.71e-56
IFITM3	9.9994e-60	-0.846721	0.531	0.679	2.02158e-55
EMILIN1	1.42333e-59	0.299187	0.397	0.19	2.87755e-55
CLU	1.6907e-59	-0.470133	0.054	0.277	3.41809e-55
NASP	4.6712e-59	0.432035	0.785	0.596	9.44376e-55
PTMA	1.28108e-58	0.294827	1	0.989	2.58996e-54
APP	1.96766e-58	-0.578913	0.516	0.698	3.97801e-54
CKB	3.372e-58	-1.06667	0.333	0.559	6.81718e-54
YBX3	3.87798e-58	0.380649	0.695	0.466	7.84012e-54
RPSA	4.83469e-58	0.30049	1	0.995	9.77429e-54
CXXC5	1.06056e-57	-0.485144	0.358	0.58	2.14413e-53
GNAI2	2.00823e-57	-0.487486	0.721	0.829	4.06003e-53
RPL4	9.18262e-57	0.292441	0.997	0.991	1.85645e-52
MT-ATP6	1.19482e-56	-0.29446	1	0.999	2.41558e-52
UQCRH	1.59252e-56	0.335353	0.962	0.919	3.2196e-52
RPS7	1.79001e-56	0.265061	1	1	3.61886e-52
NCL	2.16586e-56	0.36353	0.995	0.984	4.37871e-52
HOXB7	8.99567e-56	-0.39348	0.076	0.295	1.81865e-51
SLC38A1	1.15972e-55	0.342556	0.582	0.353	2.34461e-51
AFF3	1.92131e-53	-0.398701	0.106	0.327	3.88432e-49
ADGRL2	2.76894e-52	0.295881	0.355	0.175	5.59797e-48
LIMA1	5.66256e-52	0.289354	0.41	0.214	1.1448e-47
ID4	1.10121e-51	-0.553886	0.107	0.318	2.22632e-47
CDCA7	6.88113e-51	0.256412	0.284	0.125	1.39116e-46
RPL36	1.18298e-50	0.256524	1	0.999	2.39163e-46
CD24	2.46809e-50	-0.575229	0.312	0.53	4.98973e-46
FEZ1	3.04049e-50	-0.35547	0.066	0.269	6.14695e-46
RAN	3.21292e-50	0.325134	0.979	0.928	6.49557e-46
DNM3OS	7.66587e-50	0.267299	0.624	0.373	1.54981e-45
UBC	1.59585e-49	-0.394675	0.815	0.914	3.22632e-45
PGRMC1	2.29739e-49	-0.447221	0.561	0.726	4.64463e-45
RPL22L1	3.32314e-49	0.405122	0.702	0.511	6.71839e-45
RPS28	1.63615e-48	0.259496	1	0.996	3.3078e-44
LRRN3	2.37069e-48	0.27846	0.306	0.142	4.79282e-44
UBA52	2.73347e-48	0.353833	0.89	0.813	5.52625e-44
PDLIM4	9.64191e-48	0.281479	0.496	0.294	1.9493e-43
BEX2	1.16244e-47	-0.479316	0.307	0.51	2.3501e-43
AP1S2	1.67795e-47	-1.20084	0.55	0.645	3.39232e-43
TAGLN2	2.94331e-47	0.3004	0.357	0.184	5.95049e-43
TTN	3.19322e-47	-0.367634	0.281	0.126	6.45573e-43
SERBP1	3.7044e-47	0.317968	0.974	0.947	7.48918e-43
RSL1D1	7.02582e-47	0.33425	0.569	0.374	1.42041e-42
HOXA9	8.09245e-47	-0.410309	0.189	0.404	1.63605e-42
AC004540.2	2.48253e-46	-0.402022	0.11	0.31	5.01893e-42
GABARAPL2	4.42386e-46	-0.382339	0.428	0.62	8.94371e-42
SLC25A6	4.87975e-46	0.282279	0.993	0.974	9.86539e-42
MCM5	8.21648e-45	0.255471	0.309	0.15	1.66113e-40
YBX1	1.52074e-44	0.293737	0.995	0.977	3.07449e-40
RACK1	2.92365e-44	0.261132	0.997	0.986	5.91074e-40
FJX1	4.03639e-44	-0.560445	0.168	0.36	8.16037e-40
MCM7	2.22597e-43	0.316348	0.483	0.291	4.50024e-39
RPS13	2.76376e-43	0.28233	0.997	0.988	5.58749e-39
PSAP	2.94533e-43	-0.427237	0.429	0.597	5.95457e-39
MCM6	1.25889e-42	0.317234	0.372	0.205	2.54509e-38
C15orf61	1.28843e-42	0.2645	0.344	0.182	2.60482e-38
FTH1	1.40742e-42	0.356665	0.618	0.428	2.84539e-38
CHSY1	2.92525e-42	0.250077	0.371	0.201	5.91397e-38
FBL	3.3373e-42	0.332362	0.728	0.566	6.74701e-38
CRABP1	4.47025e-42	-2.20542	0.167	0.352	9.0375e-38
SLC9A3R1	6.68496e-42	-0.396021	0.146	0.334	1.3515e-37
RCN2	1.03866e-41	-0.368568	0.722	0.82	2.09985e-37
SAT1	1.50744e-41	-0.49461	0.222	0.412	3.0476e-37
RPL41	1.63189e-41	0.299812	0.495	0.31	3.29919e-37
CTHRC1	8.00807e-41	0.381698	0.492	0.31	1.61899e-36
RAB31	1.1311e-40	-0.297692	0.084	0.265	2.28675e-36
NKD1	3.82739e-40	-0.376434	0.084	0.262	7.73783e-36
APEX1	1.056e-39	0.31166	0.805	0.653	2.13491e-35
HNRNPD	1.50365e-39	0.292652	0.891	0.807	3.03994e-35
ZBTB20	2.00644e-39	-0.36792	0.126	0.31	4.05641e-35
SLC22A17	2.27098e-39	-0.323538	0.11	0.29	4.59124e-35
VAMP5	3.17189e-39	-0.411035	0.168	0.348	6.4126e-35
SELENOM	5.4593e-39	-0.316952	0.104	0.285	1.10371e-34
AEBP1	1.01617e-38	-0.367543	0.154	0.338	2.05438e-34
KCNQ1OT1	4.1033e-38	0.359242	0.707	0.532	8.29564e-34
PLEKHA5	8.92917e-38	-0.400346	0.23	0.41	1.80521e-33
ANP32B	2.29453e-37	0.303176	0.863	0.746	4.63885e-33
NOP58	4.89789e-37	0.296683	0.508	0.338	9.90206e-33
PREX1	8.20572e-37	-0.334362	0.124	0.3	1.65895e-32
HNRNPDL	1.21515e-36	0.278452	0.933	0.853	2.45667e-32
JAKMIP2	2.85768e-36	-0.286142	0.094	0.264	5.77737e-32
TMEM65	2.54267e-35	-0.316847	0.102	0.266	5.14051e-31
TRIL	3.78306e-35	-0.394768	0.162	0.331	7.64821e-31
DEK	6.36404e-35	0.324538	0.823	0.7	1.28662e-30
APOE	7.61574e-35	-0.51992	0.301	0.475	1.53967e-30
FUS	8.43747e-35	0.285637	0.857	0.743	1.7058e-30
SRSF7	1.28169e-34	0.328987	0.79	0.679	2.59118e-30
AKAP12	1.29305e-34	-0.586409	0.366	0.531	2.61416e-30
HELLS	2.28552e-34	0.28935	0.476	0.302	4.62064e-30
SNRPF	9.81998e-34	0.282367	0.875	0.761	1.9853e-29
KIF21A	3.71366e-33	-0.344035	0.174	0.342	7.5079e-29
ZFAS1	4.49009e-33	0.296988	0.73	0.584	9.07761e-29
LAPTM4A	6.23604e-33	0.273058	0.751	0.581	1.26074e-28
SMARCC1	9.55359e-33	0.281202	0.846	0.729	1.93145e-28
RPL22	4.94709e-32	0.349453	0.749	0.64	1.00015e-27
2011-09-01	7.35677e-32	0.307872	0.592	0.445	1.48732e-27
MRC2	7.42983e-32	-0.355594	0.168	0.33	1.50209e-27
CDK4	1.3683e-31	0.282822	0.704	0.554	2.76629e-27
RPL7	3.41976e-31	0.251658	0.992	0.97	6.91372e-27
AHCY	4.34048e-31	0.270075	0.518	0.358	8.77516e-27
RRBP1	6.79924e-31	0.253031	0.522	0.351	1.3746e-26
PLPPR3	8.27392e-31	-0.326808	0.275	0.436	1.67274e-26
EVA1B	8.62728e-31	-0.288592	0.142	0.302	1.74418e-26
SNRPN	1.74188e-30	-0.311864	0.288	0.453	3.52156e-26
PAM	2.56475e-30	-0.323419	0.15	0.307	5.18515e-26
NFIA	3.53675e-30	-0.454974	0.175	0.326	7.15024e-26
HMGCS1	4.95357e-30	-0.484019	0.401	0.541	1.00146e-25
CCT4	5.01315e-30	0.268758	0.793	0.681	1.01351e-25
PXDN	6.12303e-30	0.286546	0.555	0.399	1.23789e-25
HNRNPA1	6.32752e-30	0.307879	0.737	0.612	1.27924e-25
MSMO1	1.26783e-29	-0.339344	0.283	0.451	2.56318e-25
PDCD5	2.44648e-29	0.266479	0.801	0.685	4.94604e-25
TMBIM6	3.52408e-29	-0.30113	0.667	0.766	7.12462e-25
CCT5	9.99745e-29	0.273718	0.757	0.626	2.02119e-24
FGFBP3	1.02193e-28	-0.631564	0.206	0.348	2.06604e-24
EFHD1	1.21201e-28	-0.287363	0.119	0.265	2.45032e-24
DYNLL1	1.23149e-28	-0.260277	0.925	0.961	2.4897e-24
HSBP1	1.26748e-28	0.347708	0.523	0.385	2.56247e-24
CCT2	2.80258e-28	0.254834	0.836	0.766	5.66597e-24
ATP5F1B	4.09742e-28	0.255445	0.899	0.825	8.28376e-24
HSPE1	4.43296e-28	0.288996	0.739	0.625	8.96212e-24
HES6	4.73779e-28	-1.40191	0.271	0.408	9.57839e-24
GOLIM4	9.29368e-28	-0.531476	0.449	0.57	1.8789e-23
PRDX4	3.30874e-27	0.278579	0.82	0.711	6.68927e-23
RALGPS2	3.5129e-27	0.273222	0.527	0.375	7.10203e-23
C1orf122	4.37498e-27	-0.297088	0.451	0.59	8.84489e-23
MSH6	4.89756e-27	0.292332	0.495	0.354	9.9014e-23
NOVA1	7.72486e-27	-0.441761	0.227	0.373	1.56173e-22
HOXA7	8.34826e-27	-0.295432	0.177	0.325	1.68777e-22
ANP32A	2.79186e-26	0.282653	0.749	0.639	5.6443e-22
MYEF2	3.41103e-26	-0.305244	0.215	0.363	6.89607e-22
PMEPA1	7.90939e-26	-0.50478	0.161	0.293	1.59904e-21
PLTP	8.74073e-26	-0.290069	0.136	0.275	1.76711e-21
ATP6V1G1	9.53105e-26	-0.273364	0.746	0.832	1.92689e-21
FDFT1	1.08635e-25	-0.346464	0.52	0.652	2.19627e-21
EIF3A	1.09562e-25	0.284623	0.85	0.772	2.21501e-21
TSPAN3	6.9054e-25	-0.302188	0.542	0.657	1.39606e-20
TM7SF2	1.03156e-24	-0.250652	0.169	0.314	2.08551e-20
SELENOK	1.20293e-24	-0.269119	0.386	0.528	2.43196e-20
SMC4	1.43699e-24	0.290089	0.527	0.373	2.90516e-20
ID3	2.5397e-24	-0.624961	0.52	0.631	5.13451e-20
HNRNPU	2.65133e-24	0.289112	0.898	0.859	5.36019e-20
AMOT	9.51534e-24	0.427452	0.431	0.315	1.92372e-19
HIST1H4C	1.4437e-23	-0.644462	0.812	0.67	2.91873e-19
ITM2B	2.02793e-23	-0.309547	0.338	0.471	4.09986e-19
JUND	3.40853e-23	-0.317844	0.436	0.556	6.89103e-19
TAX1BP1	6.3852e-23	-0.256847	0.319	0.459	1.2909e-18
HES4	6.91958e-23	-0.471818	0.273	0.4	1.39893e-18
RAB2A	8.67945e-23	-0.271855	0.516	0.635	1.75472e-18
FSTL1	8.69828e-23	-0.518271	0.451	0.547	1.75853e-18
DST	1.21835e-22	-0.415587	0.269	0.399	2.46313e-18
TTC3	2.44371e-22	-0.302102	0.907	0.921	4.94045e-18
TSC22D1	2.72223e-22	-0.304307	0.361	0.495	5.50354e-18
PTMS	3.07121e-22	-0.258564	0.95	0.959	6.20907e-18
CENPF	6.80874e-22	0.340055	0.525	0.368	1.37652e-17
DSP	7.12349e-22	-0.277644	0.185	0.318	1.44016e-17
PPDPF	2.08573e-21	-0.258533	0.758	0.821	4.21672e-17
SUCO	2.55749e-21	-0.284493	0.281	0.411	5.17048e-17
ATP2B1	3.60956e-21	0.253567	0.662	0.541	7.29745e-17
BEX4	7.18239e-21	-0.265926	0.503	0.632	1.45206e-16
UBXN4	9.75083e-21	-0.257857	0.64	0.725	1.97133e-16
DUT	1.38177e-20	0.302291	0.604	0.48	2.79353e-16
CANX	2.08339e-20	-0.260075	0.506	0.614	4.21199e-16
LDHA	3.3642e-20	0.291209	0.611	0.5	6.8014e-16
TLE4	2.5436e-19	-0.298555	0.277	0.404	5.14239e-15
KIF1B	8.44035e-19	-0.257139	0.254	0.376	1.70638e-14
PON2	1.61604e-18	-0.288954	0.262	0.378	3.26715e-14
FDPS	9.78555e-18	-0.335133	0.545	0.624	1.97834e-13
LGALS1	1.7176e-17	-0.340522	0.539	0.365	3.47247e-13
MAP1A	2.07491e-17	-0.299755	0.264	0.378	4.19484e-13
DPYSL2	5.45844e-17	-0.250123	0.257	0.371	1.10353e-12
BOC	1.16374e-16	-0.273957	0.199	0.308	2.35272e-12
FNBP1L	3.69979e-16	-0.252584	0.391	0.5	7.47987e-12
COTL1	6.143e-15	-0.304418	0.391	0.493	1.24193e-10
S100A6	1.73352e-14	-0.361117	0.445	0.529	3.50466e-10
CNN3	2.11194e-14	-0.302186	0.608	0.673	4.2697e-10
RAI14	3.58442e-14	-0.270645	0.234	0.335	7.24663e-10
PCDH17	1.55565e-13	0.443658	0.291	0.213	3.14506e-09
STMN1	3.83083e-13	-0.273674	0.416	0.52	7.74478e-09
ACAT2	2.5107e-12	-0.309865	0.49	0.554	5.07589e-08
HES1	1.27905e-11	-0.449569	0.381	0.45	2.58585e-07
TPM1	3.5448e-11	-0.781696	0.431	0.499	7.16653e-07
MLLT11	1.40932e-10	-0.430315	0.478	0.533	2.84921e-06
SOX11	1.88376e-10	-0.479683	0.594	0.617	3.80839e-06
SFRP2	3.07827e-10	-0.251803	0.222	0.304	6.22334e-06
FAT3	4.61646e-09	-0.280441	0.349	0.409	9.33309e-05
LMO4	5.93484e-09	-0.314569	0.505	0.552	0.000119985
CSRP2	3.25238e-08	-0.457628	0.459	0.498	0.000657534
NR2F1	1.36198e-05	-0.295464	0.542	0.567	0.275352
SH3BGRL3	1.67229e-05	-0.272469	0.771	0.777	0.338088
PRDX1	2.52543e-05	-0.252748	0.902	0.916	0.510567
COL2A1	2.87413e-05	-0.321779	0.708	0.664	0.581062
HIST1H1C	0.00454862	-0.393431	0.272	0.294	1
TMSB4X	0.13416	-0.348479	1	0.998	1
DCX	0.423732	-0.625231	0.267	0.245	1
SFRP1	0.533936	-0.302427	0.266	0.261	1

## Sheet: Fibroblast 2
	p_val	avg_log2FC	pct.1	pct.2	p_val_adj
CTSK	0	0.457799	0.323	0.042	0
VCAM1	0	0.501103	0.251	0.022	0
PRRX1	0	1.16696	0.675	0.081	0
VIM	0	1.88632	1	0.978	0
LUM	0	1.41437	0.627	0.098	0
COL1A1	0	1.16808	0.905	0.396	0
COL3A1	0	0.982128	0.811	0.288	0
LGALS1	0	2.16041	0.925	0.328	0
PDGFRA	0	0.831704	0.461	0.062	0
EDNRA	0	0.980419	0.608	0.118	0
COL12A1	0	0.734446	0.401	0.069	0
TWIST1	0	0.997629	0.593	0.121	0
COL1A2	0	1.24974	0.986	0.689	0
SFRP1	5.72167e-294	1.22667	0.664	0.226	1.15675e-289
COL6A3	1.60941e-261	0.857051	0.715	0.269	3.25373e-257
TMSB10	1.96016e-232	0.648675	1	0.995	3.96285e-228
EBF2	5.01247e-230	0.6111	0.322	0.063	1.01337e-225
CPE	1.63422e-218	0.822945	0.684	0.3	3.30389e-214
CDC42EP5	1.58428e-213	0.63432	0.571	0.203	3.20294e-209
CKB	2.36907e-212	-1.84327	0.125	0.58	4.78954e-208
TPM1	1.55648e-205	0.895382	0.804	0.466	3.14674e-201
MEOX2	4.61645e-203	0.383987	0.262	0.046	9.33308e-199
PHACTR3	2.44717e-200	0.512425	0.427	0.118	4.94744e-196
DNM3OS	4.26024e-196	0.705542	0.769	0.357	8.61293e-192
SEMA5A	2.30467e-193	0.520429	0.394	0.107	4.65936e-189
VEGFD	6.66905e-187	0.594047	0.347	0.085	1.34828e-182
PLXDC2	1.78327e-186	0.508872	0.375	0.101	3.60523e-182
LAMB1	1.46565e-185	0.53515	0.429	0.129	2.9631e-181
HMGA2	1.20758e-181	0.758498	0.77	0.416	2.44136e-177
MARCKS	7.18469e-171	0.627223	0.998	0.966	1.45253e-166
ZFHX3	3.22526e-168	0.781351	0.809	0.491	6.52051e-164
LIMCH1	6.30314e-167	0.590611	0.457	0.155	1.2743e-162
SNAI2	1.90745e-165	0.440253	0.345	0.094	3.8563e-161
NLRP1	1.41128e-158	-1.3039	0.306	0.638	2.85318e-154
CD81	2.4972e-157	0.659024	0.938	0.809	5.04858e-153
BEX1	1.12822e-156	-1.19849	0.179	0.56	2.28093e-152
PDGFRB	1.71338e-156	0.377326	0.293	0.073	3.46394e-152
PTH1R	1.41112e-153	0.411201	0.335	0.094	2.85286e-149
S100A11	3.05305e-153	0.629416	0.969	0.772	6.17234e-149
FZD3	1.90721e-149	-0.928387	0.188	0.554	3.8558e-145
PCDH18	5.6156e-148	0.472639	0.438	0.156	1.13531e-143
TCF4	4.58155e-147	0.785112	0.87	0.664	9.26252e-143
ACTG1	1.11125e-144	0.514176	1	0.989	2.24661e-140
COL6A2	3.10338e-143	0.622545	0.644	0.338	6.27411e-139
LPAR1	2.45113e-142	0.319242	0.259	0.061	4.95545e-138
LAPTM4A	1.09836e-134	0.637716	0.804	0.574	2.22056e-130
GAS1	1.02059e-132	0.632538	0.672	0.36	2.06333e-128
PRRX2	2.01809e-132	0.52417	0.479	0.193	4.07998e-128
ENPP2	8.35471e-129	0.404547	0.285	0.08	1.68907e-124
SOX2	1.30471e-128	-0.909193	0.034	0.376	2.63773e-124
AP1S2	3.66295e-128	-1.46668	0.388	0.661	7.40538e-124
CD248	1.86492e-126	0.315892	0.261	0.069	3.77031e-122
THY1	1.89426e-125	0.440013	0.316	0.097	3.82962e-121
LDB2	4.83063e-120	0.30977	0.271	0.076	9.76608e-116
TTYH1	4.96676e-120	-1.06523	0.035	0.357	1.00413e-115
PCSK1N	5.55616e-120	-1.06209	0.028	0.349	1.12329e-115
RAMP2	2.85467e-116	0.500628	0.473	0.212	5.77129e-112
LRRC17	8.59958e-114	0.466408	0.45	0.19	1.73858e-109
APLP1	1.33099e-113	-0.651353	0.099	0.42	2.69086e-109
IL11RA	8.5154e-113	0.429406	0.415	0.167	1.72156e-108
HES6	2.87802e-112	-1.73405	0.11	0.424	5.81849e-108
PCOLCE	3.80566e-112	0.487574	0.529	0.248	7.6939e-108
CALD1	4.46435e-112	0.5125	0.644	0.366	9.02559e-108
TPM4	1.1709e-111	0.54226	0.803	0.551	2.36721e-107
CDH11	2.21129e-111	0.445164	0.466	0.201	4.47057e-107
VCAN	2.71227e-109	0.60498	0.722	0.463	5.48339e-105
APLP2	3.49506e-109	-0.959922	0.289	0.573	7.06596e-105
RPL10	1.29232e-107	0.465109	0.999	0.998	2.61268e-103
CNTNAP2	2.09574e-104	-0.882269	0.028	0.317	4.23695e-100
RUNX1T1	1.43559e-103	0.368463	0.36	0.134	2.90232e-99
NELL2	5.46729e-102	-0.710232	0.031	0.317	1.10532e-97
EVA1B	2.06622e-101	0.446243	0.534	0.269	4.17727e-97
GLT8D2	1.01578e-99	0.331149	0.32	0.114	2.0536e-95
COL2A1	4.1447e-99	-0.85865	0.467	0.685	8.37935e-95
RFX4	8.87484e-98	-0.616386	0.024	0.302	1.79423e-93
DCC	4.87735e-97	-0.721379	0.043	0.323	9.86053e-93
MXRA5	1.3031e-96	0.482785	0.447	0.203	2.63447e-92
FAT3	2.57074e-95	-0.654322	0.132	0.429	5.19727e-91
COL5A2	1.19809e-94	0.493094	0.502	0.253	2.42218e-90
ODC1	1.32506e-94	-0.628527	0.516	0.749	2.67888e-90
GAS2	2.66316e-94	0.336249	0.308	0.108	5.38412e-90
PEG10	8.35568e-92	0.581399	0.874	0.681	1.68927e-87
IGFBP2	8.84661e-91	-0.575563	0.682	0.864	1.78852e-86
INKA1	9.99848e-91	0.283353	0.303	0.108	2.02139e-86
RPS18	5.04802e-90	0.295008	1	1	1.02056e-85
LY6H	8.35184e-90	-0.763344	0.036	0.3	1.68849e-85
NFIB	4.59412e-89	0.455762	0.401	0.178	9.28793e-85
GNAS	6.18363e-89	0.386723	1	0.999	1.25015e-84
CDH2	1.06824e-88	-0.575399	0.322	0.605	2.15967e-84
LOXL2	2.44274e-88	0.31916	0.295	0.106	4.93849e-84
GPC4	1.0323e-85	0.397808	0.331	0.134	2.08701e-81
GAP43	1.18313e-85	-0.730026	0.043	0.3	2.39193e-81
CD99	4.96764e-83	0.46714	0.84	0.679	1.00431e-78
TLE4	5.59478e-83	-0.572671	0.147	0.417	1.1311e-78
BOC	9.54897e-83	0.458756	0.524	0.281	1.93052e-78
LAMA4	4.94275e-82	0.33369	0.255	0.088	9.99277e-78
EML4	8.04256e-82	0.501669	0.625	0.389	1.62597e-77
PDZRN3	2.7308e-81	0.268536	0.258	0.089	5.52085e-77
RND2	8.10802e-81	-0.529469	0.076	0.332	1.6392e-76
FZD1	7.76144e-80	0.300607	0.276	0.101	1.56913e-75
CLMP	2.39919e-79	0.337629	0.356	0.153	4.85044e-75
NKAIN4	1.03361e-78	-0.52256	0.073	0.323	2.08966e-74
TUBB2B	1.59461e-78	-0.929066	0.615	0.78	3.22383e-74
ACTB	7.31454e-78	0.381918	1	0.982	1.47878e-73
RPS12	2.38633e-77	0.301245	1	1	4.82444e-73
MSX1	3.20188e-76	-1.58448	0.307	0.511	6.47324e-72
DACT1	5.39227e-76	0.292662	0.285	0.109	1.09016e-71
TGFBI	2.03629e-75	0.26207	0.337	0.137	4.11677e-71
TM7SF2	1.06988e-74	-0.414766	0.077	0.324	2.16297e-70
KIF21A	1.1204e-73	-0.454524	0.102	0.35	2.26511e-69
POU3F2	1.78434e-73	-0.606739	0.036	0.264	3.6074e-69
ARL4C	3.38792e-73	-0.602557	0.154	0.405	6.84936e-69
HTRA1	9.32346e-73	-0.655954	0.129	0.371	1.88492e-68
LYPD1	1.55688e-71	-0.765116	0.076	0.307	3.14754e-67
SMOC1	4.62165e-71	-0.48869	0.036	0.26	9.34359e-67
MYEF2	1.64769e-70	-0.445941	0.126	0.373	3.33113e-66
AC004540.2	3.68688e-70	-0.444304	0.078	0.316	7.45376e-66
CDH6	5.29328e-70	-0.514301	0.042	0.265	1.07014e-65
CXXC5	2.19782e-69	-0.466105	0.33	0.585	4.44334e-65
NR2F1	1.89672e-67	0.599963	0.73	0.551	3.83461e-63
CD63	7.11506e-67	0.359	0.985	0.957	1.43845e-62
DDR1	1.32067e-65	-0.353507	0.05	0.267	2.67e-61
SOX4	1.43181e-65	0.317977	0.968	0.825	2.89468e-61
DACT3	1.47964e-65	0.254068	0.297	0.125	2.9914e-61
RPL14	5.03695e-65	0.290197	1	0.999	1.01832e-60
RSPO3	5.89097e-64	-1.18995	0.133	0.342	1.19098e-59
RPL32	6.31799e-64	0.253637	1	1	1.27731e-59
ATP1B1	3.56758e-63	-0.594606	0.09	0.308	7.21257e-59
TMEM47	4.70037e-63	-0.418208	0.15	0.389	9.50274e-59
TAGLN3	1.04609e-62	-0.7999	0.047	0.252	2.11489e-58
SEMA6A	1.10552e-62	-0.47614	0.194	0.426	2.23503e-58
PARP1	1.90457e-62	-0.427015	0.656	0.826	3.85047e-58
PTN	4.23579e-62	-1.08597	0.378	0.556	8.5635e-58
RTN3	4.6451e-62	-0.400503	0.212	0.448	9.391e-58
MYL12A	1.52774e-61	0.427304	0.768	0.622	3.08863e-57
CITED2	1.97759e-61	-0.441166	0.14	0.363	3.9981e-57
DMD	2.00229e-61	-0.420003	0.047	0.252	4.04803e-57
CTHRC1	2.16325e-59	0.459839	0.504	0.306	4.37343e-55
CCND1	3.48203e-59	-0.724616	0.42	0.592	7.03962e-55
CDO1	3.87025e-58	-0.391829	0.106	0.32	7.82448e-54
EMILIN1	5.74907e-58	0.276798	0.379	0.189	1.16229e-53
EZR	2.3997e-57	-0.430311	0.153	0.374	4.85147e-53
DST	6.9966e-57	-0.557426	0.19	0.408	1.4145e-52
COL6A1	8.36523e-57	0.445545	0.691	0.54	1.6912e-52
NR2F2	6.24279e-56	0.461392	0.713	0.555	1.2621e-51
C4orf48	9.04874e-56	-0.483159	0.517	0.689	1.82938e-51
IGDCC3	9.25298e-56	0.543749	0.685	0.526	1.87068e-51
ZIC2	6.76277e-54	-0.573488	0.188	0.391	1.36723e-49
SLC9A3R1	7.06831e-54	-0.409531	0.133	0.338	1.429e-49
CLU	2.92845e-53	-0.40461	0.079	0.277	5.92045e-49
PLTP	9.03617e-52	-0.364672	0.088	0.281	1.82684e-47
NOVA1	4.71524e-51	-0.51142	0.175	0.379	9.5328e-47
EFNB2	9.47016e-51	-0.479231	0.236	0.442	1.91458e-46
IGFBP7	1.71466e-50	-1.10436	0.136	0.319	3.46653e-46
AC103702.2	1.87565e-50	-0.363936	0.128	0.328	3.792e-46
COL18A1	3.05682e-50	-0.319113	0.097	0.29	6.17998e-46
BNC2	4.16553e-50	0.290148	0.334	0.169	8.42145e-46
SNHG18	8.18025e-50	0.271595	0.375	0.201	1.6538e-45
AFDN	8.49648e-50	-0.396121	0.296	0.499	1.71773e-45
ISYNA1	1.09709e-49	-0.386111	0.225	0.435	2.21799e-45
RHOC	1.23204e-49	0.378122	0.61	0.447	2.49081e-45
ARHGAP28	5.60909e-49	0.25955	0.278	0.131	1.13399e-44
CHD7	8.45183e-49	-0.365128	0.206	0.415	1.70871e-44
SEMA3A	1.08045e-48	0.317071	0.4	0.22	2.18435e-44
TRPS1	5.26879e-48	0.28616	0.314	0.159	1.06519e-43
BEX2	7.86148e-48	-0.44271	0.316	0.511	1.58935e-43
RBMS3	8.37563e-48	0.297127	0.352	0.189	1.6933e-43
BTG1	1.12538e-47	0.396721	0.702	0.545	2.27517e-43
PON2	2.33672e-47	-0.391985	0.188	0.386	4.72414e-43
CRTAP	3.56773e-47	0.354684	0.562	0.389	7.21288e-43
PKM	5.90615e-47	-0.41353	0.511	0.687	1.19405e-42
DDR2	7.48163e-47	0.316923	0.391	0.223	1.51256e-42
EFNB3	2.13839e-46	-0.467542	0.149	0.332	4.32319e-42
MSX2	2.72739e-45	-0.45633	0.117	0.298	5.51396e-41
FOXP1	8.07749e-45	0.34973	0.491	0.318	1.63303e-40
COL5A1	1.04207e-44	0.25781	0.382	0.213	2.10675e-40
HEY1	1.99147e-44	0.291076	0.304	0.156	4.02616e-40
FBN2	2.76353e-44	0.252288	0.432	0.253	5.58704e-40
COMT	3.18931e-44	-0.275083	0.086	0.262	6.44783e-40
ALCAM	8.33104e-44	0.43957	0.341	0.191	1.68429e-39
DACH1	1.30139e-43	-0.407002	0.364	0.556	2.63102e-39
CTXN1	8.1978e-43	-0.27497	0.133	0.317	1.65735e-38
BSG	1.1892e-42	-0.355044	0.543	0.71	2.40422e-38
FHL3	1.69562e-42	0.253621	0.338	0.185	3.42803e-38
CRIP2	1.04715e-41	-0.281111	0.092	0.263	2.11703e-37
FGFBP3	1.22512e-41	-0.635384	0.179	0.352	2.47682e-37
PLAGL1	6.56504e-41	-0.310019	0.103	0.271	1.32725e-36
JTB	2.47804e-40	-0.300458	0.318	0.508	5.00986e-36
TSPAN3	3.32847e-40	-0.350374	0.504	0.662	6.72918e-36
BICD1	4.39615e-40	-0.314328	0.092	0.257	8.8877e-36
COL4A2	5.94553e-40	0.346769	0.489	0.328	1.20201e-35
NAT14	1.51324e-39	-0.269178	0.12	0.291	3.05931e-35
PSIP1	1.76037e-39	-0.35859	0.625	0.755	3.55893e-35
IRX3	2.33731e-39	0.266534	0.295	0.156	4.72533e-35
ZBTB20	4.89389e-39	-0.343503	0.14	0.311	9.89398e-35
MSI2	5.06417e-39	-0.327063	0.133	0.301	1.02382e-34
MAP1A	6.64754e-39	-0.375517	0.204	0.384	1.34393e-34
SLC25A4	9.58598e-39	-0.250884	0.121	0.292	1.938e-34
GKAP1	5.70946e-38	-0.382643	0.095	0.254	1.15428e-33
TRIM24	6.73878e-38	-0.344342	0.271	0.445	1.36238e-33
PAX3	6.69511e-37	-0.303577	0.106	0.268	1.35355e-32
HSP90AA1	2.25388e-36	-0.293478	0.98	0.987	4.55666e-32
PLEKHA5	2.29321e-36	-0.36444	0.244	0.411	4.63619e-32
ID4	4.08141e-36	-0.448272	0.158	0.317	8.25139e-32
FBLN1	4.30467e-36	0.265077	0.309	0.175	8.70276e-32
KIF1B	6.93459e-36	-0.31801	0.211	0.381	1.40197e-31
CDKN1C	9.05352e-36	-0.757934	0.421	0.564	1.83035e-31
MYH10	1.81617e-35	0.352325	0.716	0.606	3.67175e-31
NKD1	4.40216e-35	0.378664	0.378	0.239	8.89984e-31
PREX1	8.41647e-35	-0.302478	0.141	0.301	1.70156e-30
TIMM8B	2.44745e-34	-0.279997	0.468	0.639	4.94801e-30
APCDD1	2.63897e-34	-0.957745	0.44	0.529	5.3352e-30
PSAP	3.88489e-34	-0.335121	0.44	0.599	7.85409e-30
MAGED2	4.23218e-34	0.283812	0.901	0.821	8.55619e-30
SLC22A17	4.54047e-34	-0.277078	0.134	0.29	9.17947e-30
CNN2	4.78635e-34	0.268073	0.445	0.293	9.67656e-30
TMEM65	1.03971e-33	-0.286413	0.117	0.267	2.10199e-29
ZNRF3	1.22533e-33	-0.262367	0.111	0.262	2.47725e-29
TUBB2A	8.47299e-33	-0.464791	0.323	0.48	1.71298e-28
TIMP1	1.26728e-32	0.297874	0.549	0.404	2.56206e-28
ENC1	1.9381e-32	-0.369653	0.106	0.252	3.91825e-28
TSC22D3	5.01983e-32	0.291433	0.47	0.325	1.01486e-27
EFHD1	6.04328e-32	-0.285406	0.122	0.267	1.22177e-27
ZFHX4	7.03619e-32	0.390524	0.741	0.635	1.42251e-27
UCHL1	8.72436e-32	-0.35636	0.558	0.7	1.7638e-27
ZFP36L2	1.05237e-31	0.312971	0.468	0.325	2.12758e-27
TNPO1	9.6127e-31	-0.300174	0.401	0.556	1.9434e-26
CLIC1	9.96694e-31	0.299411	0.789	0.702	2.01502e-26
HIPK2	1.78345e-30	-0.288489	0.245	0.401	3.6056e-26
FERMT2	2.12705e-30	0.319052	0.468	0.33	4.30026e-26
TPBG	3.14242e-30	-0.95734	0.334	0.432	6.35302e-26
SPTBN1	5.83141e-30	0.294064	0.573	0.438	1.17894e-25
BCL7A	1.76183e-29	-0.305997	0.233	0.385	3.56189e-25
ID1	2.12634e-29	0.310821	0.685	0.545	4.29881e-25
BTG3	2.64516e-29	-0.262174	0.148	0.29	5.34771e-25
FZD7	3.93755e-29	0.254325	0.344	0.216	7.96055e-25
PAIP2	5.60749e-29	-0.256795	0.401	0.561	1.13367e-24
NCAM1	6.34986e-29	-0.540386	0.214	0.35	1.28375e-24
GABARAPL2	1.3862e-28	-0.261998	0.459	0.62	2.80247e-24
CENPV	3.48468e-28	-0.336205	0.431	0.573	7.04499e-24
COTL1	3.7558e-28	-0.370074	0.356	0.497	7.59311e-24
ANXA2	6.75535e-28	-0.288129	0.547	0.693	1.36573e-23
SDK2	7.0083e-28	-0.260009	0.196	0.343	1.41687e-23
SPARC	1.14287e-27	-0.312149	0.629	0.75	2.31053e-23
RCN2	4.63736e-26	-0.280473	0.744	0.819	9.37534e-22
EIF3F	5.03345e-26	0.254274	0.874	0.815	1.01761e-21
ZFAS1	5.77902e-26	0.255822	0.701	0.584	1.16834e-21
ITM2C	6.6472e-26	0.25813	0.734	0.606	1.34386e-21
2011-09-01	1.98356e-25	0.314933	0.554	0.447	4.01017e-21
RPAIN	2.25544e-25	-0.254396	0.337	0.481	4.55983e-21
CALM1	2.27972e-25	-0.526492	0.526	0.637	4.60891e-21
SUCO	3.10299e-25	-0.272844	0.273	0.414	6.27331e-21
DCX	3.39426e-25	-0.832684	0.14	0.256	6.86218e-21
MSRB2	3.42031e-25	-0.255151	0.354	0.495	6.91484e-21
EMC10	5.4678e-25	-0.369009	0.327	0.474	1.10543e-20
ENAH	6.30191e-25	-0.297782	0.599	0.716	1.27406e-20
VCL	4.29397e-24	0.2601	0.469	0.349	8.68112e-20
HOXA9	1.01301e-23	-0.27046	0.264	0.4	2.048e-19
PRDX1	1.8917e-23	-0.384311	0.897	0.916	3.82446e-19
PHLDA1	2.12071e-23	-0.273918	0.129	0.252	4.28745e-19
LMO4	2.64106e-23	-0.39197	0.432	0.559	5.33944e-19
BCAT1	4.21955e-23	-0.29604	0.221	0.35	8.53066e-19
CSRNP3	1.64894e-22	-0.257576	0.188	0.311	3.33366e-18
TTC3	7.74221e-22	-0.274188	0.905	0.922	1.56524e-17
TUBA1A	8.91839e-22	-0.706606	0.994	0.967	1.80303e-17
CRABP1	1.75182e-21	-1.07016	0.478	0.327	3.54166e-17
KDELR1	4.82691e-21	-0.29635	0.87	0.892	9.75856e-17
HIST1H1C	1.43751e-20	-0.506005	0.186	0.302	2.9062e-16
HES4	2.76082e-19	-0.393411	0.293	0.4	5.58155e-15
RBP1	2.85044e-19	-0.313049	0.271	0.39	5.76273e-15
VAMP5	5.14698e-19	-0.256927	0.232	0.344	1.04057e-14
SYNE2	7.08263e-19	-0.255226	0.374	0.503	1.4319e-14
GOLIM4	1.58929e-17	-0.403007	0.48	0.569	3.21306e-13
NEFL	3.49055e-17	-0.254881	0.183	0.293	7.05685e-13
HES1	3.46402e-16	-0.417142	0.36	0.453	7.0032e-12
NEFM	3.88085e-16	-0.472469	0.3	0.41	7.8459e-12
SFRP2	1.16579e-15	0.271218	0.39	0.29	2.35688e-11
ZNF106	1.38695e-15	-0.250684	0.28	0.388	2.804e-11
TSC22D1	7.40449e-12	0.267156	0.548	0.48	1.49697e-07
PCBP4	2.79111e-10	-0.257594	0.229	0.301	5.64279e-06
TYMS	5.06443e-09	-0.269815	0.261	0.327	0.000102388
MAP1B	5.59714e-09	-0.628002	0.946	0.887	0.000113157
NFIA	6.24366e-08	-0.292174	0.268	0.32	0.00126228
PRDX6	1.64138e-06	-0.250746	0.688	0.72	0.0331838
HSPB1	6.03675e-06	-0.296845	0.654	0.673	0.122045
NES	0.000851197	-0.314341	0.668	0.568	1
MLLT11	0.00112513	-0.320631	0.511	0.531	1
SELENOW	0.00205816	-0.257865	0.46	0.495	1
IFITM3	0.208505	-0.25775	0.733	0.663	1
HIST1H4C	0.320923	-0.983853	0.723	0.676	1

## Sheet: MyoFibroblast 1
	p_val	avg_log2FC	pct.1	pct.2	p_val_adj
COL8A2	0	0.640013	0.448	0.053	0
KANK4	0	0.54834	0.396	0.054	0
DDAH1	0	0.670811	0.512	0.067	0
S100A11	0	1.46284	0.992	0.775	0
DNM3OS	0	1.41302	0.932	0.357	0
SPSB1	0	0.458557	0.323	0.032	0
CYR61	0	1.12603	0.526	0.047	0
PRRX1	0	1.15594	0.67	0.096	0
KIF26B	0	0.745801	0.509	0.073	0
FZD8	0	0.602303	0.41	0.05	0
NET1	0	0.996978	0.657	0.16	0
THY1	0	0.904101	0.613	0.084	0
GAS2	0	1.05021	0.653	0.091	0
FIBIN	0	1.34518	0.52	0.076	0
TAGLN	0	2.93385	0.876	0.13	0
MGP	0	2.03209	0.263	0.018	0
WIF1	0	0.634479	0.306	0.018	0
CSRP2	0	1.85722	0.912	0.47	0
NUAK1	0	0.795374	0.542	0.105	0
EMP1	0	0.779918	0.444	0.016	0
ELK3	0	0.900263	0.719	0.17	0
POSTN	0	2.27787	0.476	0.055	0
FBLN5	0	0.754621	0.426	0.033	0
FBN1	0	1.52057	0.786	0.142	0
ITGA11	0	0.625113	0.361	0.024	0
TPM1	0	2.75462	0.961	0.465	0
MMP2	0	0.96104	0.704	0.133	0
COL1A1	0	2.19894	0.979	0.404	0
CDC42EP5	0	1.19145	0.825	0.196	0
GADD45B	0	0.872244	0.516	0.038	0
SSC5D	0	0.548791	0.406	0.052	0
FN1	0	2.67683	0.791	0.191	0
COL3A1	0	2.12217	0.966	0.291	0
PMEPA1	0	1.57965	0.89	0.246	0
PHACTR3	0	0.969489	0.616	0.114	0
ERG	0	0.624029	0.41	0.038	0
LGALS1	0	2.35643	0.945	0.341	0
FSTL1	0	1.21991	0.958	0.514	0
INKA1	0	0.777049	0.598	0.094	0
ALCAM	0	1.34698	0.725	0.17	0
LIMCH1	0	1.02195	0.668	0.149	0
RASL11B	0	1.08186	0.715	0.128	0
EDNRA	0	1.01973	0.681	0.125	0
PALLD	0	1.18957	0.834	0.317	0
ADAMTS6	0	1.77164	0.877	0.167	0
LOX	0	0.666699	0.446	0.031	0
FBN2	0	1.04001	0.76	0.237	0
RAI14	0	1.34046	0.84	0.296	0
FST	0	2.14264	0.91	0.189	0
FGF18	0	0.982492	0.509	0.052	0
COL12A1	0	0.742744	0.461	0.073	0
COL1A2	0	1.70966	0.997	0.696	0
CALD1	0	1.56743	0.866	0.359	0
COL22A1	0	0.833259	0.494	0.087	0
SCX	0	1.93035	0.923	0.142	0
OGN	0	1.16681	0.416	0.03	0
PAPPA	0	0.937599	0.526	0.038	0
PRRX2	0	1.02051	0.683	0.187	0
ADAMTSL2	0	0.420572	0.31	0.023	0
EGFL6	0	0.894903	0.344	0.037	0
PLS3	0	1.24804	0.895	0.395	0
BGN	0	1.203	0.711	0.068	0
SYNPO	1.92688e-307	0.3774	0.272	0.025	3.89557e-303
TPM4	3.02062e-307	1.29104	0.941	0.549	6.10678e-303
IL11RA	1.76254e-306	0.753738	0.635	0.159	3.56332e-302
COL4A1	8.39488e-298	1.5788	0.687	0.208	1.69719e-293
LRIG3	3.63347e-293	0.892088	0.74	0.229	7.34579e-289
EMILIN1	7.66998e-279	0.743442	0.648	0.177	1.55064e-274
FZD1	9.02911e-279	0.643251	0.473	0.093	1.82542e-274
SEMA3A	2.05561e-278	0.901609	0.686	0.206	4.15583e-274
LPAR1	1.17492e-273	0.463383	0.38	0.059	2.37533e-269
BCL11B	8.43861e-269	0.55005	0.388	0.063	1.70603e-264
ZFHX3	9.65124e-268	1.20359	0.916	0.492	1.95119e-263
COL5A1	4.13389e-264	0.938855	0.652	0.2	8.35748e-260
ACTN1	4.72675e-262	0.961063	0.639	0.195	9.55608e-258
RGCC	1.41844e-258	1.42706	0.574	0.159	2.86766e-254
SFRP1	3.35835e-245	1.49219	0.689	0.235	6.78958e-241
ACTG2	6.56159e-245	1.02372	0.266	0.032	1.32656e-240
PDGFRA	1.25875e-244	0.549828	0.409	0.075	2.54481e-240
SERPINH1	1.12641e-240	0.911985	0.793	0.344	2.27727e-236
NEDD9	4.64054e-234	0.582535	0.428	0.09	9.38179e-230
ANKRD50	3.2967e-231	0.688029	0.575	0.164	6.66494e-227
CDH11	1.10268e-228	0.762661	0.634	0.197	2.22929e-224
RFLNB	6.44786e-228	0.790025	0.484	0.117	1.30356e-223
LMO2	8.55492e-227	0.470429	0.298	0.043	1.72955e-222
SULF2	3.71805e-224	0.660944	0.578	0.161	7.51679e-220
RRAS	7.20813e-218	0.535047	0.426	0.094	1.45727e-213
MXRA5	6.92958e-216	0.979743	0.61	0.198	1.40095e-211
COL6A3	1.64918e-215	1.0017	0.751	0.278	3.33415e-211
SNCAIP	2.40191e-215	0.409628	0.326	0.054	4.85594e-211
SERTAD4-AS1	3.81703e-215	0.497544	0.369	0.07	7.7169e-211
CHD3	3.3364e-213	0.871517	0.779	0.352	6.7452e-209
AKAP12	1.15452e-211	1.24424	0.871	0.497	2.3341e-207
LOXL2	3.83798e-211	0.659532	0.435	0.102	7.75925e-207
ITGB1	3.71033e-207	0.929795	0.94	0.684	7.50118e-203
TNFRSF19	4.77088e-206	0.80513	0.624	0.218	9.64529e-202
PHLDB2	1.65176e-205	0.670689	0.55	0.166	3.33937e-201
DACT1	9.32656e-205	0.55268	0.438	0.103	1.88555e-200
EGFR	3.16841e-203	0.496152	0.303	0.051	6.40557e-199
LDLRAD4	2.78589e-200	0.420323	0.34	0.063	5.63223e-196
DLC1	4.30231e-198	0.608347	0.53	0.153	8.69799e-194
VCL	4.79156e-194	0.872657	0.742	0.335	9.6871e-190
ADGRA2	1.15607e-190	0.392413	0.329	0.062	2.33722e-186
LRRC17	6.44023e-189	0.729898	0.573	0.188	1.30202e-184
TRPS1	1.63469e-187	0.592987	0.509	0.15	3.30484e-183
FLNA	1.80752e-185	0.866737	0.836	0.452	3.65426e-181
S1PR3	3.00279e-185	0.355815	0.266	0.042	6.07074e-181
PDGFC	2.56517e-180	0.721454	0.671	0.256	5.186e-176
PLPP1	1.72692e-179	0.435847	0.358	0.078	3.49132e-175
LTBP1	1.29706e-177	0.755176	0.597	0.214	2.62226e-173
OLFML3	3.28523e-177	0.344484	0.264	0.043	6.64176e-173
COL4A2	5.06154e-177	1.05923	0.703	0.319	1.02329e-172
MEOX1	5.74317e-177	0.37843	0.31	0.059	1.1611e-172
TIMP1	1.01968e-176	0.735141	0.803	0.392	2.06149e-172
TIMP2	2.35165e-175	0.659333	0.676	0.272	4.75433e-171
MDFI	1.96831e-174	0.710915	0.74	0.336	3.97933e-170
COL9A3	2.96167e-173	0.441648	0.297	0.056	5.98761e-169
SMARCA2	7.44451e-173	0.584548	0.439	0.12	1.50506e-168
HMGA2	2.31955e-172	0.828264	0.823	0.422	4.68944e-168
TMEM119	7.62493e-172	0.379279	0.322	0.064	1.54153e-167
RAMP2	9.96165e-172	0.616534	0.591	0.211	2.01395e-167
MYL9	1.92366e-171	1.27374	0.637	0.274	3.88907e-167
TLN1	2.64593e-170	0.815838	0.793	0.418	5.34927e-166
TENM3	1.3301e-169	0.623263	0.62	0.234	2.68907e-165
SLC7A11	4.70608e-169	0.51306	0.318	0.065	9.51429e-165
IL6ST	5.33065e-169	0.557526	0.514	0.163	1.0777e-164
BMPR2	9.53332e-169	0.659386	0.667	0.274	1.92735e-164
BNC2	1.278e-166	0.585892	0.513	0.162	2.58373e-162
NT5DC2	1.33379e-166	0.690594	0.732	0.336	2.69652e-162
CPE	5.286e-164	0.79475	0.702	0.308	1.06867e-159
ARHGAP6	1.10908e-162	0.440118	0.34	0.076	2.24222e-158
OAF	3.89956e-162	0.659837	0.597	0.221	7.88374e-158
LDHA	1.79728e-159	0.777423	0.839	0.487	3.63356e-155
SEC61B	4.638e-158	0.720886	0.967	0.871	9.37665e-154
RPL7A	1.69396e-157	-0.574114	1	1	3.42468e-153
CNN2	2.55161e-157	0.67444	0.663	0.283	5.15858e-153
COL5A2	3.10725e-157	0.732709	0.623	0.251	6.28193e-153
SH3BGRL3	6.64994e-156	0.676816	0.967	0.764	1.34442e-151
F2R	3.20452e-155	0.545857	0.504	0.167	6.47858e-151
RRBP1	3.40049e-155	0.693969	0.719	0.341	6.87478e-151
COL6A2	7.82442e-155	0.654955	0.728	0.341	1.58186e-150
FJX1	1.121e-154	1.06845	0.681	0.325	2.26632e-150
MEOX2	6.74991e-154	0.361426	0.269	0.05	1.36463e-149
QPCT	4.3912e-152	0.302413	0.256	0.046	8.87769e-148
MYL12B	1.10821e-149	0.768151	0.913	0.674	2.24046e-145
GNAS	1.18199e-149	0.517984	1	0.999	2.38962e-145
LAMB1	1.36579e-149	0.537824	0.449	0.135	2.76122e-145
DSEL	1.86439e-147	0.454459	0.366	0.094	3.76923e-143
ZFHX4	8.00911e-145	0.961533	0.883	0.628	1.6192e-140
MAGED2	1.76845e-144	0.68351	0.963	0.819	3.57528e-140
TGFB2	7.39327e-139	0.437456	0.36	0.094	1.4947e-134
CSRP1	8.98951e-139	0.521352	0.308	0.073	1.81741e-134
DDR2	9.91519e-138	0.528436	0.563	0.216	2.00455e-133
MFAP4	1.83295e-137	0.391468	0.335	0.084	3.70568e-133
FAT1	5.72425e-136	0.698382	0.69	0.336	1.15727e-131
FERMT2	1.20306e-135	0.651273	0.678	0.32	2.43223e-131
MT-CO1	1.29215e-135	-0.599505	1	0.999	2.61234e-131
KCNE5	3.21949e-134	0.725492	0.502	0.185	6.50885e-130
SHISA2	5.32908e-134	0.457056	0.346	0.09	1.07738e-129
SPARC	8.55974e-134	0.907435	0.927	0.728	1.73052e-129
SEMA5A	5.15377e-132	0.430903	0.393	0.114	1.04194e-127
MEST	9.16219e-132	1.0964	0.884	0.688	1.85232e-127
TNC	1.0923e-129	0.556768	0.434	0.134	2.20831e-125
FAT4	1.93788e-129	0.337783	0.303	0.072	3.9178e-125
FMNL3	9.11624e-129	0.396657	0.383	0.112	1.84303e-124
FHL2	2.64787e-128	0.380214	0.326	0.085	5.35321e-124
DACT3	2.69829e-127	0.400329	0.402	0.123	5.45514e-123
ACTB	1.28932e-126	0.564764	1	0.982	2.60661e-122
EVA1B	3.29318e-126	0.579108	0.61	0.271	6.65781e-122
MEIS1	2.40614e-124	0.544391	0.513	0.2	4.86449e-120
TCEAL9	3.37002e-119	0.590586	0.969	0.858	6.81317e-115
CCDC88A	1.16192e-118	0.746039	0.836	0.546	2.34905e-114
NFIB	1.47962e-118	0.469356	0.49	0.178	2.99134e-114
FCGRT	2.15136e-117	0.341048	0.289	0.072	4.34941e-113
CNN3	4.32193e-117	0.696709	0.888	0.654	8.73765e-113
TWIST1	1.36822e-116	0.507018	0.425	0.143	2.76613e-112
PRICKLE1	1.01647e-115	0.431721	0.386	0.121	2.055e-111
ENC1	1.58872e-115	0.482548	0.555	0.22	3.21192e-111
2007-09-01	2.58159e-114	0.557067	0.972	0.856	5.2192e-110
RGS2	7.98959e-114	0.613404	0.327	0.095	1.61526e-109
SEC31A	9.07393e-114	0.600247	0.76	0.455	1.83448e-109
RPL6	2.94886e-113	-0.500757	0.999	1	5.9617e-109
MSX1	2.54641e-112	-1.97364	0.157	0.515	5.14807e-108
PPIB	3.15306e-111	0.651745	0.954	0.857	6.37454e-107
LPP	4.15124e-111	0.509415	0.505	0.204	8.39256e-107
FZD2	1.18412e-110	0.552052	0.653	0.324	2.39393e-106
PLXDC2	1.97557e-110	0.40763	0.356	0.109	3.99402e-106
ACTA2	7.22443e-110	1.67366	0.273	0.072	1.46056e-105
INSIG1	8.2919e-110	0.579202	0.576	0.264	1.67637e-105
RGS10	1.8738e-109	0.307171	0.384	0.118	3.78826e-105
CNKSR3	2.17892e-109	0.441043	0.393	0.133	4.40512e-105
VMP1	7.30852e-109	0.527378	0.531	0.232	1.47756e-104
FZD3	1.3814e-108	-0.937684	0.192	0.545	2.79277e-104
TCEAL7	2.27084e-108	0.595773	0.737	0.417	4.59096e-104
SKIL	2.33839e-108	0.475698	0.522	0.216	4.72753e-104
ISLR	6.47565e-108	0.418923	0.372	0.121	1.30918e-103
GALNT1	7.73727e-108	0.577437	0.713	0.398	1.56424e-103
SLC9A3R2	6.76206e-107	0.335619	0.325	0.095	1.36709e-102
LAPTM4A	3.64266e-106	0.592964	0.849	0.577	7.36436e-102
LTBP4	5.56414e-105	0.506785	0.609	0.296	1.1249e-100
RPL29	3.72857e-104	-0.477364	0.999	1	7.53805e-100
FHL3	3.95854e-104	0.435699	0.464	0.181	8.00299e-100
IQGAP2	5.99074e-103	0.520433	0.487	0.203	1.21115e-98
LUM	1.0904e-101	0.687325	0.376	0.127	2.20446e-97
RPL3	1.34409e-100	-0.406024	0.999	1	2.71735e-96
ARHGEF40	1.52879e-99	0.394576	0.455	0.177	3.09075e-95
PSMA7	6.98702e-99	0.475745	0.989	0.945	1.41257e-94
SERP1	1.32732e-98	0.536587	0.728	0.436	2.68343e-94
MRC2	6.85352e-98	0.436796	0.63	0.299	1.38558e-93
MYH9	1.20681e-97	0.635055	0.516	0.232	2.43981e-93
TGFB1I1	2.66904e-97	0.386361	0.358	0.122	5.396e-93
SEC61G	2.82412e-97	0.557828	0.918	0.772	5.70953e-93
PCOLCE	3.85289e-97	0.443951	0.568	0.252	7.78938e-93
GLT8D2	5.76024e-97	0.356672	0.353	0.117	1.16455e-92
RBMS3	6.41829e-97	0.448044	0.46	0.187	1.29758e-92
TSPO	7.28331e-97	0.5155	0.512	0.229	1.47247e-92
NCOR2	8.94416e-97	0.406999	0.501	0.21	1.80824e-92
ARPC2	1.50637e-96	0.591181	0.938	0.776	3.04543e-92
TMSB10	1.3441e-95	0.440579	1	0.995	2.71737e-91
CAPN6	2.07115e-95	0.273096	0.379	0.125	4.18725e-91
RPL36	3.62882e-95	-0.444792	0.997	0.999	7.33638e-91
DNAJC3	8.51351e-95	0.419302	0.469	0.193	1.72118e-90
SPIN1	9.58795e-95	0.449871	0.613	0.305	1.9384e-90
SOX2	1.36015e-94	-0.922919	0.03	0.368	2.74982e-90
PTN	1.32176e-93	-1.60655	0.266	0.558	2.6722e-89
RPS4X	1.41774e-93	-0.425432	1	1	2.86624e-89
RPS23	2.73287e-93	-0.48416	0.989	0.998	5.52503e-89
HSPB1	1.8535e-92	0.578794	0.895	0.658	3.74722e-88
MVD	2.24914e-92	0.458579	0.439	0.18	4.54709e-88
LUZP1	1.08929e-91	0.413687	0.508	0.224	2.20222e-87
EML4	2.42109e-91	0.544272	0.689	0.391	4.89471e-87
NEXN	4.57908e-91	0.274484	0.459	0.179	9.25752e-87
PTH1R	7.1322e-91	0.342301	0.318	0.101	1.44192e-86
LOXL1	1.01618e-90	0.467526	0.553	0.258	2.05441e-86
COL11A1	1.79036e-90	0.489917	0.375	0.137	3.61958e-86
MT-CO2	2.64736e-90	-0.419098	1	0.999	5.35217e-86
MYL6	5.03973e-90	0.65014	0.964	0.887	1.01888e-85
NACA	8.50234e-90	-0.422168	0.999	1	1.71892e-85
FARP1	1.45595e-89	0.483348	0.643	0.34	2.9435e-85
GOLGA2	3.85563e-89	0.477089	0.586	0.299	7.79492e-85
TES	1.46992e-88	0.331318	0.291	0.089	2.97175e-84
UCHL1	2.4052e-88	0.622293	0.881	0.676	4.86259e-84
SELENOM	3.31762e-88	0.508056	0.533	0.256	6.70724e-84
TMSB4X	7.49689e-88	0.347366	1	0.998	1.51565e-83
ROBO1	1.36073e-87	0.435584	0.556	0.261	2.75099e-83
DACH1	1.4736e-87	-0.728038	0.231	0.56	2.97918e-83
EBF2	3.90603e-87	0.306814	0.262	0.073	7.89681e-83
TTYH1	5.51224e-87	-1.06643	0.032	0.35	1.11441e-82
VDAC1	1.4445e-86	0.548403	0.835	0.614	2.92035e-82
FNDC3B	7.08849e-86	0.405674	0.472	0.204	1.43308e-81
HSP90B1	1.24507e-85	0.573218	0.931	0.785	2.51716e-81
KRAS	1.71155e-85	0.464188	0.619	0.331	3.46025e-81
CKAP4	5.50517e-85	0.548722	0.835	0.604	1.11298e-80
ENAH	1.25473e-84	0.572163	0.889	0.695	2.53668e-80
MYH10	4.67607e-84	0.554168	0.847	0.6	9.45361e-80
ISG15	1.74681e-83	0.395887	0.473	0.206	3.53153e-79
KRT10	8.67707e-83	0.523448	0.85	0.628	1.75424e-78
ITGAV	1.04216e-82	0.401262	0.379	0.147	2.10693e-78
RPS7	1.06573e-82	-0.406384	0.998	1	2.15458e-78
RHOC	1.43712e-82	0.504924	0.723	0.444	2.90542e-78
ARHGAP28	1.7368e-82	0.328651	0.357	0.13	3.51129e-78
LIMS1	1.32265e-81	0.460838	0.601	0.323	2.67399e-77
2006-09-01	1.49454e-81	0.455432	0.755	0.458	3.02151e-77
CACNA1G	1.55866e-81	0.279185	0.263	0.079	3.15113e-77
COL25A1	2.86266e-81	0.370767	0.37	0.137	5.78745e-77
MARVELD1	3.22463e-81	0.354292	0.417	0.172	6.51923e-77
IDI1	3.2581e-81	0.592379	0.758	0.5	6.58691e-77
NKAIN4	4.21152e-81	-0.605465	0.019	0.32	8.51443e-77
CEP135	5.39393e-81	0.348575	0.366	0.137	1.09049e-76
TGFBR2	1.11498e-80	0.274499	0.267	0.081	2.25416e-76
SLC16A9	4.4931e-80	0.389712	0.332	0.12	9.0837e-76
RPSA	7.8135e-80	-0.449526	0.99	0.996	1.57966e-75
TGFBI	8.06184e-80	0.416314	0.375	0.14	1.62986e-75
RPL18	9.32192e-80	-0.417412	0.997	0.998	1.88461e-75
STAT3	1.12541e-79	0.319556	0.338	0.122	2.27524e-75
CLTC	1.4862e-79	0.466578	0.72	0.448	3.00466e-75
VCAN	2.58105e-79	0.532759	0.757	0.467	5.21811e-75
FBLN2	3.0278e-79	0.32857	0.344	0.125	6.12129e-75
NELL2	4.74868e-79	-0.723276	0.016	0.311	9.60041e-75
VEGFB	5.43542e-79	0.453131	0.627	0.348	1.09888e-74
IGDCC3	6.34227e-79	-0.762189	0.253	0.557	1.28222e-74
TCEAL8	1.22016e-78	0.485175	0.898	0.709	2.4668e-74
CD63	3.96838e-78	0.451869	0.988	0.957	8.02288e-74
RPS14	4.81185e-78	-0.308324	1	1	9.72811e-74
GXYLT1	8.00248e-78	0.374872	0.413	0.173	1.61786e-73
ABLIM1	2.64176e-77	0.303203	0.306	0.105	5.34085e-73
ANTXR1	3.25711e-77	0.389768	0.451	0.201	6.58489e-73
HDLBP	3.45476e-77	0.508541	0.808	0.586	6.98448e-73
ASAP2	7.97254e-77	0.369734	0.423	0.181	1.61181e-72
OSBPL8	4.1266e-76	0.516212	0.688	0.418	8.34274e-72
CNTNAP2	9.39938e-76	-0.869511	0.023	0.311	1.90027e-71
TIMP3	1.98204e-75	0.413799	0.314	0.113	4.00709e-71
RPL35A	2.23709e-75	-0.346713	1	1	4.52272e-71
WBP1L	2.78097e-75	0.282235	0.308	0.107	5.62229e-71
EPHB4	3.24223e-75	0.315239	0.366	0.143	6.55483e-71
FGFR1	4.1836e-75	0.339228	0.378	0.152	8.45798e-71
SGCD	4.29513e-75	0.328373	0.386	0.15	8.68346e-71
SEC24D	7.47453e-75	0.268577	0.279	0.091	1.51113e-70
APBB2	1.15069e-74	0.296152	0.304	0.106	2.32634e-70
RFX4	1.75976e-74	-0.627301	0.014	0.296	3.55771e-70
MT-CO3	2.05231e-74	-0.34557	1	0.999	4.14916e-70
FAM114A1	2.64019e-74	0.348473	0.404	0.171	5.33767e-70
CKB	8.45745e-74	-1.27621	0.271	0.56	1.70984e-69
FDPS	8.60715e-74	0.573979	0.827	0.605	1.74011e-69
AMOTL1	1.72119e-73	0.362611	0.447	0.201	3.47974e-69
RAB34	2.68958e-73	0.430788	0.668	0.396	5.43753e-69
EFEMP2	4.88694e-73	0.269325	0.267	0.087	9.87992e-69
ATP5MC2	5.6942e-73	-0.579831	0.403	0.658	1.1512e-68
COPB2	5.74174e-73	0.390729	0.553	0.287	1.16081e-68
FADS1	1.20204e-72	0.510621	0.817	0.565	2.43017e-68
PLK2	1.45636e-72	0.367707	0.387	0.158	2.94432e-68
ZIC2	2.43458e-72	-0.748162	0.099	0.391	4.92199e-68
SAMD1	4.67909e-72	0.443368	0.594	0.326	9.45971e-68
MZT2B	9.4702e-72	0.441804	0.958	0.861	1.91459e-67
BARD1	1.01191e-71	0.310743	0.331	0.125	2.04578e-67
LPIN2	1.63095e-71	0.427314	0.559	0.297	3.29729e-67
ARL4C	2.02225e-71	-0.703681	0.114	0.402	4.08838e-67
PDZRN3	2.14005e-71	0.292637	0.276	0.092	4.32655e-67
IRS2	3.40659e-71	0.355229	0.327	0.125	6.88711e-67
DCC	1.11897e-70	-0.719574	0.039	0.316	2.26222e-66
DCHS1	1.52286e-70	0.337119	0.424	0.188	3.07877e-66
RPS15A	6.93094e-70	-0.357824	0.998	0.999	1.40123e-65
LHFPL6	6.98991e-70	0.391091	0.451	0.209	1.41315e-65
FADS2	1.04499e-69	0.461914	0.653	0.377	2.11266e-65
USP46	1.52776e-69	0.398414	0.553	0.294	3.08868e-65
SNX3	2.78956e-69	0.556422	0.737	0.521	5.63965e-65
ACAT2	3.2099e-69	0.613545	0.766	0.536	6.48945e-65
RPL5	9.53646e-69	-0.386131	1	0.999	1.92799e-64
MYL12A	1.51317e-68	0.631718	0.807	0.624	3.05918e-64
FLNB	1.62685e-68	0.311074	0.355	0.142	3.289e-64
ACSL3	2.25666e-68	0.485263	0.713	0.466	4.56228e-64
RSPO3	3.72997e-68	-1.32311	0.072	0.341	7.54088e-64
NFIC	3.79805e-68	0.329225	0.37	0.154	7.67853e-64
ID3	3.81166e-68	-1.10198	0.423	0.635	7.70603e-64
PSMD14	4.35159e-68	0.426304	0.738	0.469	8.79762e-64
GNG5	6.78545e-68	0.399094	0.981	0.947	1.37182e-63
C1orf54	9.23665e-68	0.400477	0.567	0.31	1.86737e-63
WDR1	9.24047e-68	0.369804	0.456	0.218	1.86814e-63
PDLIM7	2.02528e-67	0.425709	0.526	0.279	4.09452e-63
ARF4	2.22383e-67	0.440032	0.702	0.442	4.49591e-63
RPL11	4.67973e-67	-0.350166	1	1	9.46102e-63
HMCN1	1.01816e-66	0.27499	0.297	0.107	2.0584e-62
CDKN1C	1.16124e-66	-1.03872	0.322	0.567	2.34768e-62
DSTN	2.0299e-66	0.596001	0.919	0.818	4.10385e-62
KANK2	3.19611e-66	0.279561	0.302	0.112	6.46158e-62
P4HB	6.30068e-66	0.441247	0.713	0.465	1.27381e-61
GPX8	1.45723e-65	0.308441	0.364	0.152	2.94608e-61
MN1	2.50472e-65	0.281885	0.303	0.113	5.06379e-61
MSMO1	4.20875e-65	0.491402	0.682	0.424	8.50882e-61
APLP2	8.53629e-65	-0.895407	0.33	0.564	1.72578e-60
AEBP1	9.61159e-65	0.484028	0.561	0.31	1.94318e-60
PCSK1N	1.15745e-64	-0.97256	0.078	0.338	2.34001e-60
BCL9L	1.161e-64	0.280663	0.327	0.129	2.34719e-60
PDXK	1.75064e-64	0.361942	0.452	0.221	3.53926e-60
CALR	8.8818e-64	0.486825	0.935	0.825	1.79563e-59
ID4	2.34597e-63	-0.637746	0.057	0.319	4.74284e-59
GOLGA3	2.83529e-63	0.326429	0.414	0.189	5.7321e-59
SEMA3C	3.88916e-63	0.378843	0.323	0.13	7.86272e-59
MAP4K5	4.28885e-63	0.340426	0.409	0.188	8.67078e-59
NYNRIN	6.54545e-63	0.320927	0.423	0.197	1.32329e-58
FOXP1	8.17654e-63	0.39767	0.578	0.316	1.65305e-58
AFF3	9.5393e-63	0.389736	0.552	0.297	1.92856e-58
CCDC71L	1.2278e-62	0.284428	0.303	0.117	2.48224e-58
RPL18A	1.26854e-62	-0.538668	0.851	0.934	2.56461e-58
TRIP6	7.48871e-62	0.285305	0.36	0.153	1.51399e-57
ITSN2	7.59614e-62	0.268018	0.306	0.118	1.53571e-57
CD99	2.66044e-61	0.469433	0.862	0.681	5.37861e-57
ZYX	5.17877e-61	0.389242	0.527	0.29	1.04699e-56
SH3KBP1	5.23116e-61	0.332883	0.37	0.162	1.05758e-56
ARPC5	7.10641e-61	0.31975	0.411	0.191	1.4367e-56
LY6H	8.95388e-61	-0.750617	0.045	0.293	1.81021e-56
PARVA	1.67795e-60	0.328689	0.393	0.18	3.39231e-56
APP	1.72131e-60	0.457069	0.872	0.673	3.47996e-56
SMOC1	1.79164e-60	-0.524202	0.015	0.256	3.62215e-56
IER5L	1.8394e-60	0.347412	0.457	0.224	3.71872e-56
FAM98A	3.37572e-60	0.315107	0.369	0.164	6.82469e-56
FTL	4.55324e-60	0.561207	1	0.991	9.20528e-56
RPS24	4.94318e-60	-0.312912	1	1	9.99363e-56
NOTCH3	7.2799e-60	0.352005	0.655	0.384	1.47178e-55
SRM	7.53311e-60	0.421025	0.648	0.408	1.52297e-55
AP1S2	8.08208e-60	-1.28916	0.481	0.648	1.63395e-55
SGCB	1.21131e-59	0.353919	0.515	0.273	2.44891e-55
POU3F2	1.21921e-59	-0.626581	0.02	0.259	2.46488e-55
BEX1	1.54234e-59	-0.96029	0.324	0.542	3.11814e-55
NEFM	1.66994e-59	-1.08512	0.156	0.416	3.37611e-55
RPS28	2.11856e-59	-0.356406	0.991	0.996	4.28309e-55
RNF24	2.63375e-59	0.329958	0.406	0.191	5.32465e-55
COPB1	3.73801e-59	0.36515	0.526	0.289	7.55714e-55
FKBP14	1.82416e-58	0.262728	0.31	0.124	3.6879e-54
SEC61A1	4.4437e-58	0.35809	0.502	0.272	8.98383e-54
PDIA3	1.37712e-57	0.420581	0.877	0.693	2.78411e-53
RPS13	1.96243e-57	-0.382732	0.968	0.99	3.96745e-53
TRIOBP	2.3417e-57	0.31959	0.435	0.215	4.73421e-53
DRAP1	4.53412e-57	0.385465	0.693	0.455	9.16662e-53
AC004540.2	5.81271e-57	-0.489708	0.066	0.311	1.17515e-52
GOLIM4	6.24864e-57	0.335897	0.802	0.547	1.26329e-52
SURF4	7.06882e-56	0.337143	0.491	0.263	1.4291e-51
OCIAD2	7.70222e-56	0.419911	0.589	0.363	1.55716e-51
GFPT1	9.1688e-56	0.328984	0.461	0.238	1.85366e-51
SCUBE3	1.17659e-55	0.322945	0.291	0.118	2.37871e-51
MANF	1.32493e-55	0.396173	0.676	0.437	2.6786e-51
RAB2A	7.12606e-55	0.3859	0.832	0.613	1.44068e-50
SERPINE2	7.62135e-55	0.649409	0.341	0.154	1.54081e-50
EFNA3	7.76255e-55	0.273927	0.312	0.13	1.56935e-50
TCF4	8.95049e-55	0.486024	0.843	0.671	1.80952e-50
RPS3A	1.17876e-54	-0.340311	1	0.999	2.38309e-50
TSTA3	1.20239e-54	0.30575	0.422	0.209	2.43087e-50
TPM2	1.23833e-54	0.343957	0.821	0.563	2.50354e-50
SBK1	1.28825e-54	0.341431	0.487	0.261	2.60446e-50
TRIB2	2.06937e-54	0.258094	0.317	0.133	4.18365e-50
H3F3B	3.28315e-54	0.321277	0.998	0.987	6.63755e-50
TRIL	5.90406e-54	0.384013	0.54	0.305	1.19362e-49
ZNF462	1.58566e-53	0.418455	0.664	0.438	3.20572e-49
OST4	2.21734e-53	0.369069	0.969	0.911	4.4828e-49
ZCCHC24	3.1679e-53	0.265427	0.36	0.163	6.40454e-49
HMGCR	4.33133e-53	0.454645	0.612	0.392	8.75665e-49
CDH6	5.9813e-53	-0.522845	0.035	0.26	1.20924e-48
BSG	6.48391e-53	-0.488192	0.537	0.706	1.31085e-48
MORF4L2	9.9019e-53	0.387401	0.913	0.784	2.00187e-48
CRABP2	1.12183e-52	0.340306	0.752	0.498	2.268e-48
LRP1	3.03198e-52	0.320876	0.428	0.217	6.12976e-48
DLG5	3.31313e-52	0.300403	0.388	0.187	6.69815e-48
IL13RA1	4.78114e-52	0.322035	0.425	0.217	9.66603e-48
UQCRQ	1.70209e-51	0.382691	0.912	0.786	3.44111e-47
RBMS1	2.42591e-51	0.328151	0.54	0.31	4.90446e-47
KLF3	6.19977e-51	0.309453	0.412	0.208	1.25341e-46
PCDH18	8.36808e-51	0.285706	0.361	0.168	1.69178e-46
RAB32	8.69509e-51	0.445286	0.529	0.316	1.75789e-46
ACTR3	1.09353e-50	0.407762	0.643	0.426	2.2108e-46
HMGCS1	1.20033e-50	0.441248	0.759	0.517	2.4267e-46
RPL27A	1.32531e-50	0.313629	0.998	0.983	2.67937e-46
BEX3	1.96289e-50	0.27223	0.999	0.998	3.96838e-46
WWC2	2.14008e-50	0.253931	0.321	0.141	4.32659e-46
COL26A1	3.08165e-50	0.263561	0.327	0.145	6.23017e-46
IGLON5	4.11806e-50	0.271611	0.354	0.164	8.32549e-46
CITED2	4.27042e-50	-0.453886	0.123	0.359	8.63352e-46
FBLN1	4.53768e-50	0.275259	0.369	0.175	9.17383e-46
LRP12	5.26036e-50	0.271475	0.31	0.136	1.06349e-45
RPS6	1.70599e-49	-0.265177	1	1	3.449e-45
PON2	2.35444e-49	-0.47423	0.149	0.383	4.75998e-45
RASSF8	3.21874e-49	0.260573	0.314	0.139	6.50732e-45
GAP43	5.93358e-49	-0.633757	0.07	0.292	1.19959e-44
PDIA6	8.15549e-49	0.408464	0.928	0.829	1.64879e-44
DZIP1	1.14677e-48	0.33853	0.508	0.291	2.31843e-44
RYBP	1.24457e-48	0.318592	0.436	0.231	2.51614e-44
EPHA4	1.36003e-48	0.306889	0.341	0.158	2.74957e-44
YIF1A	1.88003e-48	0.371402	0.532	0.328	3.80085e-44
LYPD1	2.19172e-48	-0.737453	0.083	0.301	4.43101e-44
SEC23A	3.31034e-48	0.276707	0.398	0.2	6.69252e-44
IER2	3.58246e-48	0.324991	0.448	0.238	7.24266e-44
RPS9	6.74306e-48	-0.431333	0.857	0.919	1.36324e-43
OLFM2	8.59233e-48	0.277962	0.336	0.156	1.73711e-43
PDIA4	8.60657e-48	0.367836	0.634	0.417	1.73999e-43
RSU1	1.5414e-47	0.272409	0.321	0.146	3.11624e-43
ITM2C	1.74701e-47	0.372908	0.816	0.604	3.53192e-43
KIF5B	2.97851e-47	0.406808	0.872	0.735	6.02164e-43
CREB3L2	9.19699e-47	0.299419	0.416	0.218	1.85936e-42
EIF2S2	1.2143e-46	0.376022	0.773	0.583	2.45496e-42
SKI	2.17582e-46	0.258672	0.332	0.155	4.39885e-42
RPL34	2.9714e-46	-0.266367	1	1	6.00728e-42
HSPA5	3.25567e-46	0.437777	0.866	0.725	6.58198e-42
TMEM47	3.78446e-46	-0.466486	0.161	0.383	7.65104e-42
PIK3R1	4.65002e-46	-0.435485	0.14	0.365	9.40094e-42
C1QTNF4	5.37505e-46	-0.378909	0.06	0.271	1.08667e-41
CTNNBL1	1.09392e-45	0.31697	0.503	0.296	2.21158e-41
TTC3	1.20275e-45	0.317807	0.975	0.917	2.43159e-41
CHCHD10	2.21607e-45	-0.375141	0.13	0.356	4.48023e-41
VAMP5	2.64074e-45	-0.459021	0.129	0.348	5.33879e-41
CLMP	3.37994e-45	0.279289	0.335	0.159	6.83322e-41
CHD7	3.44312e-45	-0.418716	0.18	0.411	6.96095e-41
CCDC160	4.32248e-45	-0.387471	0.069	0.278	8.73876e-41
SSR3	8.65603e-45	0.385312	0.737	0.544	1.74999e-40
CCND2	9.62089e-45	0.38331	0.818	0.63	1.94505e-40
ATP5MD	1.00981e-44	0.334953	0.919	0.819	2.04154e-40
RPLP0	1.05598e-44	-0.350506	0.973	0.988	2.13487e-40
FYN	1.92427e-44	-0.401774	0.231	0.46	3.8903e-40
NKD1	2.54512e-44	0.56739	0.425	0.239	5.14547e-40
NANS	2.93458e-44	0.297601	0.436	0.239	5.93284e-40
DSP	4.35221e-44	-0.419928	0.104	0.321	8.79887e-40
SYNCRIP	7.10879e-44	0.325817	0.666	0.442	1.43718e-39
EMP3	2.46111e-43	0.369401	0.669	0.462	4.97563e-39
GPC4	2.72645e-43	0.333103	0.302	0.141	5.51207e-39
TPM3	2.76797e-43	0.340063	0.668	0.47	5.59599e-39
ACTR2	3.84495e-43	0.33602	0.74	0.53	7.77333e-39
VCP	4.08121e-43	0.352501	0.777	0.596	8.25098e-39
FRZB	4.18166e-43	-0.45313	0.111	0.321	8.45407e-39
TRO	5.18525e-43	0.253315	0.324	0.155	1.0483e-38
DAP	6.1423e-43	0.334359	0.506	0.307	1.24179e-38
SH3BGRL	8.15977e-43	0.31665	0.689	0.476	1.64966e-38
GNB1	9.58962e-43	0.330198	0.8	0.622	1.93873e-38
PXDN	5.84671e-42	0.300875	0.616	0.397	1.18203e-37
WWTR1	7.94694e-42	0.279532	0.378	0.196	1.60663e-37
DHCR24	1.37003e-41	0.308268	0.518	0.306	2.76978e-37
SEC11A	1.49509e-41	-0.376979	0.739	0.83	3.02262e-37
KDM5B	1.56361e-41	0.334111	0.751	0.547	3.16114e-37
ZFAS1	1.73186e-41	-0.43278	0.423	0.605	3.5013e-37
RPL32	4.46562e-41	-0.253781	1	1	9.02814e-37
NUCB2	6.87228e-41	0.325653	0.582	0.379	1.38937e-36
USP14	1.28341e-40	0.33182	0.664	0.465	2.59466e-36
MPHOSPH10	3.17663e-40	0.316322	0.589	0.385	6.42219e-36
UGP2	3.65563e-40	0.276758	0.415	0.23	7.3906e-36
NTM	4.8732e-40	0.415489	0.367	0.192	9.85215e-36
SLC9A3R1	5.77049e-40	-0.411332	0.129	0.333	1.16662e-35
POMP	1.43593e-39	0.329128	0.888	0.759	2.90302e-35
XBP1	2.37997e-39	0.309781	0.473	0.28	4.81158e-35
DDR1	4.41382e-39	-0.317361	0.069	0.26	8.92342e-35
FAM89B	7.22274e-39	0.287906	0.518	0.319	1.46022e-34
GLIPR2	9.30081e-39	0.251029	0.373	0.195	1.88035e-34
KPNA3	1.15348e-38	0.303607	0.558	0.359	2.33199e-34
NDUFS4	1.21758e-38	0.317178	0.706	0.505	2.46158e-34
IGFBP2	1.36788e-38	-0.4545	0.743	0.856	2.76544e-34
EIF3L	2.37791e-38	-0.360008	0.738	0.858	4.80741e-34
CD164	2.81448e-38	0.260367	0.419	0.235	5.69003e-34
MT-ND4	4.19825e-38	-0.279085	1	1	8.4876e-34
CDON	4.84995e-38	0.279282	0.402	0.223	9.80515e-34
MSN	5.56673e-38	0.311248	0.636	0.436	1.12543e-33
REXO2	7.4327e-38	0.256052	0.366	0.195	1.50267e-33
CDH2	3.4776e-37	0.515	0.729	0.573	7.03067e-33
PSMD7	3.82886e-37	0.31738	0.728	0.543	7.7408e-33
ILK	4.43719e-37	0.288579	0.46	0.279	8.97067e-33
AKR1A1	5.91151e-37	0.298498	0.558	0.363	1.19513e-32
HNRNPM	6.6852e-37	0.334567	0.911	0.834	1.35155e-32
RPL12	8.16662e-37	-0.295048	1	0.999	1.65105e-32
UBXN4	8.3834e-37	0.311052	0.863	0.71	1.69487e-32
DDX5	1.1973e-36	0.265488	0.982	0.947	2.42057e-32
SCD	1.70006e-36	0.311366	0.77	0.564	3.43702e-32
CDO1	2.14933e-36	-0.369702	0.123	0.314	4.3453e-32
TCEAL4	4.08622e-36	0.320795	0.898	0.765	8.26111e-32
UQCRB	4.5439e-36	-0.328756	0.844	0.923	9.18641e-32
GAPDH	1.00376e-35	-0.361405	0.993	0.993	2.02931e-31
PARP1	1.1399e-35	-0.381983	0.734	0.817	2.30453e-31
GNB4	1.14037e-35	0.262597	0.346	0.184	2.30548e-31
IDH2	1.2883e-35	0.293715	0.697	0.506	2.60456e-31
PLTP	2.60982e-35	-0.358183	0.094	0.276	5.27628e-31
EIF4G1	3.19221e-35	0.308445	0.627	0.432	6.4537e-31
C4orf48	3.77035e-35	-0.473186	0.568	0.682	7.62253e-31
FRMD4A	6.60441e-35	0.292429	0.439	0.262	1.33521e-30
DYNLL1	8.00964e-35	0.300534	0.982	0.957	1.61931e-30
SNRPN	1.20824e-34	0.303932	0.62	0.43	2.44271e-30
PGRMC1	1.45292e-34	0.35943	0.842	0.706	2.93736e-30
SDK2	1.51564e-34	-0.342519	0.15	0.342	3.06416e-30
HMGB1	1.61183e-34	0.351396	0.964	0.917	3.25863e-30
LRRN3	3.64004e-34	0.276166	0.292	0.145	7.35908e-30
RPL4	3.86932e-34	-0.272977	0.979	0.992	7.82261e-30
LMAN1	4.72551e-34	0.31017	0.732	0.554	9.55357e-30
FDFT1	4.87565e-34	0.327196	0.814	0.632	9.85711e-30
MYADM	5.26034e-34	0.25059	0.37	0.205	1.06348e-29
CACHD1	7.14678e-34	0.254826	0.387	0.218	1.44486e-29
KTN1	2.28685e-33	0.305312	0.728	0.542	4.62332e-29
EIF1B	2.84534e-33	-0.363911	0.555	0.701	5.75243e-29
EIF5B	2.86809e-33	0.317462	0.88	0.747	5.79841e-29
HES4	2.95314e-33	-0.614935	0.231	0.401	5.97036e-29
MAGOHB	3.46374e-33	0.255878	0.405	0.238	7.00264e-29
OGFRL1	4.85317e-33	0.251645	0.266	0.129	9.81166e-29
ACVR2B	7.9214e-33	-0.326152	0.169	0.355	1.60147e-28
DESI2	8.28103e-33	0.253826	0.439	0.266	1.67418e-28
DDIT4	8.42724e-33	-0.321505	0.114	0.295	1.70374e-28
PSMD11	1.01473e-32	0.291514	0.637	0.456	2.05147e-28
C16orf87	1.19469e-32	0.264616	0.46	0.286	2.41531e-28
ACBD3	1.49685e-32	0.254389	0.531	0.34	3.02619e-28
A1BG	1.78783e-32	0.26887	0.427	0.26	3.61446e-28
COPE	2.55167e-32	0.263764	0.609	0.422	5.15871e-28
CSNK1G2	2.66835e-32	0.256315	0.423	0.255	5.3946e-28
STAU1	2.8091e-32	0.285881	0.6	0.419	5.67915e-28
IFI27L2	4.07495e-32	-0.327867	0.163	0.348	8.23832e-28
NEFL	6.40731e-32	-0.436432	0.117	0.294	1.29537e-27
PUM3	1.07373e-31	0.254822	0.494	0.311	2.17076e-27
HOXA7	1.24868e-31	0.364224	0.468	0.305	2.52445e-27
KIFAP3	1.47227e-31	0.275059	0.433	0.265	2.97649e-27
NAV3	1.47626e-31	0.264248	0.376	0.214	2.98456e-27
GADD45GIP1	1.91247e-31	0.28725	0.743	0.581	3.86644e-27
H1FX	2.2683e-31	-0.417181	0.706	0.798	4.58583e-27
PSMC3	2.45359e-31	0.282483	0.682	0.507	4.96043e-27
NLRP1	2.65598e-31	-0.841983	0.55	0.615	5.3696e-27
ECI1	2.99933e-31	-0.306062	0.179	0.362	6.06374e-27
TXNL4A	3.77168e-31	0.276173	0.722	0.544	7.6252e-27
CDC42BPB	5.01948e-31	0.263581	0.54	0.362	1.01479e-26
SPTBN1	5.7413e-31	0.296183	0.619	0.438	1.16072e-26
NR2F1	6.65337e-31	-0.508116	0.405	0.575	1.34511e-26
SLK	1.26945e-30	0.271051	0.552	0.369	2.56645e-26
TXNIP	2.11545e-30	-0.404118	0.15	0.324	4.27681e-26
PJA2	2.48887e-30	0.271335	0.681	0.498	5.03175e-26
NRDC	3.13568e-30	0.287586	0.673	0.497	6.33941e-26
RAB13	3.31588e-30	0.279762	0.554	0.379	6.70371e-26
PLEKHA5	4.69839e-30	-0.404067	0.24	0.407	9.49873e-26
RND2	5.92921e-30	-0.411632	0.153	0.321	1.19871e-25
SAT1	5.95392e-30	-0.463587	0.237	0.409	1.2037e-25
XRCC5	7.24919e-30	0.259659	0.938	0.889	1.46557e-25
PSIP1	7.62814e-30	-0.374526	0.652	0.75	1.54218e-25
RNF7	1.01757e-29	0.27393	0.805	0.641	2.05721e-25
MAGED1	1.06053e-29	0.271401	0.747	0.565	2.14407e-25
FASN	1.49886e-29	0.275472	0.487	0.315	3.03025e-25
HMGN1	2.10791e-29	0.275331	0.935	0.881	4.26157e-25
CLINT1	2.1248e-29	0.272097	0.57	0.401	4.29571e-25
HES1	3.86984e-29	0.380738	0.614	0.435	7.82366e-25
RPS15	4.20541e-29	-0.250475	0.988	0.994	8.50209e-25
MT-ND3	5.32847e-29	-0.276835	0.999	0.999	1.07726e-24
PKM	7.01232e-29	-0.423921	0.587	0.678	1.41768e-24
MTDH	8.06017e-29	0.283597	0.77	0.613	1.62952e-24
RFX3	1.51468e-28	-0.277406	0.093	0.252	3.06223e-24
MSX2	2.68451e-28	-0.423803	0.129	0.293	5.42727e-24
GUK1	3.59274e-28	0.298099	0.79	0.657	7.26343e-24
SQLE	7.99878e-28	0.255713	0.507	0.332	1.61711e-23
NAP1L1	1.5281e-27	-0.273295	0.99	0.99	3.08936e-23
JUND	2.05575e-27	0.263149	0.709	0.537	4.15612e-23
NT5C	2.30977e-27	-0.264419	0.158	0.325	4.66967e-23
EIF3F	2.33877e-27	-0.308408	0.734	0.825	4.72828e-23
QPRT	2.69384e-27	-0.303009	0.2	0.372	5.44614e-23
GTF2I	3.49271e-27	0.277654	0.664	0.502	7.06121e-23
S100A6	4.47788e-27	-0.316136	0.37	0.533	9.05293e-23
CNBP	4.49451e-27	-0.316318	0.573	0.693	9.08655e-23
MT-ATP8	4.84709e-27	0.297263	0.827	0.674	9.79936e-23
DAD1	5.02066e-27	0.27305	0.852	0.735	1.01503e-22
HTRA1	5.10346e-27	0.475867	0.496	0.343	1.03177e-22
NDUFB2	1.07238e-26	0.256973	0.763	0.607	2.16803e-22
PSAP	1.40329e-26	-0.37188	0.462	0.593	2.83703e-22
PSMD1	1.57325e-26	0.25685	0.697	0.529	3.18065e-22
SSR2	1.86818e-26	0.26287	0.896	0.774	3.7769e-22
BST2	2.21498e-26	-0.492996	0.147	0.301	4.47802e-22
CTHRC1	3.38941e-26	0.292463	0.475	0.313	6.85237e-22
COTL1	3.60808e-26	-0.427703	0.349	0.494	7.29445e-22
ODC1	4.59283e-26	-0.396794	0.646	0.735	9.28532e-22
EIF3E	6.05779e-26	-0.283274	0.78	0.862	1.2247e-21
SMYD3	1.07041e-25	0.262318	0.324	0.189	2.16405e-21
KDELR1	1.78092e-25	-0.37106	0.867	0.892	3.60049e-21
RPL22L1	1.81861e-25	-0.380584	0.386	0.533	3.67668e-21
GLI3	2.78672e-25	0.269122	0.474	0.322	5.63391e-21
CAP1	3.42548e-25	0.255459	0.635	0.474	6.92528e-21
BEX2	9.84799e-25	-0.394782	0.363	0.504	1.99097e-20
TOP1	1.50324e-24	0.276416	0.837	0.708	3.0391e-20
UACA	1.85163e-24	0.266133	0.473	0.318	3.74344e-20
APLP1	2.49809e-24	-0.390772	0.26	0.403	5.0504e-20
PNISR	2.60506e-24	-0.294049	0.686	0.777	5.26664e-20
KIF21A	3.37097e-24	-0.323625	0.186	0.339	6.81508e-20
TLE4	6.85909e-24	-0.372064	0.251	0.404	1.3867e-19
LMO4	1.22203e-23	-0.442321	0.421	0.557	2.47058e-19
TPBG	1.32374e-23	-0.981413	0.332	0.43	2.6762e-19
NR2F6	1.82942e-23	-0.310737	0.287	0.434	3.69854e-19
HOXB7	1.92064e-23	-0.280162	0.14	0.289	3.88295e-19
ATP6V0E1	2.32329e-23	0.261844	0.617	0.466	4.69699e-19
COL6A1	2.60565e-23	0.296076	0.694	0.543	5.26785e-19
SSR4	3.19585e-23	0.253337	0.851	0.747	6.46105e-19
NORAD	3.46284e-23	0.261816	0.571	0.423	7.00083e-19
EFNB3	4.46914e-23	-0.413636	0.187	0.325	9.03527e-19
PAM	1.13998e-22	-0.30679	0.161	0.304	2.30469e-18
CYBA	1.88202e-22	-0.263916	0.127	0.267	3.80488e-18
RPL10	1.91183e-22	-0.265072	0.998	0.998	3.86515e-18
CECR2	3.00574e-22	-0.251827	0.158	0.305	6.07671e-18
PLAGL1	3.9306e-22	-0.273754	0.127	0.266	7.9465e-18
FEZ1	7.80462e-22	-0.266908	0.126	0.262	1.57786e-17
ISYNA1	1.48992e-21	-0.323205	0.29	0.425	3.01217e-17
METTL9	3.3122e-21	0.267841	0.749	0.621	6.69627e-17
PHGDH	1.16544e-20	-0.34878	0.371	0.494	2.35618e-16
NOVA1	1.30512e-20	-0.442076	0.24	0.37	2.63857e-16
ID1	1.34554e-20	-0.72319	0.483	0.561	2.72029e-16
PAX3	1.42443e-20	-0.276959	0.127	0.263	2.87977e-16
SVIL	1.96627e-20	0.260679	0.487	0.346	3.97521e-16
ATP2B1	2.6467e-20	-0.36331	0.428	0.557	5.35084e-16
EIF4A2	2.96386e-20	-0.303962	0.543	0.633	5.99203e-16
ATP1B1	4.06721e-20	-0.399083	0.16	0.298	8.22269e-16
MSI2	6.18341e-20	-0.272737	0.16	0.296	1.2501e-15
PGLS	1.37048e-19	-0.281148	0.549	0.647	2.7707e-15
TSPAN3	1.37092e-19	-0.28555	0.549	0.655	2.77159e-15
RPL41	2.31661e-19	-0.253661	0.196	0.331	4.68348e-15
UBA52	1.37879e-18	-0.252579	0.754	0.822	2.78751e-14
DAAM1	2.5889e-18	-0.35477	0.309	0.441	5.23397e-14
ALKBH7	8.7838e-18	-0.254315	0.448	0.567	1.77582e-13
APCDD1	2.06055e-17	-0.812684	0.468	0.525	4.16581e-13
PRMT1	2.68182e-17	-0.265134	0.641	0.716	5.42183e-13
SYNE2	8.04224e-17	-0.294356	0.367	0.5	1.6259e-12
TPI1	8.07041e-17	-0.253407	0.848	0.878	1.6316e-12
WNK1	1.11488e-16	0.287331	0.576	0.463	2.25396e-12
MALAT1	1.18291e-16	-0.426922	0.998	0.996	2.39149e-12
TUBB2B	1.26209e-16	-0.671195	0.728	0.769	2.55157e-12
CAMK2N1	2.29509e-16	-0.255795	0.16	0.279	4.63998e-12
TRIM24	3.47133e-16	-0.276893	0.322	0.438	7.01798e-12
CLU	4.2581e-16	-0.260845	0.15	0.268	8.6086e-12
PCBP4	1.29343e-14	-0.331093	0.196	0.301	2.61494e-10
TFDP2	1.68354e-14	-0.254948	0.363	0.472	3.40361e-10
EIF3M	1.87493e-14	-0.272204	0.576	0.652	3.79055e-10
LSM4	2.71033e-14	-0.259264	0.614	0.668	5.47948e-10
HMGA1	2.80663e-13	-0.327678	0.61	0.654	5.67417e-09
GOLM1	1.48231e-12	-0.272629	0.424	0.509	2.99679e-08
DST	1.33769e-11	-0.367241	0.307	0.395	2.7044e-07
PRDX6	2.18095e-11	-0.318429	0.682	0.72	4.40922e-07
RBP1	7.97521e-11	-0.291269	0.296	0.386	1.61235e-06
TYMS	3.99972e-10	-0.324646	0.243	0.326	8.08623e-06
CENPV	2.76459e-09	-0.261458	0.514	0.564	5.58918e-05
HMGB2	1.03324e-08	-0.320493	0.357	0.453	0.00020889
HES6	1.41286e-08	-1.29385	0.361	0.401	0.000285638
IFITM3	4.84239e-08	-0.469155	0.67	0.669	0.000978985
APOE	5.37744e-08	-0.335325	0.405	0.467	0.00108716
IGFBP5	2.1017e-07	0.380554	0.488	0.421	0.00424901
COL2A1	2.52902e-07	-0.304518	0.648	0.668	0.00511293
CCND1	0.000506346	-0.334854	0.609	0.576	1
IGFBP7	0.00053945	-0.281256	0.263	0.307	1
TUBB2A	0.00180652	-0.25773	0.456	0.468	1
NES	0.00233881	-0.530904	0.607	0.574	1
NCAM1	0.00401703	-0.327506	0.319	0.34	1
TUBA1A	0.00670203	-0.340524	0.999	0.967	1
CRABP1	0.0212754	-1.8452	0.343	0.339	1
HIST1H1C	0.178334	-0.293344	0.288	0.293	1
HIST1H4C	0.915053	-0.776658	0.722	0.677	1

## Sheet: Stroma 1
	p_val	avg_log2FC	pct.1	pct.2	p_val_adj
DAB1	0	0.433635	0.275	0.009	0
SYT6	0	1.19959	0.662	0.047	0
LEFTY1	0	0.650711	0.383	0.01	0
LEFTY2	0	1.70878	0.785	0.03	0
PAX7	0	1.14027	0.625	0.084	0
MRLN	0	0.800467	0.502	0.047	0
SSC5D	0	0.822012	0.531	0.059	0
PKDCC	0	1.37923	0.898	0.225	0
SULF2	0	1.75587	0.896	0.162	0
PDLIM3	0	1.41692	0.754	0.083	0
ADAMTS6	0	1.86697	0.921	0.186	0
FST	0	2.91471	0.99	0.207	0
PDGFA	0	1.13508	0.725	0.12	0
OGN	0	1.65416	0.527	0.038	0
RGS4	2.34862e-301	0.79831	0.469	0.052	4.7482e-297
PITX2	4.42715e-299	1.1198	0.756	0.143	8.95036e-295
PITX3	8.15293e-297	0.62906	0.4	0.037	1.64828e-292
FRMPD1	1.1564e-294	0.387866	0.258	0.014	2.33789e-290
CAPN6	2.64879e-290	1.42863	0.679	0.122	5.35506e-286
PDZD2	1.35895e-272	0.590657	0.379	0.036	2.74739e-268
TAGLN	1.0916e-269	1.59355	0.75	0.155	2.2069e-265
FAT4	3.61545e-259	0.74245	0.51	0.073	7.30935e-255
SCX	4.76148e-256	1.04254	0.781	0.169	9.62628e-252
RUNX1	1.13397e-243	0.507857	0.335	0.031	2.29254e-239
ACTG2	1.77627e-240	0.814184	0.354	0.036	3.59109e-236
RGCC	9.78918e-239	1.47759	0.71	0.166	1.97908e-234
KCNE5	6.67833e-237	1.14179	0.752	0.186	1.35016e-232
OLFML3	9.35516e-237	0.59482	0.39	0.045	1.89133e-232
COL8A2	5.63118e-233	0.581575	0.462	0.063	1.13846e-228
FN1	3.02336e-215	1.02199	0.773	0.209	6.11233e-211
IGFBP5	1.38164e-212	2.14593	0.919	0.409	2.79327e-208
ACTA2	2.81614e-207	1.46303	0.454	0.072	5.69339e-203
SLC16A9	9.53032e-200	0.865879	0.569	0.119	1.92675e-195
S100A11	6.52024e-198	1.39836	1	0.781	1.3182e-193
PMEPA1	8.54135e-195	1.06889	0.835	0.266	1.7268e-190
HSPB1	5.4135e-190	1.47544	0.985	0.662	1.09445e-185
COL6A3	9.31615e-190	1.18316	0.848	0.288	1.88345e-185
CELF2	6.17527e-188	0.913653	0.742	0.202	1.24846e-183
GPC3	8.91448e-187	1.41449	0.977	0.462	1.80224e-182
LOXL1	1.25616e-178	1.01599	0.765	0.26	2.53958e-174
DLK1	4.88984e-177	1.15833	0.46	0.084	9.88578e-173
LDLRAD4	1.67144e-176	0.489665	0.423	0.068	3.37914e-172
TGFB2	1.80623e-174	0.695989	0.498	0.097	3.65165e-170
ADAMTSL2	1.10911e-173	0.351473	0.285	0.032	2.24228e-169
NEB	2.70051e-170	0.692463	0.671	0.161	5.45962e-166
VCAN	4.9122e-166	1.39836	0.917	0.471	9.931e-162
PDGFC	5.51713e-163	0.926984	0.783	0.265	1.1154e-158
MFAP4	1.79656e-161	0.585333	0.454	0.088	3.63211e-157
FGF9	5.37222e-158	0.610094	0.427	0.079	1.0861e-153
NPTX2	3.37273e-151	0.534726	0.323	0.047	6.81865e-147
NRK	6.23541e-151	0.633218	0.467	0.094	1.26061e-146
RYR3	1.01221e-149	0.429231	0.285	0.037	2.04638e-145
CCND2	1.34108e-149	1.15049	0.952	0.632	2.71126e-145
IL1RAPL1	3.86456e-149	0.370887	0.267	0.033	7.81297e-145
DDAH1	1.71616e-148	0.562875	0.425	0.082	3.46956e-144
BCL11B	2.59472e-147	0.511761	0.398	0.072	5.24574e-143
PALLD	7.01535e-144	0.920751	0.827	0.332	1.41829e-139
SLF2	3.3747e-143	0.888633	0.654	0.201	6.82262e-139
FIBIN	9.12355e-140	0.597642	0.446	0.091	1.84451e-135
RASL11B	6.63506e-138	0.686506	0.567	0.149	1.34141e-133
KIF21B	6.9918e-133	0.44026	0.369	0.068	1.41353e-128
FGF13	4.05364e-132	0.675933	0.535	0.144	8.19525e-128
SGCD	5.23301e-132	0.684413	0.562	0.151	1.05796e-127
ITM2A	4.026e-127	0.734975	0.377	0.076	8.13937e-123
HES6	4.13145e-125	0.263481	0.879	0.383	8.35255e-121
SLITRK4	1.8719e-122	0.427328	0.325	0.057	3.78442e-118
COL1A2	8.11612e-120	1.04745	0.967	0.705	1.64084e-115
OAF	3.1123e-119	0.794994	0.65	0.23	6.29214e-115
GADD45B	2.05231e-115	0.432186	0.321	0.058	4.14915e-111
NEXN	9.01227e-111	0.727323	0.575	0.184	1.82201e-106
CHD3	8.14719e-110	0.854458	0.783	0.364	1.64712e-105
PRICKLE1	8.38593e-109	0.61525	0.467	0.126	1.69538e-104
PLS3	1.07292e-108	1.02823	0.81	0.412	2.16913e-104
PARM1	2.39291e-107	0.624361	0.481	0.132	4.83775e-103
EML4	1.10875e-106	0.870002	0.796	0.396	2.24155e-102
LGR4	1.05637e-105	0.512338	0.444	0.117	2.13567e-101
KREMEN2	5.47218e-103	0.400244	0.285	0.05	1.10631e-98
NGFR	2.45551e-101	0.552387	0.46	0.126	4.96431e-97
NT5DC2	4.30458e-99	0.717517	0.752	0.347	8.70257e-95
CDH11	1.46607e-97	0.637262	0.598	0.21	2.96395e-93
ELK3	1.854e-96	0.5942	0.56	0.191	3.74824e-92
AKAP12	1.40718e-95	0.966201	0.869	0.508	2.8449e-91
IFITM3	1.65077e-95	-1.39099	0.221	0.683	3.33736e-91
RPL27A	7.24256e-95	0.67966	1	0.983	1.46423e-90
COL5A1	7.64967e-95	0.627502	0.596	0.215	1.54653e-90
MT-CO1	2.20626e-94	-0.704766	1	0.999	4.4604e-90
FHOD3	3.07405e-93	0.375699	0.296	0.06	6.21481e-89
CSRP2	6.10102e-93	0.990678	0.84	0.485	1.23344e-88
ST6GAL2	6.3402e-91	0.42729	0.362	0.089	1.2818e-86
DLC1	1.27937e-90	0.539799	0.512	0.165	2.58651e-86
TPM2	5.19384e-88	1.0223	0.869	0.569	1.05004e-83
NCAM1	8.61149e-88	0.628422	0.735	0.326	1.74099e-83
COL3A1	2.55797e-87	0.588586	0.767	0.317	5.17144e-83
SYDE2	6.13936e-87	0.361532	0.279	0.057	1.24119e-82
ENAH	1.5555e-84	0.749842	0.933	0.699	3.14476e-80
MAN2A1	1.69374e-84	0.501599	0.456	0.143	3.42423e-80
ZNF704	1.86857e-83	0.644088	0.565	0.218	3.77769e-79
NOTCH3	1.62861e-82	0.637827	0.769	0.388	3.29257e-78
DACH1	2.96207e-82	-0.98711	0.092	0.555	5.98842e-78
2007-09-01	4.65607e-82	0.717184	0.973	0.859	9.41317e-78
MID1	3.35983e-81	0.628515	0.69	0.317	6.79258e-77
PTN	3.02286e-80	-1.95477	0.115	0.555	6.11132e-76
LRIG3	9.351e-79	0.528459	0.631	0.247	1.89049e-74
COL1A1	5.53923e-78	0.644769	0.838	0.425	1.11987e-73
MN1	3.82486e-77	0.41769	0.396	0.116	7.73271e-73
MDFI	3.73109e-76	0.612897	0.713	0.349	7.54315e-72
DCN	5.84568e-76	0.444664	0.358	0.095	1.18182e-71
KTN1	4.38533e-73	0.762841	0.823	0.544	8.86581e-69
MT-CO2	3.29808e-72	-0.534167	1	0.999	6.66774e-68
SEMA6A	3.83173e-72	0.688615	0.75	0.396	7.7466e-68
BMPR2	4.2541e-72	0.580311	0.629	0.287	8.60051e-68
FLNA	5.0023e-72	0.73643	0.785	0.464	1.01132e-67
LRP5	3.34555e-71	0.444949	0.415	0.135	6.7637e-67
SKIL	3.64579e-70	0.527123	0.552	0.224	7.3707e-66
RPS11	2.07595e-69	0.431674	1	1	4.19695e-65
RAB30	1.22753e-68	0.348786	0.294	0.074	2.4817e-64
COL22A1	5.10276e-68	0.452345	0.352	0.103	1.03162e-63
DYRK2	4.98051e-67	0.567278	0.51	0.207	1.00691e-62
CNN2	1.46915e-66	0.624077	0.627	0.295	2.97019e-62
SH3BGR	4.0028e-66	0.317669	0.256	0.06	8.09246e-62
RFLNB	3.87466e-65	0.542889	0.394	0.131	7.83341e-61
ACSL3	4.47244e-64	0.687679	0.769	0.471	9.04193e-60
CNKSR3	6.73052e-64	0.420415	0.41	0.14	1.36071e-59
MSX1	9.55797e-64	-2.01678	0.133	0.506	1.93234e-59
TMEM119	5.97501e-63	0.317095	0.283	0.073	1.20797e-58
KIF26B	7.81896e-63	0.354934	0.323	0.092	1.58076e-58
EMILIN1	9.32167e-63	0.448853	0.5	0.195	1.88456e-58
IGDCC3	1.16491e-62	-0.940591	0.171	0.55	2.3551e-58
TMEM87B	1.24436e-62	0.322066	0.267	0.067	2.51572e-58
EPHB2	2.50573e-62	0.402548	0.365	0.117	5.06583e-58
SIX1	6.6718e-62	0.459041	0.746	0.341	1.34884e-57
CYR61	1.01651e-61	0.439486	0.271	0.069	2.05508e-57
ALCAM	1.106e-61	0.637642	0.488	0.194	2.23599e-57
ZBTB20	4.04353e-61	0.568226	0.615	0.287	8.17481e-57
UNCX	4.7916e-61	0.507161	0.415	0.144	9.68718e-57
MOXD1	6.32463e-61	0.333532	0.262	0.065	1.27865e-56
AMOT	7.69349e-61	0.798021	0.61	0.314	1.55539e-56
TPM4	1.18494e-60	0.692325	0.825	0.564	2.3956e-56
SH3BGRL3	2.97515e-60	0.510569	0.963	0.77	6.01486e-56
AKR1C2	3.0309e-60	0.518455	0.452	0.17	6.12756e-56
FZD4	1.12148e-59	0.344011	0.26	0.067	2.2673e-55
APCDD1	1.04008e-58	-1.59992	0.19	0.532	2.10272e-54
DNM3OS	4.80397e-57	0.514431	0.748	0.379	9.71219e-53
TCF12	1.82383e-56	0.456168	0.573	0.261	3.68725e-52
NFIB	5.24025e-56	0.479263	0.469	0.188	1.05942e-51
GNAS	1.73123e-55	0.409164	1	0.999	3.50003e-51
C1orf54	7.67703e-55	0.534659	0.61	0.316	1.55207e-50
PPP1R14B	1.55561e-54	0.568804	0.829	0.551	3.14498e-50
GAPDH	2.0325e-54	-0.600778	0.988	0.994	4.10911e-50
ZFHX3	2.14306e-54	0.533725	0.819	0.508	4.33262e-50
MYL9	2.28084e-54	0.785571	0.571	0.287	4.61118e-50
TMPO	3.4597e-54	0.596204	0.81	0.507	6.99447e-50
ANO10	4.17304e-54	0.404778	0.402	0.15	8.43665e-50
NEDD4L	7.5404e-54	0.407741	0.406	0.152	1.52444e-49
SAMD11	1.07504e-53	0.31375	0.302	0.091	2.17341e-49
ZIC2	1.28699e-53	-0.872803	0.035	0.385	2.60191e-49
RPL13A	4.08262e-53	0.421605	1	1	8.25384e-49
RPS20	3.89524e-52	0.425255	1	0.987	7.875e-48
CCND1	4.64868e-52	-0.988981	0.273	0.588	9.39824e-48
CD24	1.17479e-51	-0.852582	0.177	0.525	2.37507e-47
ADGRG2	1.86808e-51	0.408359	0.271	0.078	3.7767e-47
SOX2	2.44098e-51	-0.918864	0.021	0.358	4.93492e-47
RPL31	9.25768e-51	0.456831	1	0.987	1.87163e-46
MAP4K4	1.14979e-50	0.60419	0.842	0.61	2.32453e-46
TMSB10	1.8252e-50	0.417939	1	0.995	3.69e-46
NEDD9	3.81124e-50	0.339064	0.317	0.103	7.70518e-46
ARL4C	6.51651e-49	-0.771413	0.062	0.395	1.31744e-44
APBB2	8.96731e-49	0.342964	0.325	0.111	1.81292e-44
TPBG	9.46309e-49	-1.3264	0.11	0.434	1.91315e-44
KANK2	1.08343e-48	0.333905	0.335	0.116	2.19038e-44
CALD1	1.44061e-48	0.487352	0.688	0.379	2.91248e-44
CSRP1	6.60114e-48	0.34451	0.269	0.081	1.33455e-43
MT-ND4	6.95644e-48	-0.434248	1	1	1.40638e-43
LAMC1	1.11816e-47	0.502887	0.485	0.224	2.26059e-43
BCAT1	1.33459e-47	0.622998	0.6	0.331	2.69813e-43
MEST	2.58319e-47	0.516653	0.91	0.692	5.22244e-43
NEK6	2.7907e-47	0.283908	0.258	0.076	5.64196e-43
PAPSS1	4.21567e-47	0.291358	0.277	0.086	8.52282e-43
CDKN1C	8.79915e-47	0.840395	0.779	0.546	1.77892e-42
FSTL1	1.30445e-46	0.40412	0.844	0.531	2.63721e-42
RPL27	4.26731e-46	0.377644	1	0.995	8.62722e-42
ID1	8.66675e-46	-1.21761	0.29	0.565	1.75216e-41
AFDN	1.53109e-45	0.496658	0.75	0.474	3.0954e-41
TTYH1	2.21844e-45	-1.04398	0.031	0.341	4.48502e-41
RPL36A	3.15625e-45	0.532804	0.892	0.707	6.381e-41
RGS2	3.18913e-45	0.398803	0.302	0.103	6.44746e-41
RPL37A	3.38736e-45	0.332044	1	1	6.84823e-41
S100A6	6.01516e-45	-0.741617	0.219	0.533	1.21609e-40
JMJD1C	6.65805e-45	0.506656	0.706	0.438	1.34606e-40
BEX1	7.40129e-45	-1.04944	0.24	0.538	1.49632e-40
TULP4	8.72e-45	0.398937	0.579	0.293	1.76292e-40
APLP2	9.16424e-45	-0.971233	0.277	0.559	1.85273e-40
PGF	2.15313e-44	0.309297	0.285	0.094	4.35298e-40
FZD3	2.56117e-44	-0.827653	0.25	0.533	5.17791e-40
MMP2	2.95187e-44	0.335794	0.4	0.159	5.96779e-40
PCSK1N	7.4865e-44	-1.01389	0.029	0.333	1.51355e-39
FMNL3	9.47738e-44	0.332386	0.331	0.121	1.91604e-39
JUN	1.76589e-43	0.475009	0.456	0.206	3.57011e-39
LIMA1	3.3823e-43	0.465615	0.473	0.219	6.83799e-39
ENC1	6.69417e-43	0.384067	0.502	0.232	1.35336e-38
SBK1	4.33477e-42	0.403547	0.533	0.266	8.7636e-38
MAGI1	5.06668e-42	0.438248	0.475	0.229	1.02433e-37
RBFOX2	1.12799e-41	0.458733	0.798	0.518	2.28045e-37
TGFBR2	1.19991e-41	0.284394	0.265	0.086	2.42585e-37
ZFHX4	1.44971e-41	0.547371	0.869	0.636	2.93088e-37
STC1	1.55687e-41	0.280328	0.306	0.105	3.14752e-37
HES1	1.66483e-41	0.550985	0.733	0.436	3.36579e-37
WBP1L	1.68226e-41	0.29406	0.312	0.113	3.40102e-37
SERPINH1	2.40273e-41	0.451783	0.633	0.362	4.85761e-37
RYBP	3.00624e-41	0.39677	0.488	0.235	6.07773e-37
CLIC1	5.26246e-41	-0.592801	0.479	0.716	1.06391e-36
SMC5	6.16915e-41	0.51503	0.588	0.326	1.24722e-36
USP46	7.46737e-41	0.430052	0.565	0.301	1.50968e-36
GNG11	7.56059e-41	0.552891	0.498	0.256	1.52852e-36
JAM2	9.46377e-41	0.369567	0.381	0.159	1.91329e-36
ID4	1.53271e-40	-0.681772	0.027	0.312	3.09867e-36
SLC9A3R1	1.81801e-40	-0.539823	0.04	0.33	3.67547e-36
SVIL	4.3349e-40	0.540063	0.592	0.347	8.76386e-36
HLA-A	4.4689e-40	-0.552787	0.135	0.437	9.03478e-36
SULF1	8.93386e-40	0.311226	0.317	0.116	1.80616e-35
C4orf48	1.24793e-39	-0.64725	0.442	0.682	2.52293e-35
RPS29	1.26348e-39	0.362704	0.996	0.994	2.55438e-35
TNNT1	1.55502e-39	0.390694	0.371	0.151	3.14377e-35
MT-CO3	2.50279e-39	-0.342285	1	0.999	5.0599e-35
ZNF827	2.59866e-39	0.362881	0.462	0.216	5.2537e-35
DCC	3.10749e-39	-0.716407	0.029	0.308	6.28241e-35
RPL28	3.74725e-39	0.344831	0.998	0.999	7.57581e-35
RFX4	1.04527e-38	-0.609121	0.015	0.288	2.11322e-34
CNTNAP2	1.07543e-38	-0.846713	0.027	0.302	2.17419e-34
SLC9A3R2	1.54739e-38	0.299368	0.285	0.103	3.12836e-34
SEC61B	1.78892e-38	0.404925	0.963	0.874	3.61665e-34
IGFBP7	1.87588e-38	-1.28317	0.038	0.313	3.79246e-34
RSPO3	2.28223e-38	-1.31983	0.058	0.334	4.61399e-34
RPL35	3.28385e-38	0.313882	1	0.999	6.63896e-34
NELL2	7.69446e-38	-0.685581	0.031	0.303	1.55559e-33
MT-ATP6	1.309e-37	-0.366151	1	0.999	2.64641e-33
ISLR	1.3857e-37	0.344554	0.327	0.129	2.80147e-33
TMEM131L	2.59948e-37	0.270622	0.296	0.109	5.25538e-33
FJX1	9.15776e-37	0.447257	0.608	0.338	1.85142e-32
TCF7L2	2.68747e-36	0.379733	0.471	0.234	5.43327e-32
SOX11	3.07558e-36	0.295549	0.875	0.607	6.21789e-32
RBMX	3.27725e-36	0.460194	0.873	0.646	6.62561e-32
VAMP5	6.32307e-36	-0.540226	0.073	0.343	1.27834e-31
KDELR1	1.68484e-35	-0.556111	0.831	0.892	3.40624e-31
MAGED2	2.36328e-35	0.41888	0.954	0.823	4.77785e-31
SPARC	3.03395e-35	0.461098	0.912	0.734	6.13374e-31
CCNG2	6.48658e-35	0.276062	0.292	0.111	1.31139e-30
MT-ND3	7.57676e-35	-0.416955	1	0.999	1.53179e-30
HMGB1	8.32787e-35	0.415342	0.979	0.918	1.68364e-30
TLN1	9.23281e-35	0.395926	0.692	0.432	1.8666e-30
EYA1	1.17723e-34	0.304911	0.327	0.133	2.38e-30
ATP1B1	1.63165e-34	-0.658878	0.042	0.298	3.29872e-30
CDH2	1.75812e-34	0.48691	0.802	0.575	3.5544e-30
IRF2BP2	2.18223e-34	0.407823	0.515	0.28	4.41182e-30
CDON	4.68461e-34	0.408418	0.446	0.227	9.47088e-30
LY6H	4.75863e-34	-0.738589	0.033	0.286	9.62051e-30
POU3F2	5.41048e-34	-0.630162	0.008	0.253	1.09384e-29
CD81	5.57606e-34	-0.534646	0.667	0.825	1.12731e-29
APOE	7.2363e-34	-0.737814	0.204	0.471	1.46296e-29
RACK1	9.83644e-34	0.368871	0.996	0.986	1.98863e-29
LTBP1	1.069e-33	0.427149	0.456	0.229	2.16119e-29
AP2A2	1.33876e-33	0.333558	0.379	0.174	2.70658e-29
ZNF48	2.01614e-33	0.324041	0.358	0.16	4.07604e-29
DSP	3.12468e-33	-0.505007	0.06	0.316	6.31717e-29
IGF2BP1	4.80165e-33	0.429224	0.702	0.467	9.70751e-29
SAMD1	5.1051e-33	0.35143	0.592	0.334	1.0321e-28
RPL38	5.71481e-33	0.335601	0.998	0.983	1.15536e-28
EFNB3	5.93424e-33	-0.568306	0.069	0.325	1.19973e-28
BEX2	6.78088e-33	-0.563502	0.244	0.503	1.37089e-28
SLC25A6	7.36902e-33	0.339963	0.992	0.975	1.4898e-28
FEZ1	1.13022e-32	-0.419182	0.021	0.262	2.28496e-28
MSX2	1.68776e-32	-0.612535	0.046	0.291	3.41215e-28
CDK14	4.79077e-32	0.317309	0.398	0.188	9.68549e-28
GYPC	5.70903e-32	-0.493599	0.2	0.464	1.1542e-27
MXD4	7.56876e-32	0.459449	0.585	0.366	1.53018e-27
SAT1	9.55824e-32	-0.597641	0.15	0.407	1.93239e-27
CDH6	1.04717e-31	-0.538485	0.019	0.254	2.11707e-27
RPL10A	1.19525e-31	0.324343	1	0.999	2.41644e-27
LYPD1	1.36714e-31	-0.761466	0.052	0.296	2.76394e-27
HNRNPM	1.78325e-31	0.426306	0.933	0.835	3.60519e-27
MEX3A	1.804e-31	0.417388	0.817	0.615	3.64715e-27
RPL23A	1.84925e-31	0.31806	1	0.998	3.73863e-27
RPS10	3.00874e-31	0.424025	0.977	0.923	6.08278e-27
ACTN1	3.09851e-31	0.359255	0.429	0.214	6.26426e-27
FARP1	3.86979e-31	0.375425	0.59	0.35	7.82356e-27
RPS26	6.10292e-31	0.323897	0.992	0.985	1.23383e-26
CLU	7.41456e-31	-0.496648	0.033	0.268	1.499e-26
TGIF1	1.08772e-30	0.386938	0.473	0.257	2.19903e-26
NR2F2	1.92104e-30	-0.545329	0.329	0.576	3.88377e-26
RPS16	2.40554e-30	0.281037	1	1	4.86328e-26
RPLP2	3.20548e-30	0.275129	1	0.999	6.48051e-26
PHLDB2	7.401e-30	0.319196	0.381	0.182	1.49626e-25
ZCCHC24	9.93115e-30	0.279437	0.365	0.168	2.00778e-25
SEC11A	1.36612e-29	-0.433323	0.688	0.829	2.76189e-25
ISYNA1	1.41894e-29	-0.43889	0.16	0.426	2.86868e-25
STK38L	1.60755e-29	0.282064	0.279	0.114	3.24999e-25
NCOR2	2.02193e-29	0.349436	0.427	0.221	4.08774e-25
VEGFB	3.7882e-29	0.359209	0.585	0.357	7.65861e-25
CNN3	4.66676e-29	0.399654	0.842	0.663	9.43479e-25
ASAP2	8.58358e-29	0.336943	0.381	0.189	1.73534e-24
C1QTNF4	1.36055e-28	-0.401536	0.042	0.266	2.75063e-24
SNRPN	1.43106e-28	0.378826	0.654	0.434	2.89318e-24
EFNB2	2.03734e-28	-0.577279	0.185	0.433	4.11889e-24
CCDC88A	3.99102e-28	0.393461	0.758	0.557	8.06865e-24
CKB	4.75213e-28	-0.863463	0.304	0.55	9.60737e-24
PDHA1	4.97291e-28	0.43972	0.654	0.454	1.00537e-23
CAP2	7.97456e-28	0.26882	0.36	0.169	1.61222e-23
GAP43	8.24148e-28	-0.669823	0.062	0.286	1.66618e-23
TUBA1B	1.00999e-27	-0.590932	0.977	0.985	2.0419e-23
DBN1	1.9243e-27	0.368363	0.765	0.549	3.89036e-23
GLIPR2	2.02159e-27	0.27372	0.404	0.199	4.08704e-23
LRIG1	2.13881e-27	0.252057	0.388	0.185	4.32402e-23
TNFRSF19	2.3049e-27	0.363016	0.438	0.236	4.65981e-23
FHL3	3.28439e-27	0.287782	0.385	0.192	6.64006e-23
RAB34	3.40508e-27	0.329968	0.633	0.405	6.88405e-23
AES	3.90052e-27	0.373719	0.667	0.442	7.88568e-23
TCEAL9	4.6834e-27	0.36446	0.95	0.862	9.46844e-23
SMC6	4.69497e-27	0.383356	0.535	0.323	9.49182e-23
SCUBE3	5.39879e-27	0.259141	0.288	0.123	1.09147e-22
FERMT2	5.79839e-27	0.363714	0.552	0.334	1.17226e-22
TCF4	7.36928e-27	0.377481	0.852	0.675	1.48985e-22
FAT3	1.35085e-26	0.314011	0.646	0.397	2.73102e-22
RPL23	1.98957e-26	0.259069	1	0.999	4.02231e-22
TGFB1I1	2.90711e-26	0.261556	0.296	0.13	5.87729e-22
HOXB7	3.25161e-26	-0.376617	0.065	0.287	6.57377e-22
ZNF106	3.44908e-26	0.300284	0.598	0.373	6.97301e-22
PAM	4.03157e-26	-0.423083	0.083	0.303	8.15063e-22
LIMS1	4.42672e-26	0.345149	0.54	0.333	8.94951e-22
PEA15	6.5474e-26	0.304879	0.412	0.219	1.32369e-21
RPL21	7.84335e-26	0.279508	0.998	0.998	1.58569e-21
HMGB3	1.18002e-25	0.439434	0.754	0.557	2.38564e-21
HMGA1	1.65431e-25	-0.560887	0.488	0.657	3.34452e-21
H3F3B	1.72866e-25	0.295872	0.996	0.987	3.49483e-21
KCNQ1OT1	2.03838e-25	0.44742	0.735	0.538	4.121e-21
NYNRIN	2.25348e-25	0.283738	0.396	0.205	4.55586e-21
KDM6B	2.96943e-25	0.313987	0.452	0.253	6.0033e-21
ANKRD50	3.17857e-25	0.335978	0.362	0.182	6.42611e-21
TNKS	3.54352e-25	0.317352	0.425	0.232	7.16393e-21
PDLIM7	4.69479e-25	0.34428	0.488	0.287	9.49145e-21
TPI1	5.18927e-25	-0.411203	0.806	0.879	1.04912e-20
REV1	2.4847e-24	0.310254	0.404	0.22	5.02332e-20
PDLIM4	2.60966e-24	0.302849	0.51	0.301	5.27595e-20
URI1	3.31474e-24	0.359011	0.567	0.366	6.7014e-20
SPRY1	3.69257e-24	0.263025	0.354	0.175	7.46527e-20
AP1S2	3.93718e-24	-1.19651	0.529	0.642	7.95979e-20
NEFM	6.16055e-24	0.604374	0.594	0.395	1.24548e-19
FRMD4A	7.79868e-24	0.3299	0.465	0.266	1.57666e-19
SEC31A	8.32027e-24	0.346384	0.673	0.466	1.68211e-19
CRABP2	1.02341e-23	-0.618219	0.315	0.519	2.06903e-19
SERTAD2	1.0707e-23	0.272838	0.352	0.177	2.16463e-19
TUBB2B	1.19132e-23	-0.888704	0.696	0.769	2.4085e-19
RPL7	1.45547e-23	0.304528	0.985	0.971	2.94251e-19
MXRA5	3.30086e-23	0.29811	0.408	0.217	6.67335e-19
LRRN3	6.10547e-23	0.29771	0.31	0.149	1.23434e-18
PSAP	6.73069e-23	-0.449562	0.4	0.592	1.36074e-18
PWAR6	8.58108e-23	0.257683	0.379	0.199	1.73484e-18
ITGB1	8.97249e-23	0.334433	0.852	0.694	1.81397e-18
AC004540.2	1.01661e-22	-0.39842	0.096	0.303	2.05528e-18
GSTA4	1.06373e-22	0.385653	0.592	0.411	2.15055e-18
RND2	2.72046e-22	-0.461666	0.119	0.317	5.49995e-18
CAND1	2.98949e-22	0.289412	0.577	0.37	6.04384e-18
TP53I3	3.43736e-22	0.328941	0.383	0.21	6.9493e-18
BST2	5.12741e-22	-0.556355	0.1	0.298	1.03661e-17
TPM1	5.1377e-22	0.271397	0.683	0.488	1.03869e-17
SPATS2L	5.99998e-22	0.300099	0.456	0.258	1.21302e-17
CXXC4	6.3546e-22	0.253547	0.406	0.22	1.28471e-17
BTRC	7.35897e-22	0.256099	0.302	0.147	1.48776e-17
RARS	8.91013e-22	0.305949	0.462	0.278	1.80136e-17
FOXP4	1.88397e-21	0.250755	0.304	0.15	3.80882e-17
PSIP1	2.06425e-21	-0.419924	0.604	0.749	4.17329e-17
LSAMP	2.15689e-21	-0.50694	0.219	0.417	4.36058e-17
PEG10	1.0654e-20	0.42753	0.817	0.693	2.15392e-16
TNNI1	1.23667e-20	-0.490645	0.319	0.154	2.50018e-16
CEMIP2	1.53831e-20	0.292116	0.333	0.174	3.10999e-16
ZNF462	3.67731e-20	0.349555	0.617	0.446	7.43442e-16
APLP1	3.9983e-20	-0.447716	0.208	0.4	8.08336e-16
RTL8C	4.33746e-20	0.326257	0.758	0.603	8.76904e-16
CRABP1	5.62976e-20	-2.29684	0.171	0.344	1.13817e-15
PJA2	6.71107e-20	0.309102	0.679	0.503	1.35678e-15
EZR	6.82113e-20	0.264466	0.55	0.35	1.37903e-15
C16orf87	7.74625e-20	0.283326	0.471	0.291	1.56606e-15
UQCRQ	9.0256e-20	0.317574	0.883	0.79	1.82471e-15
SETD2	1.01586e-19	0.294815	0.654	0.454	2.05377e-15
SFRP1	1.06139e-19	-0.703058	0.088	0.267	2.14581e-15
YBX3	2.89097e-19	0.251111	0.692	0.475	5.84468e-15
PLEKHA5	3.28295e-19	-0.423161	0.221	0.403	6.63714e-15
ASH1L	3.39887e-19	0.272028	0.606	0.41	6.87149e-15
RPS3	4.17939e-19	0.259905	1	0.996	8.44946e-15
NES	4.86317e-19	0.283011	0.756	0.571	9.83187e-15
PTPN13	5.48518e-19	-0.307757	0.11	0.295	1.10894e-14
F2R	5.58941e-19	0.261939	0.338	0.182	1.13001e-14
TCEAL8	7.27297e-19	0.283363	0.865	0.715	1.47038e-14
EMP3	7.5842e-19	0.3337	0.65	0.468	1.5333e-14
VIM	7.86641e-19	-0.616029	0.981	0.98	1.59035e-14
RBMS1	1.16322e-18	0.312534	0.49	0.318	2.35167e-14
NAV2	1.90503e-18	0.258922	0.36	0.201	3.85139e-14
CCNY	2.24763e-18	0.27336	0.485	0.312	4.54404e-14
STK26	2.38191e-18	0.272892	0.41	0.245	4.8155e-14
ITM2C	2.70951e-18	-0.470101	0.488	0.62	5.47781e-14
RRBP1	3.04306e-18	0.276344	0.546	0.357	6.15216e-14
TMBIM6	3.48111e-18	-0.333299	0.64	0.763	7.03776e-14
ODC1	3.81373e-18	0.308652	0.854	0.726	7.71022e-14
CCDC160	4.21437e-18	-0.310708	0.094	0.271	8.52019e-14
ROBO1	4.81711e-18	0.276107	0.446	0.273	9.73876e-14
CCDC34	5.42475e-18	0.368285	0.473	0.311	1.09672e-13
LTBP4	7.06896e-18	0.290955	0.479	0.309	1.42913e-13
VCP	8.93419e-18	0.305435	0.752	0.602	1.80622e-13
PRRC2B	9.25075e-18	0.327074	0.669	0.519	1.87022e-13
CHCHD10	9.40276e-18	-0.314022	0.165	0.348	1.90096e-13
MAP1A	2.44654e-17	-0.396434	0.194	0.375	4.94617e-13
COL6A2	2.76251e-17	0.264734	0.529	0.358	5.58496e-13
CITED2	2.99388e-17	-0.348792	0.169	0.351	6.05272e-13
TYMS	3.88127e-17	-0.496995	0.154	0.327	7.84675e-13
HDLBP	3.89086e-17	0.306011	0.738	0.595	7.86616e-13
CCDC80	6.94683e-17	-0.454005	0.29	0.447	1.40444e-12
PPIB	7.72899e-17	0.301399	0.929	0.861	1.56257e-12
CDK6	8.29597e-17	0.296463	0.419	0.259	1.6772e-12
MDK	9.27018e-17	-0.318004	0.979	0.966	1.87415e-12
TUBB2A	1.0886e-16	-0.525524	0.31	0.472	2.20082e-12
EMP2	1.14776e-16	-0.319951	0.127	0.298	2.32043e-12
CYBA	1.21799e-16	-0.30031	0.1	0.264	2.46241e-12
ATP5MC2	1.44099e-16	-0.362729	0.496	0.648	2.91324e-12
DDAH2	1.55662e-16	0.285965	0.91	0.799	3.14701e-12
UACA	1.66085e-16	0.284166	0.494	0.322	3.35774e-12
PGRMC1	1.85827e-16	-0.365497	0.588	0.718	3.75686e-12
ATP2B4	2.05199e-16	0.286018	0.425	0.27	4.1485e-12
OSBPL8	2.18602e-16	0.319413	0.588	0.429	4.41947e-12
QKI	2.30707e-16	0.314308	0.748	0.592	4.66421e-12
FHL1	2.59333e-16	-0.296003	0.142	0.316	5.24293e-12
EEF1D	3.85706e-16	0.304229	0.727	0.579	7.79781e-12
HOXA9	3.85784e-16	-0.325067	0.21	0.395	7.7994e-12
PRCP	4.88006e-16	-0.288045	0.1	0.259	9.86603e-12
CHD7	6.49745e-16	-0.336785	0.229	0.403	1.31359e-11
MGST3	7.40778e-16	-0.332381	0.273	0.44	1.49763e-11
GPX7	8.35732e-16	0.253726	0.477	0.312	1.6896e-11
TMEM167A	1.1234e-15	0.270093	0.569	0.413	2.27118e-11
CPXM1	1.12878e-15	-0.32907	0.26	0.431	2.28206e-11
PON2	1.16981e-15	-0.372018	0.21	0.374	2.36501e-11
HIF1A	1.27967e-15	0.2657	0.527	0.365	2.5871e-11
ZC3H13	1.5249e-15	0.278614	0.865	0.758	3.08289e-11
NDUFS4	1.81827e-15	0.291618	0.656	0.512	3.67599e-11
BSG	2.1811e-15	-0.347443	0.59	0.699	4.40953e-11
ARL6IP5	2.64745e-15	-0.277285	0.183	0.353	5.35235e-11
EIF5B	3.36688e-15	0.292414	0.858	0.752	6.80682e-11
SYNCRIP	3.96388e-15	0.273147	0.61	0.45	8.01378e-11
KDM1A	4.11566e-15	0.287761	0.76	0.623	8.32062e-11
FTH1	4.66473e-15	-0.335228	0.277	0.447	9.43069e-11
SH3BGRL	4.95779e-15	0.279747	0.64	0.484	1.00232e-10
FMR1	7.07145e-15	0.254232	0.41	0.263	1.42963e-10
EIF3A	8.19481e-15	0.260831	0.883	0.774	1.65675e-10
ID3	8.2751e-15	-0.78341	0.533	0.626	1.67298e-10
USP9X	9.82609e-15	0.291946	0.729	0.581	1.98654e-10
KDM5B	9.86237e-15	0.283545	0.7	0.554	1.99388e-10
SNRPB2	1.09002e-14	0.285877	0.733	0.608	2.20369e-10
COTL1	1.14178e-14	-0.422286	0.335	0.49	2.30834e-10
NR2F1	1.20459e-14	-0.59382	0.45	0.569	2.43533e-10
MGAT4B	1.37043e-14	-0.261986	0.138	0.295	2.7706e-10
HNRNPA1	1.64315e-14	0.267331	0.773	0.616	3.32195e-10
PLTP	1.8323e-14	-0.305932	0.119	0.27	3.70436e-10
MALAT1	2.32169e-14	-0.465417	1	0.996	4.69377e-10
H1FX	2.46089e-14	-0.35556	0.702	0.796	4.97518e-10
CNBP	3.19772e-14	-0.310641	0.573	0.689	6.46482e-10
AC103702.2	4.69874e-14	-0.269501	0.15	0.316	9.49945e-10
HMGCS1	5.27964e-14	-0.54631	0.421	0.534	1.06738e-09
SF3B1	8.24863e-14	0.258186	0.831	0.707	1.66763e-09
QPRT	8.65242e-14	-0.294572	0.21	0.366	1.74926e-09
DNPH1	9.67955e-14	-0.280676	0.208	0.362	1.95691e-09
RPS9	1.14615e-13	-0.288594	0.881	0.916	2.31717e-09
COL2A1	1.7021e-13	0.460221	0.781	0.663	3.44113e-09
TUBA1A	2.9509e-13	-0.800257	0.998	0.968	5.96584e-09
MSRB2	3.12617e-13	0.285556	0.617	0.48	6.32017e-09
CPE	4.82259e-13	-0.347417	0.188	0.336	9.74983e-09
CECR2	5.78613e-13	-0.2565	0.152	0.301	1.16978e-08
TOP1	7.59422e-13	0.281933	0.827	0.712	1.53532e-08
HSP90AA1	8.32658e-13	-0.276102	0.983	0.986	1.68338e-08
CXXC5	1.05916e-12	-0.328308	0.429	0.569	2.1413e-08
SLC25A5	1.17992e-12	-0.280512	0.944	0.955	2.38544e-08
RPL18A	1.23653e-12	-0.31442	0.902	0.93	2.4999e-08
HMGB2	4.2158e-12	-0.490846	0.296	0.452	8.52308e-08
PREX1	4.98511e-12	-0.28827	0.154	0.292	1.00784e-07
HP1BP3	7.81111e-12	0.273811	0.729	0.605	1.57917e-07
NEFL	7.82111e-12	0.461251	0.402	0.28	1.58119e-07
BOC	1.16536e-11	-0.334367	0.173	0.305	2.356e-07
NEAT1	1.67115e-11	-0.486563	0.483	0.595	3.37856e-07
HES4	2.46534e-11	-0.526348	0.279	0.395	4.98417e-07
EIF1B	3.74771e-11	-0.2778	0.594	0.695	7.57674e-07
IFI27L2	5.54652e-11	-0.255248	0.204	0.341	1.12134e-06
VGLL4	2.36916e-10	-0.254961	0.319	0.45	4.78974e-06
MYO10	3.95623e-10	-0.279169	0.179	0.304	7.99832e-06
TXN	8.10097e-10	-0.261413	0.844	0.872	1.63777e-05
CSRNP3	9.85774e-10	-0.253489	0.181	0.305	1.99294e-05
MSI2	1.19894e-09	-0.265473	0.173	0.291	2.4239e-05
RPS27L	1.37422e-09	-0.250125	0.202	0.326	2.77827e-05
TKT	1.39508e-09	-0.276368	0.452	0.56	2.82044e-05
PRMT1	1.61654e-09	-0.258758	0.648	0.714	3.26816e-05
ATP2B1	3.77343e-09	-0.275423	0.433	0.553	7.62874e-05
PRDX1	5.08913e-09	-0.354627	0.881	0.916	0.000102887
DPYSL2	9.72735e-09	-0.254898	0.254	0.367	0.000196658
CKS2	9.85639e-09	-0.262099	0.19	0.313	0.000199267
DEK	1.50287e-08	-0.287236	0.64	0.711	0.000303836
TSC22D1	3.01174e-08	-0.277015	0.388	0.489	0.000608884
NDN	3.35842e-08	-0.27748	0.619	0.668	0.000678971
FRZB	1.05214e-07	-0.290317	0.215	0.312	0.00212711
PRDX6	1.17233e-07	-0.333245	0.675	0.719	0.0023701
GOLM1	1.3033e-07	-0.251705	0.415	0.507	0.00263489
NKAIN4	1.42132e-07	-0.266096	0.202	0.306	0.00287348
DST	3.37532e-07	-0.365321	0.298	0.393	0.00682387
MAP1B	1.02947e-06	-0.724254	0.927	0.89	0.0208127
MSMO1	1.21524e-06	-0.263103	0.36	0.442	0.0245685
TMEM97	3.27953e-06	-0.294784	0.425	0.497	0.0663023
AHI1	6.95848e-06	0.312293	0.35	0.28	0.14068
LMO4	1.85943e-05	-0.306709	0.485	0.551	0.37592
NOVA1	3.72685e-05	-0.298438	0.285	0.365	0.753457
CALM1	4.14771e-05	-0.449741	0.598	0.629	0.838542
NLRP1	0.000232869	-0.559224	0.662	0.609	1
ACAT2	0.000357672	-0.307889	0.527	0.55	1
LGALS1	0.00937191	-0.543093	0.481	0.373	1
HIST1H4C	0.530871	-0.836879	0.744	0.677	1
HIST1H1C	0.547794	-0.328124	0.302	0.292	1

## Sheet: Early Nephron Progenitor
	p_val	avg_log2FC	pct.1	pct.2	p_val_adj
MT-ND3	3.37257e-28	-0.516607	0.979	1	6.81832e-24
ITM2B	1.5714e-27	-0.629219	0.094	0.468	3.1769e-23
PDIA6	2.41553e-27	-0.607833	0.708	0.836	4.88347e-23
MT-ND4	1.69491e-26	-0.428437	0.979	1	3.4266e-22
CALR	2.29601e-26	-0.694848	0.751	0.832	4.64183e-22
PDIA4	2.52597e-26	-0.477524	0.064	0.435	5.10675e-22
BCAP31	2.52883e-26	-0.516891	0.064	0.431	5.11254e-22
MT-ATP6	3.80181e-25	-0.465973	0.983	1	7.68612e-21
CD63	4.46458e-25	-0.517881	0.94	0.959	9.02605e-21
NDFIP1	2.75865e-24	-0.517814	0.09	0.434	5.57716e-20
MT-CO2	4.21838e-24	-0.49992	0.974	1	8.52829e-20
MT-CO1	1.16105e-23	-0.477017	0.974	1	2.34729e-19
LMAN2	4.20983e-23	-0.461677	0.073	0.403	8.51102e-19
TMED4	6.01389e-23	-0.466673	0.086	0.432	1.21583e-18
TM9SF3	6.08967e-23	-0.493805	0.15	0.492	1.23115e-18
GALNT1	6.35555e-23	-0.485902	0.086	0.421	1.2849e-18
SPARC	1.08389e-22	-0.685404	0.605	0.742	2.19129e-18
CCDC80	1.26071e-22	-0.64504	0.12	0.447	2.54878e-18
MT-CO3	1.29585e-22	-0.496708	0.974	1	2.61981e-18
TMEM50A	1.54609e-22	-0.431061	0.099	0.447	3.12572e-18
HYAL2	6.77536e-22	-0.452412	0.06	0.378	1.36977e-17
PTTG1IP	7.99297e-22	-0.428908	0.116	0.467	1.61594e-17
MDK	1.02854e-21	-0.571182	0.996	0.966	2.0794e-17
POLR2A	1.39333e-21	-0.441148	0.086	0.414	2.8169e-17
APLP1	4.56334e-21	-0.519104	0.073	0.399	9.22571e-17
CLSTN1	4.94044e-21	-0.420343	0.043	0.353	9.98809e-17
YIPF3	5.81535e-21	-0.444777	0.064	0.371	1.17569e-16
ERLEC1	7.24247e-21	-0.412362	0.052	0.359	1.46421e-16
HSP90B1	7.82628e-21	-0.576118	0.674	0.795	1.58224e-16
MLEC	9.15936e-21	-0.399705	0.047	0.36	1.85175e-16
SERPINH1	9.7622e-21	-0.450693	0.064	0.375	1.97362e-16
EIF4G3	1.16724e-20	-0.410476	0.103	0.44	2.35981e-16
MANF	1.93608e-20	-0.420359	0.124	0.456	3.91417e-16
NUCB2	1.98877e-20	-0.368709	0.082	0.396	4.02069e-16
TOP2A	2.07169e-20	0.277576	0.648	0.31	4.18834e-16
CD81	2.9446e-20	-0.536212	0.712	0.821	5.95309e-16
P4HB	3.16936e-20	-0.435556	0.159	0.484	6.4075e-16
HECTD1	5.3823e-20	-0.410035	0.099	0.421	1.08814e-15
RCN1	5.52909e-20	-0.3993	0.069	0.375	1.11782e-15
PABPN1	5.93222e-20	-0.388183	0.103	0.426	1.19932e-15
HTRA1	1.04195e-19	-0.706944	0.064	0.356	2.1065e-15
SPCS2	1.38653e-19	-0.431179	0.133	0.454	2.80314e-15
MIDN	2.08703e-19	-0.40218	0.137	0.46	4.21935e-15
LSAMP	2.22012e-19	-0.51426	0.099	0.416	4.48842e-15
MAP1A	2.50662e-19	-0.506215	0.069	0.374	5.06763e-15
HLA-A	2.56972e-19	-0.47632	0.12	0.432	5.19521e-15
TMED2	2.68216e-19	-0.38327	0.09	0.4	5.42253e-15
SUCO	4.16248e-19	-0.444137	0.099	0.407	8.41528e-15
EMP3	5.20283e-19	-0.472431	0.172	0.478	1.05186e-14
TMEM59	5.41346e-19	-0.42061	0.185	0.494	1.09444e-14
RCN2	5.77862e-19	-0.49288	0.73	0.814	1.16826e-14
CPXM1	6.72298e-19	-0.393005	0.116	0.43	1.35919e-14
HSD17B12	8.87964e-19	-0.372039	0.064	0.361	1.7952e-14
FADS2	8.94187e-19	-0.469497	0.094	0.398	1.80778e-14
COL4A5	1.31511e-18	-0.360911	0.043	0.326	2.65876e-14
TSPAN6	1.32576e-18	-0.419762	0.086	0.368	2.68028e-14
ZNF462	1.89631e-18	-0.375733	0.129	0.456	3.83377e-14
EFNB3	2.07624e-18	-0.537374	0.043	0.321	4.19754e-14
TMEM147	2.69884e-18	-0.418389	0.172	0.479	5.45624e-14
CPE	2.91097e-18	-0.50317	0.056	0.335	5.88511e-14
MSN	2.96596e-18	-0.404834	0.142	0.452	5.99628e-14
FAF2	3.20714e-18	-0.362486	0.06	0.338	6.48387e-14
PXDN	4.93087e-18	-0.286961	0.099	0.414	9.96873e-14
LBR	5.00655e-18	-0.394071	0.107	0.412	1.01217e-13
LRPAP1	5.20344e-18	-0.385961	0.077	0.364	1.05198e-13
PPIB	5.55055e-18	-0.455676	0.824	0.863	1.12215e-13
NOTCH3	5.59359e-18	-0.393064	0.094	0.405	1.13086e-13
SERINC1	8.50384e-18	-0.385751	0.073	0.359	1.71922e-13
VGLL4	1.3489e-17	-0.390306	0.142	0.45	2.72707e-13
TMCO1	1.4347e-17	-0.354656	0.103	0.4	2.90054e-13
PLPPR3	1.53e-17	-0.368361	0.12	0.43	3.09319e-13
SELENOF	1.82032e-17	-0.399874	0.116	0.394	3.68015e-13
SDF4	1.83522e-17	-0.364135	0.06	0.336	3.71026e-13
ARL6IP5	1.90574e-17	-0.372184	0.073	0.352	3.85283e-13
G3BP2	2.2743e-17	-0.369363	0.137	0.441	4.59796e-13
SLC39A7	2.56036e-17	-0.326341	0.103	0.402	5.17628e-13
ZFAND5	2.65323e-17	-0.384995	0.159	0.474	5.36404e-13
PCSK1N	2.97688e-17	-0.825254	0.06	0.327	6.01835e-13
MT-ND1	3.2617e-17	-0.271663	0.97	0.998	6.59418e-13
COL4A2	3.54692e-17	-0.423638	0.069	0.345	7.17082e-13
SEMA6A	3.67058e-17	-0.382327	0.103	0.411	7.42082e-13
DDOST	5.9414e-17	-0.370328	0.155	0.45	1.20117e-12
SEC61A1	6.88921e-17	-0.34368	0.034	0.289	1.39279e-12
FAT1	7.24914e-17	-0.385518	0.077	0.361	1.46556e-12
GRN	7.48772e-17	-0.390214	0.06	0.321	1.51379e-12
PBRM1	7.638e-17	-0.324753	0.137	0.449	1.54417e-12
JMJD1C	8.15384e-17	-0.335851	0.129	0.451	1.64846e-12
LAMP1	9.05266e-17	-0.371129	0.099	0.379	1.83018e-12
RPN2	9.59209e-17	-0.406818	0.232	0.51	1.93923e-12
SQLE	9.81936e-17	-0.381178	0.073	0.347	1.98518e-12
ANKRD17	1.10156e-16	-0.319914	0.099	0.382	2.22703e-12
TIMP1	1.30724e-16	-0.436564	0.133	0.42	2.64284e-12
TMEM167A	1.41889e-16	-0.332562	0.124	0.422	2.86858e-12
MAT2A	1.43709e-16	-0.338308	0.064	0.332	2.90536e-12
KMT2A	1.47717e-16	-0.303699	0.146	0.458	2.98639e-12
PTPRA	1.72294e-16	-0.338296	0.086	0.366	3.48327e-12
MPHOSPH8	1.80571e-16	-0.328684	0.142	0.457	3.65061e-12
SPTBN1	2.078e-16	-0.434909	0.167	0.453	4.20109e-12
SC5D	2.1362e-16	-0.383728	0.021	0.26	4.31875e-12
VCL	2.2024e-16	-0.411582	0.09	0.363	4.4526e-12
TET1	2.48369e-16	-0.328056	0.137	0.444	5.02128e-12
ERG28	2.8206e-16	-0.369236	0.133	0.428	5.70241e-12
HSPA5	2.92085e-16	-0.499332	0.627	0.735	5.90509e-12
EMC10	2.93609e-16	-0.450442	0.172	0.467	5.93589e-12
RER1	2.93761e-16	-0.358229	0.103	0.376	5.93896e-12
FJX1	3.1431e-16	-0.540565	0.077	0.35	6.3544e-12
AUP1	3.23785e-16	-0.331886	0.073	0.336	6.54595e-12
ZNF106	3.76544e-16	-0.413157	0.103	0.384	7.61259e-12
DPM3	3.82401e-16	-0.342037	0.073	0.339	7.73101e-12
SDK2	4.15632e-16	-0.326813	0.069	0.335	8.40284e-12
PCMT1	4.29597e-16	-0.369441	0.107	0.38	8.68516e-12
GAP43	4.35475e-16	-0.6553	0.039	0.283	8.80399e-12
GANAB	4.64881e-16	-0.289663	0.052	0.312	9.3985e-12
IGFBP2	5.42346e-16	-0.667381	0.906	0.849	1.09646e-11
AKAP13	5.62702e-16	-0.331349	0.112	0.398	1.13762e-11
DDX1	5.85187e-16	-0.365403	0.163	0.455	1.18307e-11
COL6A2	6.17166e-16	-0.352675	0.09	0.367	1.24773e-11
DNAJC1	7.16022e-16	-0.358292	0.069	0.332	1.44758e-11
CYB5R3	7.39904e-16	-0.34618	0.167	0.454	1.49586e-11
GLG1	8.003e-16	-0.311128	0.052	0.31	1.61797e-11
TMEM9	9.65784e-16	-0.336191	0.077	0.334	1.95253e-11
HMGCR	9.91807e-16	-0.399902	0.124	0.409	2.00514e-11
GLT8D1	1.08578e-15	-0.331262	0.026	0.259	2.19512e-11
TM7SF2	1.18323e-15	-0.378089	0.056	0.308	2.39214e-11
POR	1.45791e-15	-0.303355	0.034	0.275	2.94745e-11
EMC7	1.46669e-15	-0.367626	0.073	0.317	2.9652e-11
SEC31A	1.51065e-15	-0.336151	0.176	0.477	3.05408e-11
PPP4R2	1.56206e-15	-0.348943	0.163	0.453	3.15801e-11
RRBP1	1.77888e-15	-0.337858	0.094	0.367	3.59636e-11
H2AFY2	2.00517e-15	-0.38527	0.189	0.473	4.05385e-11
DDX42	2.07736e-15	-0.325225	0.099	0.365	4.1998e-11
NELL2	2.32488e-15	-0.550692	0.052	0.298	4.70021e-11
TMEM132A	2.48002e-15	-0.308182	0.099	0.372	5.01385e-11
EFNB1	2.5914e-15	-0.265849	0.094	0.37	5.23903e-11
SPTAN1	2.72598e-15	-0.35088	0.073	0.324	5.51111e-11
IRF2BPL	3.06425e-15	-0.330879	0.086	0.349	6.19499e-11
AEBP1	3.10691e-15	-0.367438	0.069	0.329	6.28124e-11
CMTM6	3.30598e-15	-0.288768	0.047	0.288	6.6837e-11
MFSD10	3.40725e-15	-0.332576	0.043	0.28	6.88844e-11
SND1	3.46305e-15	-0.307989	0.099	0.364	7.00125e-11
DHRS7	3.58395e-15	-0.343193	0.034	0.262	7.24568e-11
MAGEH1	3.73966e-15	-0.338591	0.047	0.283	7.56046e-11
CD276	3.87423e-15	-0.319873	0.06	0.304	7.83254e-11
FRZB	4.35186e-15	-0.423963	0.064	0.313	8.79815e-11
EMC6	4.51664e-15	-0.346359	0.146	0.416	9.13128e-11
G6PC3	4.60216e-15	-0.339335	0.052	0.288	9.30419e-11
LY6H	4.76553e-15	-0.663129	0.047	0.282	9.63447e-11
GGH	4.99458e-15	-0.37507	0.077	0.322	1.00975e-10
MAN1A2	5.14407e-15	-0.311946	0.077	0.333	1.03998e-10
PGRMC1	5.2076e-15	-0.532745	0.631	0.716	1.05282e-10
TM9SF2	5.40572e-15	-0.29448	0.09	0.355	1.09288e-10
TENM3	5.42853e-15	-0.342566	0.03	0.261	1.09748e-10
CD320	5.46233e-15	-0.34627	0.043	0.274	1.10432e-10
EMC4	5.50163e-15	-0.315787	0.155	0.444	1.11226e-10
FAT3	5.86589e-15	-0.317278	0.124	0.409	1.18591e-10
ZFR	5.9876e-15	-0.340466	0.176	0.469	1.21051e-10
RABAC1	6.47865e-15	-0.345679	0.146	0.425	1.30979e-10
RTN3	6.49729e-15	-0.369064	0.155	0.433	1.31356e-10
PUM1	7.49891e-15	-0.294322	0.197	0.488	1.51605e-10
CTSL	8.24682e-15	-0.329666	0.034	0.261	1.66726e-10
NOP56	8.79856e-15	-0.332809	0.146	0.431	1.7788e-10
BBX	8.86754e-15	-0.305463	0.129	0.413	1.79275e-10
MIA3	9.45143e-15	-0.262867	0.077	0.338	1.9108e-10
SAMD1	1.01922e-14	-0.357059	0.094	0.346	2.06055e-10
SLC38A1	1.02751e-14	-0.348562	0.107	0.373	2.07731e-10
TRIL	1.07626e-14	-0.407919	0.073	0.323	2.17588e-10
SLK	1.16746e-14	-0.312484	0.112	0.384	2.36026e-10
SLC22A17	1.20965e-14	-0.319383	0.043	0.281	2.44555e-10
EI24	1.21402e-14	-0.317933	0.15	0.425	2.45439e-10
LSM14A	1.21957e-14	-0.33008	0.176	0.457	2.46561e-10
NAT14	1.39963e-14	-0.319052	0.047	0.28	2.82963e-10
SLC9A3R1	1.40484e-14	-0.388361	0.082	0.325	2.84017e-10
DNAJB14	1.59612e-14	-0.305121	0.039	0.268	3.22688e-10
WNK1	1.65857e-14	-0.3259	0.185	0.474	3.35313e-10
MXRA8	1.70168e-14	-0.299036	0.086	0.345	3.4403e-10
GLI3	1.81589e-14	-0.347385	0.086	0.334	3.67119e-10
FAM210B	1.84902e-14	-0.305554	0.06	0.301	3.73817e-10
EVI5	2.05077e-14	-0.299865	0.06	0.299	4.14604e-10
MPZL1	2.0673e-14	-0.318963	0.047	0.276	4.17945e-10
GPR161	2.17296e-14	-0.298653	0.039	0.268	4.39307e-10
SFRP1	2.22828e-14	-0.725239	0.039	0.265	4.50492e-10
MRC2	2.54362e-14	-0.350739	0.073	0.322	5.14244e-10
SELENOM	2.59777e-14	-0.368305	0.047	0.275	5.25192e-10
ACVR2B	2.64079e-14	-0.291669	0.09	0.348	5.33888e-10
ZNF638	2.75141e-14	-0.279009	0.12	0.396	5.56253e-10
ERGIC2	2.7694e-14	-0.29442	0.047	0.276	5.5989e-10
GSTA4	2.90557e-14	-0.323585	0.155	0.42	5.8742e-10
NBAS	3.22662e-14	-0.29278	0.056	0.29	6.52325e-10
MCFD2	3.3643e-14	-0.32418	0.116	0.371	6.8016e-10
UQCRC1	3.38883e-14	-0.318878	0.176	0.457	6.8512e-10
RAB14	3.49208e-14	-0.286247	0.103	0.362	7.05994e-10
TCF7L1	3.84786e-14	-0.33708	0.069	0.305	7.77923e-10
TMBIM6	4.13934e-14	-0.374862	0.639	0.761	8.36851e-10
DHCR24	4.2137e-14	-0.346188	0.077	0.323	8.51884e-10
TCERG1	4.31022e-14	-0.278724	0.176	0.461	8.71397e-10
FUCA2	4.34532e-14	-0.303289	0.034	0.253	8.78493e-10
PON2	4.64988e-14	-0.365693	0.116	0.373	9.40067e-10
SPCS3	4.85141e-14	-0.251441	0.099	0.353	9.8081e-10
KDELR1	5.03227e-14	-0.488075	0.888	0.89	1.01737e-09
ERP44	5.10592e-14	-0.285779	0.039	0.262	1.03226e-09
KAT6A	5.20175e-14	-0.283426	0.086	0.338	1.05164e-09
XPC	5.3382e-14	-0.295708	0.082	0.328	1.07922e-09
YTHDF2	5.36468e-14	-0.318097	0.18	0.463	1.08458e-09
TXNDC12	5.42962e-14	-0.302333	0.039	0.26	1.09771e-09
RALGPS2	5.45794e-14	-0.326683	0.129	0.39	1.10343e-09
ZNF618	5.79216e-14	-0.294698	0.107	0.359	1.171e-09
DARS	5.99719e-14	-0.275543	0.146	0.413	1.21245e-09
OSBPL8	6.06921e-14	-0.344422	0.167	0.438	1.22701e-09
TERF1	6.13924e-14	-0.304643	0.052	0.278	1.24117e-09
SVIL	6.44799e-14	-0.37818	0.107	0.358	1.30359e-09
FAM213A	6.70388e-14	-0.34058	0.21	0.481	1.35532e-09
COL18A1	7.56899e-14	-0.274345	0.047	0.278	1.53022e-09
RDX	7.92878e-14	-0.370665	0.245	0.497	1.60296e-09
BCLAF1	8.6582e-14	-0.294661	0.103	0.348	1.75043e-09
CTHRC1	8.83624e-14	-0.430255	0.086	0.326	1.78642e-09
SEC63	9.51374e-14	-0.357766	0.253	0.51	1.92339e-09
EXTL2	9.57595e-14	-0.287215	0.043	0.261	1.93597e-09
SCP2	1.0103e-13	-0.317403	0.133	0.384	2.04252e-09
MBTPS1	1.01251e-13	-0.275332	0.052	0.279	2.047e-09
COPA	1.04286e-13	-0.259993	0.094	0.345	2.10835e-09
CYBA	1.07305e-13	-0.358181	0.047	0.262	2.16939e-09
SURF4	1.18863e-13	-0.266592	0.052	0.28	2.40306e-09
ATP1B3	1.20481e-13	-0.364794	0.236	0.493	2.43576e-09
SERPING1	1.2267e-13	-0.319821	0.069	0.296	2.48002e-09
SMARCD1	1.30077e-13	-0.293597	0.167	0.441	2.62977e-09
IARS2	1.3014e-13	-0.312451	0.082	0.317	2.63103e-09
FKBP10	1.32145e-13	-0.301425	0.107	0.353	2.67157e-09
USP22	1.4695e-13	-0.271008	0.185	0.475	2.97089e-09
EFNB2	1.49266e-13	-0.4636	0.172	0.429	3.01771e-09
NUDT3	1.5422e-13	-0.275813	0.086	0.331	3.11786e-09
PPIL4	1.54729e-13	-0.313306	0.146	0.405	3.12816e-09
EIF2AK4	1.74696e-13	-0.318029	0.167	0.433	3.53182e-09
STT3B	1.83011e-13	-0.300734	0.073	0.306	3.69993e-09
CHD6	1.89239e-13	-0.251783	0.15	0.432	3.82584e-09
RNF130	1.91707e-13	-0.255075	0.069	0.304	3.87574e-09
PRPF8	1.99277e-13	-0.291981	0.086	0.327	4.02878e-09
AP3D1	2.01655e-13	-0.27245	0.12	0.373	4.07686e-09
ORMDL1	2.0715e-13	-0.319744	0.09	0.322	4.18796e-09
CHD8	2.13042e-13	-0.286585	0.086	0.324	4.30707e-09
TIMP2	2.25366e-13	-0.335078	0.073	0.299	4.55622e-09
NFIA	2.31787e-13	-0.464557	0.082	0.319	4.68603e-09
ERGIC3	2.35924e-13	-0.277968	0.142	0.407	4.76967e-09
CNTNAP2	2.38903e-13	-0.672021	0.077	0.297	4.82991e-09
GTF2F2	2.4832e-13	-0.325381	0.12	0.363	5.02028e-09
RAI14	2.54238e-13	-0.4022	0.094	0.332	5.13992e-09
SLC39A6	2.77423e-13	-0.260476	0.077	0.314	5.60867e-09
PAM	2.82818e-13	-0.360084	0.073	0.299	5.71774e-09
ZNHIT1	2.89221e-13	-0.290116	0.193	0.465	5.84718e-09
SCAF11	3.09479e-13	-0.299619	0.193	0.475	6.25674e-09
RBBP4	3.10727e-13	-0.298802	0.146	0.407	6.28196e-09
ATF6	3.25091e-13	-0.284125	0.043	0.257	6.57237e-09
SLC39A1	3.2818e-13	-0.294706	0.047	0.259	6.63482e-09
SPIN1	3.35411e-13	-0.287928	0.09	0.326	6.781e-09
APMAP	3.48681e-13	-0.293557	0.069	0.294	7.04929e-09
OS9	3.69793e-13	-0.285998	0.06	0.283	7.47611e-09
TRIM24	3.80372e-13	-0.333887	0.172	0.435	7.68999e-09
JAM3	3.85902e-13	-0.310181	0.064	0.292	7.80179e-09
WDR82	3.97445e-13	-0.279327	0.064	0.288	8.03515e-09
YIF1A	4.24185e-13	-0.274204	0.103	0.344	8.57574e-09
BRD2	4.55062e-13	-0.286298	0.172	0.438	9.19999e-09
NDUFS3	4.55308e-13	-0.274196	0.185	0.46	9.20496e-09
TMEM18	4.65261e-13	-0.277062	0.073	0.299	9.40618e-09
PHF14	4.81542e-13	-0.269872	0.146	0.417	9.73533e-09
AC103702.2	4.98363e-13	-0.324843	0.082	0.315	1.00754e-08
COL3A1	5.00603e-13	-0.762377	0.107	0.334	1.01207e-08
C1orf54	5.1265e-13	-0.329676	0.099	0.328	1.03642e-08
TMEM47	5.23134e-13	-0.369088	0.129	0.373	1.05762e-08
TMEM123	5.23155e-13	-0.250128	0.112	0.357	1.05766e-08
CREBBP	5.50859e-13	-0.2801	0.116	0.363	1.11367e-08
SDF2	5.69986e-13	-0.277565	0.077	0.304	1.15234e-08
EMP2	5.71883e-13	-0.329055	0.069	0.296	1.15618e-08
KDM5A	5.81553e-13	-0.264802	0.189	0.478	1.17573e-08
ACIN1	5.95348e-13	-0.266825	0.185	0.459	1.20361e-08
PRCP	6.24777e-13	-0.317118	0.047	0.258	1.26311e-08
PLTP	6.58758e-13	-0.346791	0.056	0.269	1.33181e-08
LTBP4	7.30367e-13	-0.287994	0.086	0.318	1.47658e-08
BMPR2	7.31125e-13	-0.271218	0.069	0.301	1.47811e-08
MTIF3	8.03262e-13	-0.282025	0.155	0.415	1.62396e-08
USP33	8.33255e-13	-0.260637	0.069	0.292	1.68459e-08
COL6A3	8.68078e-13	-0.439398	0.082	0.309	1.75499e-08
CLTC	9.15888e-13	-0.257624	0.189	0.469	1.85165e-08
SERINC2	9.159e-13	-0.314486	0.073	0.29	1.85167e-08
PTPRF	9.18349e-13	-0.266163	0.086	0.324	1.85663e-08
GPX7	9.60288e-13	-0.293809	0.094	0.32	1.94141e-08
ZYX	1.20306e-12	-0.313166	0.086	0.307	2.43222e-08
CHCHD1	1.2227e-12	-0.284592	0.193	0.449	2.47192e-08
ERGIC1	1.27315e-12	-0.254198	0.06	0.276	2.57393e-08
ARHGAP35	1.55328e-12	-0.280935	0.064	0.28	3.14027e-08
NEO1	1.55335e-12	-0.28156	0.086	0.31	3.14041e-08
FNDC3A	1.58514e-12	-0.280355	0.124	0.362	3.20468e-08
ARMCX3	1.59054e-12	-0.258163	0.167	0.431	3.2156e-08
TLN1	1.61164e-12	-0.310593	0.18	0.444	3.25826e-08
TCF12	1.61434e-12	-0.289985	0.06	0.274	3.26371e-08
CRIP2	2.06843e-12	-0.300617	0.047	0.253	4.18175e-08
C6orf48	2.08396e-12	-0.307768	0.155	0.403	4.21314e-08
PHAX	2.17822e-12	-0.282905	0.116	0.348	4.4037e-08
IPO7	2.4816e-12	-0.281199	0.142	0.392	5.01705e-08
LARS	2.4857e-12	-0.250614	0.176	0.437	5.02533e-08
SYNRG	2.5945e-12	-0.273429	0.056	0.266	5.2453e-08
TMEM208	2.65093e-12	-0.288884	0.103	0.327	5.35938e-08
CLPTM1L	2.67473e-12	-0.274764	0.077	0.295	5.4075e-08
OXA1L	2.71728e-12	-0.29826	0.176	0.431	5.49353e-08
YIPF6	2.81726e-12	-0.264099	0.056	0.262	5.69565e-08
DMAC1	2.9791e-12	-0.302695	0.176	0.42	6.02285e-08
MGST3	3.08899e-12	-0.307587	0.185	0.438	6.24502e-08
BCL7A	3.45338e-12	-0.307201	0.129	0.377	6.98169e-08
SMARCA4	3.74605e-12	-0.250675	0.172	0.425	7.57338e-08
CDC34	3.86477e-12	-0.27795	0.082	0.296	7.81341e-08
APH1A	4.1694e-12	-0.267024	0.103	0.33	8.42928e-08
DDR1	4.19079e-12	-0.266415	0.047	0.252	8.47253e-08
GOLGA2	4.24037e-12	-0.261488	0.094	0.319	8.57276e-08
TXNIP	4.32829e-12	-0.394662	0.094	0.317	8.75051e-08
SMARCC2	4.42763e-12	-0.279969	0.112	0.342	8.95134e-08
WBP4	4.61286e-12	-0.267751	0.124	0.36	9.32582e-08
PYURF	4.9196e-12	-0.284063	0.197	0.453	9.94596e-08
FYN	5.07173e-12	-0.264879	0.193	0.45	1.02535e-07
PRMT2	5.09641e-12	-0.266289	0.15	0.4	1.03034e-07
SFRP2	5.16502e-12	-0.431185	0.082	0.301	1.04421e-07
CNPY2	5.43766e-12	-0.26745	0.082	0.296	1.09933e-07
VIRMA	5.45744e-12	-0.288802	0.077	0.286	1.10333e-07
SNRPN	5.72964e-12	-0.267039	0.18	0.445	1.15836e-07
PRKCSH	5.87174e-12	-0.263738	0.086	0.301	1.18709e-07
TMEM179B	6.08572e-12	-0.289007	0.056	0.253	1.23035e-07
TMF1	6.36248e-12	-0.264535	0.086	0.303	1.2863e-07
FAM32A	6.52432e-12	-0.298793	0.189	0.429	1.31902e-07
TTC1	6.54802e-12	-0.297824	0.124	0.346	1.32381e-07
TMEM106B	6.72867e-12	-0.252891	0.069	0.279	1.36033e-07
ZNF770	6.75128e-12	-0.26303	0.086	0.307	1.36491e-07
TRAM1	7.18681e-12	-0.272827	0.107	0.333	1.45296e-07
ITSN1	7.30843e-12	-0.271766	0.094	0.323	1.47755e-07
PSMD10	7.4444e-12	-0.28078	0.09	0.304	1.50503e-07
ITGB1	7.46725e-12	-0.422688	0.618	0.7	1.50965e-07
DZIP1	7.86232e-12	-0.25437	0.086	0.307	1.58952e-07
FKBP2	7.90686e-12	-0.309082	0.27	0.503	1.59853e-07
LRPPRC	8.0527e-12	-0.29064	0.155	0.397	1.62801e-07
PURB	8.05275e-12	-0.256174	0.056	0.262	1.62802e-07
SCRN1	8.35035e-12	-0.271251	0.099	0.319	1.68819e-07
CALD1	9.40732e-12	-0.416097	0.155	0.392	1.90188e-07
CHID1	9.77477e-12	-0.262374	0.06	0.263	1.97616e-07
BOC	9.96292e-12	-0.330156	0.086	0.304	2.0142e-07
ATP1B1	1.00991e-11	-0.45245	0.082	0.293	2.04174e-07
CAST	1.02689e-11	-0.300186	0.129	0.351	2.07607e-07
CUL4B	1.03785e-11	-0.254637	0.077	0.285	2.09822e-07
ZNRF3	1.0591e-11	-0.250848	0.052	0.253	2.14118e-07
MDFI	1.19164e-11	-0.328448	0.142	0.363	2.40915e-07
MSMO1	1.1987e-11	-0.379484	0.206	0.443	2.42341e-07
RAB11B	1.29123e-11	-0.266053	0.107	0.321	2.61047e-07
HCFC1	1.29843e-11	-0.260626	0.077	0.286	2.62504e-07
COL2A1	1.33592e-11	-0.635272	0.622	0.668	2.70083e-07
ADD3	1.35704e-11	-0.259739	0.099	0.32	2.74353e-07
RAB10	1.35713e-11	-0.262723	0.129	0.361	2.74371e-07
KIDINS220	1.38016e-11	-0.257692	0.056	0.257	2.79027e-07
RFX4	1.45153e-11	-0.38884	0.077	0.282	2.93455e-07
CDV3	1.46768e-11	-0.280623	0.197	0.438	2.96722e-07
YES1	1.5203e-11	-0.258007	0.069	0.273	3.07359e-07
SMC6	1.55706e-11	-0.271407	0.112	0.333	3.1479e-07
SOX2	1.56078e-11	-0.508109	0.129	0.351	3.15543e-07
ZEB1	1.64071e-11	-0.28993	0.146	0.389	3.31701e-07
BCAT1	1.88806e-11	-0.325944	0.116	0.343	3.8171e-07
TRMT10C	1.91277e-11	-0.268156	0.124	0.349	3.86705e-07
MYO10	1.98306e-11	-0.314443	0.09	0.303	4.00915e-07
XPO1	2.07441e-11	-0.301889	0.249	0.487	4.19384e-07
MAP7D1	2.07761e-11	-0.270196	0.069	0.269	4.2003e-07
TSHZ2	2.07998e-11	-0.250299	0.077	0.294	4.2051e-07
COMT	2.09126e-11	-0.271475	0.056	0.251	4.22789e-07
COPB1	2.26283e-11	-0.261065	0.094	0.306	4.57477e-07
PMEPA1	2.33783e-11	-0.497507	0.082	0.287	4.72638e-07
GLUL	2.4439e-11	-0.266328	0.155	0.384	4.94084e-07
ISCU	2.64741e-11	-0.267257	0.202	0.446	5.35226e-07
CSNK1G2	3.0128e-11	-0.258316	0.069	0.267	6.09098e-07
CDO1	3.08705e-11	-0.300229	0.094	0.306	6.24109e-07
ZIC2	3.10437e-11	-0.386852	0.146	0.378	6.27611e-07
EVA1B	3.12658e-11	-0.267624	0.086	0.294	6.321e-07
PTBP1	3.13216e-11	-0.265163	0.189	0.434	6.3323e-07
LOXL1	3.24747e-11	-0.314382	0.077	0.278	6.5654e-07
NKAIN4	3.74242e-11	-0.318008	0.094	0.306	7.56605e-07
COL5A2	3.95164e-11	-0.312369	0.073	0.276	7.98903e-07
HNRNPUL1	4.12005e-11	-0.284463	0.279	0.504	8.3295e-07
EIF2AK2	4.12103e-11	-0.251813	0.124	0.344	8.33149e-07
CTDSP2	4.16644e-11	-0.256799	0.086	0.289	8.4233e-07
UBTD2	4.21442e-11	-0.267087	0.094	0.3	8.52029e-07
CTBP2	4.77413e-11	-0.259764	0.124	0.347	9.65187e-07
BAZ1A	5.06178e-11	-0.251638	0.146	0.374	1.02334e-06
TPGS1	5.09128e-11	-0.269695	0.103	0.31	1.0293e-06
DNTTIP2	5.24871e-11	-0.268045	0.107	0.315	1.06113e-06
ZCCHC3	5.45672e-11	-0.262281	0.116	0.331	1.10318e-06
EIF4G1	5.49759e-11	-0.256464	0.193	0.447	1.11145e-06
SBK1	5.68986e-11	-0.256031	0.073	0.278	1.15032e-06
STARD3NL	5.7902e-11	-0.266234	0.099	0.304	1.1706e-06
REEP5	5.81977e-11	-0.257027	0.06	0.251	1.17658e-06
LARP7	5.98225e-11	-0.252611	0.082	0.282	1.20943e-06
CCDC90B	6.09613e-11	-0.260918	0.133	0.349	1.23245e-06
IGFBP7	6.27456e-11	-1.09671	0.124	0.307	1.26853e-06
TMED10	6.94538e-11	-0.323545	0.313	0.52	1.40415e-06
2011-09-01	7.89051e-11	-0.296883	0.215	0.459	1.59522e-06
SNX17	8.15005e-11	-0.268363	0.107	0.312	1.6477e-06
PLAGL1	8.27821e-11	-0.276059	0.064	0.261	1.67361e-06
PLGRKT	8.33893e-11	-0.267694	0.086	0.281	1.68588e-06
GJA1	8.35522e-11	-0.273542	0.082	0.283	1.68917e-06
SMCHD1	8.35853e-11	-0.253237	0.176	0.415	1.68984e-06
CCNY	8.68681e-11	-0.263962	0.116	0.32	1.75621e-06
POLR2K	8.95867e-11	-0.250472	0.163	0.393	1.81117e-06
GOLM1	9.00666e-11	-0.366618	0.292	0.507	1.82088e-06
PNRC1	9.02742e-11	-0.267727	0.129	0.335	1.82507e-06
ACSL3	9.04969e-11	-0.316727	0.262	0.484	1.82958e-06
PGRMC2	9.43642e-11	-0.272395	0.112	0.316	1.90776e-06
ARL4C	9.92281e-11	-0.363065	0.159	0.388	2.00609e-06
ATP6V0E1	1.02293e-10	-0.256154	0.227	0.479	2.06806e-06
RHOBTB3	1.04276e-10	-0.263011	0.193	0.425	2.10816e-06
MPLKIP	1.09074e-10	-0.250681	0.163	0.391	2.20515e-06
SRSF5	1.1257e-10	-0.253541	0.236	0.482	2.27582e-06
PEX2	1.12599e-10	-0.28565	0.112	0.314	2.27642e-06
MSX2	1.19712e-10	-0.438829	0.09	0.286	2.42023e-06
CCS	1.19968e-10	-0.256306	0.116	0.332	2.42539e-06
CUL3	1.20765e-10	-0.265896	0.236	0.476	2.4415e-06
ISYNA1	1.27545e-10	-0.299653	0.189	0.421	2.57858e-06
LYPD1	1.29536e-10	-0.55872	0.094	0.291	2.61883e-06
COL1A2	1.29607e-10	-0.807598	0.73	0.713	2.62026e-06
HSPH1	1.36908e-10	-0.289152	0.086	0.279	2.76787e-06
RBMX2	1.58895e-10	-0.265281	0.082	0.27	3.21238e-06
ATP6V0D1	1.58946e-10	-0.269492	0.107	0.308	3.21341e-06
MAGED2	1.94727e-10	-0.360338	0.815	0.828	3.93679e-06
DDIT4	2.0408e-10	-0.254025	0.086	0.287	4.12588e-06
GARS	2.34424e-10	-0.272119	0.137	0.345	4.73935e-06
GPAA1	2.50567e-10	-0.258672	0.082	0.268	5.0657e-06
FAM89B	2.57153e-10	-0.262801	0.129	0.334	5.19886e-06
EIF2S3	2.95951e-10	-0.261484	0.202	0.424	5.98324e-06
CITED2	3.04062e-10	-0.256381	0.133	0.348	6.14723e-06
ATP6V1E1	3.42092e-10	-0.254551	0.086	0.276	6.91608e-06
SLC25A13	3.51669e-10	-0.254538	0.086	0.274	7.10968e-06
RBP1	3.92167e-10	-0.37636	0.167	0.384	7.92844e-06
AMOT	3.95462e-10	-0.311797	0.12	0.326	7.99506e-06
CNN2	4.03841e-10	-0.276382	0.112	0.309	8.16445e-06
SUPT4H1	4.49066e-10	-0.259731	0.193	0.414	9.07877e-06
C1QTNF4	4.692e-10	-0.267587	0.077	0.262	9.48581e-06
PRDX4	4.74468e-10	-0.397367	0.7	0.718	9.59233e-06
PIR	4.84987e-10	-0.270696	0.086	0.269	9.80497e-06
UBE2L6	5.16477e-10	-0.252243	0.103	0.297	1.04416e-05
FKBP8	5.35803e-10	-0.253986	0.206	0.443	1.08323e-05
DNAJC15	5.42671e-10	-0.254864	0.133	0.332	1.09712e-05
SINHCAF	5.49641e-10	-0.283594	0.163	0.373	1.11121e-05
TTYH1	6.77484e-10	-0.613462	0.142	0.334	1.36967e-05
VAT1	7.0988e-10	-0.266606	0.137	0.339	1.43516e-05
DYNC1LI1	7.43299e-10	-0.257443	0.189	0.417	1.50273e-05
HACD3	7.62531e-10	-0.374757	0.541	0.635	1.54161e-05
SESN3	9.57506e-10	-0.281326	0.21	0.45	1.93579e-05
VAMP5	1.04603e-09	-0.284347	0.133	0.338	2.11476e-05
ATP6AP2	1.08193e-09	-0.351605	0.425	0.576	2.18735e-05
RNF187	1.18515e-09	-0.252956	0.133	0.327	2.39603e-05
FGFBP3	1.20754e-09	-0.44534	0.137	0.341	2.44128e-05
CHD3	1.79641e-09	-0.251216	0.167	0.38	3.63179e-05
MARCKS	2.02438e-09	-0.314388	0.957	0.969	4.09269e-05
INSIG1	2.24534e-09	-0.281489	0.103	0.285	4.53941e-05
PDIA3	2.91515e-09	-0.31473	0.644	0.704	5.89355e-05
GAS1	3.03571e-09	-0.322464	0.176	0.388	6.1373e-05
SSR4	5.52356e-09	-0.322873	0.742	0.753	0.00011167
NEFL	8.51795e-09	-0.352466	0.112	0.287	0.000172207
NQO2	1.00168e-08	-0.257817	0.09	0.253	0.000202509
APP	1.04361e-08	-0.429007	0.627	0.686	0.000210987
SPATS2L	1.11721e-08	-0.31033	0.094	0.266	0.000225866
TSPAN3	1.18921e-08	-0.347308	0.571	0.65	0.000240422
RTN4	1.28561e-08	-0.361829	0.657	0.711	0.000259912
EFHD1	1.46275e-08	-0.260161	0.09	0.258	0.000295723
DNM3OS	1.50551e-08	-0.307132	0.197	0.393	0.000304368
NCOA1	1.53911e-08	-0.2577	0.09	0.26	0.000311161
CHD4	1.54114e-08	-0.324816	0.652	0.713	0.000311573
GNAI2	1.89676e-08	-0.306138	0.854	0.821	0.000383467
ARID1A	2.28105e-08	-0.254219	0.348	0.524	0.000461159
RND2	2.47823e-08	-0.27741	0.133	0.314	0.000501025
TMED9	3.60429e-08	-0.31865	0.403	0.542	0.00072868
ATP6V0B	3.64264e-08	-0.318725	0.425	0.554	0.000736433
TTC3	3.80932e-08	-0.292799	0.927	0.92	0.00077013
AC004540.2	8.80734e-08	-0.270928	0.133	0.299	0.00178058
SMC2	9.20654e-08	-0.251931	0.176	0.366	0.00186129
SMS	1.34798e-07	0.319462	0.738	0.551	0.0027252
EPB41	1.84955e-07	-0.260268	0.193	0.384	0.00373924
PDGFC	2.61839e-07	-0.269621	0.124	0.283	0.00529359
PCOLCE	3.01221e-07	-0.257509	0.116	0.273	0.00608979
LAPTM4B	3.89053e-07	-0.257273	0.352	0.509	0.00786548
PDLIM4	4.88667e-07	-0.268111	0.146	0.31	0.00987938
CRABP1	9.44088e-07	-1.34352	0.567	0.336	0.0190866
ATRAID	9.50907e-07	-0.257661	0.395	0.534	0.0192245
BSG	1.12689e-06	-0.297661	0.678	0.696	0.0227824
MAGED1	1.3532e-06	-0.278888	0.472	0.577	0.0273576
PSAP	1.48996e-06	-0.304445	0.485	0.587	0.0301224
MALAT1	1.7201e-06	0.941532	0.966	0.996	0.0347753
BST2	2.34415e-06	-0.333899	0.146	0.294	0.0473916
CKAP4	4.55533e-06	-0.257653	0.541	0.619	0.0920951
DBN1	5.21902e-06	-0.282292	0.459	0.557	0.105513
ID4	6.35275e-06	-0.309757	0.163	0.306	0.128434
RPL36A	6.83436e-06	0.282584	0.931	0.709	0.13817
LSM4	2.94845e-05	0.259629	0.85	0.662	0.596088
CXXC5	3.09752e-05	-0.291425	0.502	0.565	0.626226
ZFHX4	4.89162e-05	-0.316799	0.614	0.644	0.988938
PLS3	7.31784e-05	-0.364715	0.309	0.426	1
RPL14	7.4819e-05	0.315773	1	0.999	1
GAPDH	7.81908e-05	0.36298	0.991	0.993	1
VCAN	8.07813e-05	-0.317699	0.391	0.486	1
ZFP36L1	0.000110574	-0.32346	0.704	0.682	1
H2AFZ	0.000160072	0.25687	1	0.923	1
CDH2	0.000180642	-0.286329	0.541	0.583	1
ATP2B1	0.000181891	-0.289242	0.494	0.55	1
MEST	0.000200458	-0.353614	0.725	0.699	1
ID2	0.00030641	-0.535348	0.76	0.664	1
FSTL1	0.000347986	-0.428449	0.519	0.541	1
HIST1H4C	0.000438626	-0.323262	0.876	0.677	1
ITM2C	0.00047124	-0.288417	0.609	0.616	1
RPS3A	0.000550123	0.312501	0.996	0.999	1
SAT1	0.000554387	0.261583	0.249	0.401	1
GOLIM4	0.00056548	-0.40249	0.541	0.562	1
RPL6	0.00066995	0.269144	1	0.999	1
CD99	0.000754836	-0.250231	0.725	0.691	1
APLP2	0.000968008	-0.474314	0.558	0.55	1
FZD3	0.000997389	-0.262304	0.485	0.525	1
RPL8	0.00125698	0.282617	1	1	1
RSPO3	0.00131457	-0.887458	0.288	0.326	1
HIST1H1C	0.0017316	-0.276019	0.189	0.294	1
RPS5	0.00256092	0.272533	1	0.999	1
TUBB2A	0.002826	-0.304299	0.403	0.468	1
SLC25A5	0.00317116	0.297474	0.996	0.954	1
APCDD1	0.00361041	-0.859364	0.597	0.521	1
RPS24	0.00368304	0.305886	1	1	1
SCD	0.00563845	-0.284034	0.592	0.576	1
RPS3	0.00611183	0.265511	1	0.996	1
TUBA1B	0.00720459	0.285816	0.991	0.985	1
RPL32	0.00807312	0.28903	1	1	1
GSTP1	0.00880203	0.258769	1	0.985	1
MAP1B	0.010275	-0.310038	0.966	0.89	1
IGDCC3	0.0118447	-0.29548	0.545	0.539	1
AP1S2	0.0141336	-0.7212	0.721	0.637	1
PTN	0.0225017	-0.935661	0.682	0.539	1
RPL12	0.0226157	0.334353	0.996	0.999	1
RPS26	0.0228433	0.273911	0.996	0.985	1
RPS8	0.0325993	0.288795	1	1	1
FTL	0.0326961	0.326787	0.996	0.991	1
NLRP1	0.0553787	-0.468601	0.73	0.609	1
ID1	0.0564626	-0.582802	0.661	0.555	1
RPL31	0.0857901	0.259623	1	0.987	1
GPC3	0.0864803	-0.576824	0.691	0.475	1
APOE	0.103274	-0.319706	0.481	0.463	1
CKB	0.105579	-0.468883	0.734	0.54	1
RPS7	0.119059	0.274956	1	1	1
RPS18	0.144948	0.267313	1	1	1
RPS15A	0.145029	0.266059	1	0.999	1
KPNA2	0.154533	0.31654	0.429	0.427	1
ID3	0.158931	-0.463475	0.742	0.621	1
IGFBP5	0.169933	-0.696859	0.464	0.424	1
LGALS1	0.180196	-0.647473	0.506	0.375	1
HES1	0.199897	-0.268807	0.476	0.445	1
CCND1	0.206402	-0.315821	0.678	0.577	1
AKAP12	0.219641	-0.297855	0.571	0.518	1
TPBG	0.233987	-0.689798	0.494	0.423	1
TUBA1A	0.277577	-0.374259	0.996	0.969	1
MSX1	0.301858	-0.987752	0.635	0.492	1
NES	0.35118	-0.392568	0.644	0.575	1
COL1A1	0.48693	-0.517501	0.524	0.436	1
BEX1	0.489008	-0.270787	0.704	0.527	1
NEAT1	0.717528	0.973992	0.515	0.593	1
TUBB2B	0.773848	-0.315787	0.91	0.765	1
NEFM	0.862395	-0.618709	0.511	0.399	1

## Sheet: Glial Progenitor
	p_val	avg_log2FC	pct.1	pct.2	p_val_adj
HES5	0	1.8772	0.607	0.031	0
AL139246.5	0	0.650855	0.311	0.014	0
FGFBP3	0	1.8697	0.925	0.298	0
EDNRB	0	0.536025	0.52	0.094	0
TTYH1	0	1.56187	0.944	0.29	0
SCTR	0	0.551169	0.336	0.015	0
CSPG5	0	0.398128	0.278	0.02	0
SOX2	0	1.21912	0.897	0.311	0
SFRP2	0	1.21295	0.792	0.265	0
OLIG3	0	0.954003	0.547	0.114	0
POU3F2	0	0.861611	0.763	0.21	0
AL359091.1	0	0.967803	0.556	0.081	0
CTNND2	1.13222e-303	0.421143	0.303	0.034	2.289e-299
EPHA7	3.30227e-292	0.909497	0.602	0.16	6.67619e-288
ACAT2	2.27345e-237	1.05836	0.912	0.525	4.59623e-233
TUBA1A	9.61248e-237	0.817384	1	0.967	1.94336e-232
RND2	3.10266e-232	0.906924	0.726	0.283	6.27265e-228
S100A11	1.44958e-231	-1.47562	0.36	0.816	2.93061e-227
CRABP1	2.26529e-226	0.528577	0.78	0.309	4.57974e-222
CKB	7.68374e-226	0.845705	0.945	0.516	1.55342e-221
COL1A2	8.76351e-226	-1.68999	0.255	0.744	1.77172e-221
PDE1A	1.54707e-217	0.383661	0.285	0.043	3.12771e-213
DTX4	7.59536e-217	0.540034	0.466	0.116	1.53555e-212
OPRK1	1.07583e-208	0.412077	0.294	0.048	2.175e-204
NCKAP5	2.31695e-206	0.510536	0.374	0.078	4.68417e-202
RARRES2	1.1982e-205	0.708923	0.617	0.214	2.42241e-201
SOX3	9.74496e-197	0.380532	0.283	0.046	1.97014e-192
HMGA1	3.72735e-196	0.848159	0.937	0.633	7.53558e-192
COTL1	1.55289e-190	0.92607	0.824	0.463	3.13948e-186
TUBB2B	1.39032e-186	0.615232	0.986	0.752	2.81081e-182
HMGCS1	1.45376e-186	0.890101	0.889	0.507	2.93907e-182
FDPS	3.62887e-186	0.836855	0.91	0.599	7.33648e-182
DUSP4	1.06183e-182	0.442037	0.354	0.078	2.14671e-178
TMEM47	2.08918e-181	0.759578	0.745	0.344	4.22369e-177
HES4	5.94565e-179	0.916436	0.756	0.367	1.20203e-174
RFX4	1.52097e-176	0.615584	0.677	0.253	3.07495e-172
RGCC	2.17685e-174	0.562777	0.522	0.16	4.40095e-170
DRAXIN	1.03426e-172	0.597206	0.495	0.154	2.09096e-168
CENPV	3.95172e-172	0.804221	0.875	0.54	7.98918e-168
NES	2.69565e-171	0.791483	0.883	0.556	5.4498e-167
WNT3	1.5373e-170	0.47719	0.454	0.13	3.10796e-166
PTPRZ1	4.21607e-170	0.617189	0.522	0.17	8.52362e-166
ARL4A	4.69113e-167	0.591738	0.52	0.178	9.48405e-163
SCD	1.02156e-164	0.816252	0.894	0.555	2.06528e-160
FZD10	3.61824e-155	0.375549	0.33	0.077	7.31499e-151
TUBA1B	1.01071e-153	0.680792	1	0.984	2.04336e-149
CCND1	6.64533e-149	0.822351	0.886	0.558	1.34349e-144
H2AFZ	2.36945e-147	0.759749	0.984	0.92	4.79031e-143
TMSB15A	2.61078e-144	0.68898	0.897	0.574	5.27821e-140
TOX3	2.70913e-143	0.341562	0.32	0.076	5.47704e-139
FEZ1	2.75366e-143	0.530906	0.582	0.232	5.56707e-139
WNT4	1.54865e-139	0.56967	0.465	0.152	3.13091e-135
ARL4C	1.14295e-138	0.783337	0.716	0.362	2.3107e-134
HES6	6.59411e-134	0.850238	0.736	0.376	1.33313e-129
ASRGL1	1.35774e-133	0.438268	0.42	0.135	2.74493e-129
GNAI2	1.1487e-132	0.633522	0.961	0.812	2.32233e-128
SPHK1	7.02252e-131	0.303966	0.259	0.057	1.41974e-126
DBI	3.56225e-128	0.6594	0.911	0.683	7.2018e-124
COL14A1	1.66485e-125	0.458291	0.394	0.124	3.36583e-121
FDFT1	2.17679e-124	0.634425	0.903	0.625	4.40082e-120
CDCA7L	1.16556e-122	0.378526	0.375	0.115	2.35641e-118
SOX4	1.69958e-119	-1.22057	0.675	0.848	3.43604e-115
PTN	1.14202e-117	0.63038	0.933	0.515	2.30882e-113
CCDC160	1.60151e-115	0.50589	0.562	0.246	3.23777e-111
RHBDL3	1.84033e-115	0.280815	0.271	0.066	3.7206e-111
IGDCC3	5.45938e-115	0.6042	0.849	0.518	1.10372e-110
PRTG	2.1448e-114	0.48415	0.524	0.219	4.33615e-110
ZIC2	9.02345e-113	0.520134	0.735	0.35	1.82427e-108
LRP2	9.99271e-113	0.320476	0.309	0.086	2.02023e-108
SET	2.58791e-112	0.513341	0.987	0.953	5.23197e-108
COL1A1	4.91344e-112	-1.43508	0.106	0.46	9.93351e-108
SIX1	2.3176e-107	-0.912811	0.024	0.376	4.68549e-103
ID3	1.97968e-106	1.35803	0.803	0.611	4.00231e-102
FZD3	7.47859e-105	0.50625	0.858	0.502	1.51195e-100
HLA-C	1.35475e-103	0.371423	0.43	0.16	2.73889e-99
RAB33A	4.37141e-103	0.302423	0.293	0.083	8.83768e-99
RAN	3.36386e-102	0.510297	0.98	0.928	6.80071e-98
GRID2	4.52664e-101	0.416329	0.46	0.18	9.1515e-97
MSMO1	3.4329e-98	0.565023	0.72	0.421	6.94029e-94
SOX9	1.57829e-97	0.445531	0.335	0.112	3.19083e-93
DPYSL5	2.03931e-92	0.286542	0.318	0.102	4.12287e-88
SNRPD1	4.14835e-92	0.535896	0.867	0.634	8.38672e-88
DNM3OS	5.39005e-92	-0.854805	0.089	0.411	1.08971e-87
CD24	2.22862e-91	0.448873	0.816	0.494	4.50561e-87
AC004540.2	3.14435e-91	0.458231	0.577	0.277	6.35693e-87
DCLK2	3.49177e-91	0.318151	0.305	0.098	7.05931e-87
LAPTM4A	3.85882e-91	-0.635136	0.31	0.612	7.80138e-87
GYPC	4.18291e-90	0.530842	0.718	0.438	8.45659e-86
HOTAIRM1	7.86674e-90	0.37823	0.368	0.136	1.59042e-85
PCDH18	1.17459e-89	0.392123	0.412	0.163	2.37467e-85
PDPN	1.41546e-89	0.32234	0.324	0.109	2.86163e-85
SHC3	2.17403e-89	0.303597	0.334	0.114	4.39523e-85
TYMS	7.4628e-89	0.433499	0.626	0.301	1.50875e-84
MT-ND3	1.1469e-87	-0.470461	1	0.999	2.31868e-83
COL3A1	8.29678e-87	-1.09945	0.046	0.35	1.67736e-82
PHGDH	7.20765e-85	0.542465	0.734	0.471	1.45717e-80
IDI1	5.24283e-84	0.482669	0.777	0.497	1.05994e-79
AC048341.1	9.24773e-84	0.377639	0.368	0.141	1.86961e-79
LRRN1	4.31374e-82	0.318178	0.288	0.094	8.72109e-78
HSP90AA1	1.71839e-81	0.41885	0.997	0.985	3.47407e-77
COL6A3	3.4893e-81	-0.772306	0.034	0.324	7.05431e-77
SNRPF	2.33623e-78	0.462433	0.909	0.76	4.72316e-74
PLAGL1	1.86793e-77	0.383135	0.506	0.241	3.7764e-73
GAPDH	2.10948e-77	0.410216	1	0.993	4.26473e-73
TMEM97	6.69017e-77	0.447554	0.746	0.478	1.35255e-72
DHCR24	1.28441e-75	0.405101	0.573	0.302	2.59669e-71
IRX3	2.30066e-75	0.399681	0.373	0.153	4.65125e-71
RNF175	7.50109e-75	0.32985	0.381	0.158	1.5165e-70
PPA1	8.62715e-74	0.464013	0.721	0.463	1.74415e-69
ODC1	4.6149e-73	0.429643	0.911	0.718	9.32995e-69
ADGRG1	7.6716e-73	0.320935	0.365	0.146	1.55097e-68
PSIP1	5.21678e-72	0.484089	0.899	0.734	1.05468e-67
IMPA2	1.37926e-71	0.346422	0.415	0.187	2.78845e-67
TKT	3.33646e-71	0.440313	0.794	0.541	6.74533e-67
PSAT1	6.55994e-71	0.422785	0.491	0.248	1.32622e-66
CHD7	5.44269e-70	0.41581	0.643	0.381	1.10035e-65
FADS1	3.21763e-69	0.477499	0.809	0.565	6.50509e-65
NOTCH1	4.84502e-69	0.347784	0.425	0.197	9.79517e-65
H3F3B	1.60297e-68	-0.43851	0.974	0.989	3.24073e-64
DEK	1.97558e-68	0.483404	0.866	0.698	3.99403e-64
PLEKHA5	3.46738e-68	0.411817	0.647	0.38	7.01e-64
HELLS	8.07476e-68	0.446364	0.55	0.299	1.63247e-63
NASP	1.86722e-67	0.464424	0.818	0.595	3.77495e-63
RANBP1	3.9846e-67	0.445652	0.873	0.692	8.05567e-63
FASN	1.01178e-66	0.412297	0.559	0.31	2.04551e-62
HOXB7	1.08707e-66	0.34914	0.515	0.264	2.19772e-62
DCC	1.98077e-65	0.255018	0.567	0.282	4.00453e-61
FADS2	1.20914e-64	0.39258	0.635	0.377	2.44452e-60
KIF21A	2.72027e-64	0.415242	0.558	0.315	5.49956e-60
IGFBP5	2.9388e-64	-1.11233	0.187	0.441	5.94138e-60
RNF130	8.22022e-64	0.370761	0.521	0.285	1.66188e-59
ABAT	1.06898e-63	0.32604	0.393	0.18	2.16115e-59
ID1	3.68119e-63	0.983696	0.727	0.545	7.44227e-59
KNOP1	3.86378e-63	0.441894	0.661	0.422	7.8114e-59
ELOVL6	6.9833e-63	0.317105	0.431	0.208	1.41181e-58
IGFBP7	2.42964e-62	-1.24771	0.077	0.319	4.912e-58
ATP1B1	3.07621e-62	0.322739	0.527	0.274	6.21917e-58
TMSB10	4.88863e-62	-0.517099	0.999	0.995	9.88334e-58
HMGCR	5.19637e-62	0.421729	0.636	0.389	1.05055e-57
CDC25B	1.77123e-61	0.278351	0.259	0.095	3.5809e-57
GDF10	1.78841e-61	0.329197	0.321	0.133	3.61564e-57
CA14	1.87697e-61	0.266114	0.309	0.125	3.79467e-57
CARHSP1	2.40152e-61	0.402997	0.639	0.396	4.85516e-57
SPARC	3.45171e-61	-0.596694	0.609	0.749	6.97832e-57
MCM7	3.4366e-60	0.372158	0.532	0.289	6.94778e-56
ASXL3	8.97493e-60	0.350611	0.442	0.222	1.81446e-55
TPT1	9.98153e-60	-0.272008	1	1	2.01797e-55
GNAS	5.00435e-59	-0.381701	0.995	0.999	1.01173e-54
TTC3	5.88486e-59	-0.488715	0.851	0.925	1.18974e-54
AC103702.2	9.43949e-59	0.316079	0.549	0.295	1.90838e-54
BTG3	1.49362e-58	0.38012	0.487	0.265	3.01964e-54
MARCKS	7.01792e-58	0.348831	0.998	0.967	1.41881e-53
LRIG3	1.47201e-57	-0.465356	0.045	0.274	2.97596e-53
PDGFC	2.66653e-57	-0.492241	0.063	0.295	5.39092e-53
LOXL1	1.75832e-56	-0.422823	0.059	0.29	3.5548e-52
SNRPB	1.85255e-54	0.396466	0.7	0.485	3.7453e-50
TPPP3	2.84563e-54	0.361794	0.414	0.207	5.75301e-50
CDKN1C	3.37663e-54	-0.926175	0.36	0.566	6.82652e-50
CRB2	2.74668e-53	0.2843	0.38	0.182	5.55297e-49
PHLDA1	3.47948e-53	-0.473232	0.041	0.255	7.03447e-49
RBFOX2	1.29141e-52	-0.520718	0.323	0.541	2.61084e-48
HNRNPAB	3.16332e-52	0.396425	0.899	0.75	6.39528e-48
PCNA	4.28046e-52	0.429876	0.533	0.317	8.65381e-48
RSPO3	6.43891e-52	-1.14998	0.122	0.339	1.30175e-47
LSM4	6.93583e-52	0.383409	0.825	0.654	1.40222e-47
HSPD1	7.19576e-52	0.383985	0.947	0.875	1.45477e-47
FSTL1	1.68427e-51	-0.71228	0.358	0.553	3.40508e-47
ITM2C	2.42329e-51	-0.527633	0.437	0.628	4.89916e-47
C20orf27	4.19034e-51	0.322293	0.493	0.28	8.4716e-47
MARCKSL1	5.64054e-51	0.297179	0.996	0.982	1.14035e-46
MALAT1	6.60173e-51	-0.609043	0.997	0.996	1.33467e-46
DSTN	8.09372e-51	-0.431759	0.692	0.833	1.63631e-46
CDCA7	9.29982e-51	0.255896	0.293	0.125	1.88014e-46
SQLE	1.32839e-50	0.329989	0.554	0.328	2.6856e-46
EPS8	2.37169e-50	0.280093	0.366	0.177	4.79485e-46
KCNQ1OT1	4.1217e-50	-0.554037	0.346	0.558	8.33284e-46
CNTNAP2	5.47114e-50	-0.753263	0.098	0.307	1.1061e-45
CDH2	5.96323e-50	0.346777	0.8	0.567	1.20559e-45
CBX1	1.72218e-49	0.365623	0.908	0.805	3.48173e-45
NEFM	1.70707e-48	-0.942453	0.196	0.415	3.45119e-44
KIF1B	2.68612e-48	0.326143	0.574	0.354	5.43053e-44
ACLY	2.78159e-48	0.323107	0.562	0.341	5.62354e-44
CTNNAL1	2.79201e-48	0.341999	0.528	0.318	5.64461e-44
HMGB2	3.80872e-48	0.622552	0.665	0.433	7.70008e-44
TIMP2	5.13938e-48	-0.372703	0.095	0.309	1.03903e-43
AP1S2	5.62921e-48	-1.1615	0.508	0.647	1.13806e-43
LYPD1	9.4915e-48	-0.738142	0.097	0.301	1.9189e-43
SRSF7	3.72409e-47	0.382778	0.834	0.677	7.52899e-43
NCAM1	4.15832e-47	-0.678497	0.141	0.352	8.40687e-43
MMAB	5.01553e-47	0.28758	0.443	0.244	1.01399e-42
BEX3	2.33356e-46	-0.295294	0.997	0.998	4.71776e-42
CCDC167	2.78371e-46	0.338561	0.579	0.37	5.62782e-42
TSPAN18	4.33772e-46	0.279091	0.422	0.224	8.76958e-42
CD63	5.96147e-46	-0.396317	0.924	0.961	1.20523e-41
TXNIP	8.44081e-46	-0.459542	0.114	0.327	1.70648e-41
CENPH	4.5925e-45	0.280665	0.442	0.241	9.28466e-41
DPYSL2	4.71027e-45	0.320238	0.564	0.35	9.52276e-41
ID4	5.33368e-45	0.654477	0.48	0.292	1.07831e-40
CCNB2	7.57095e-45	0.483054	0.376	0.199	1.53062e-40
NR2F2	9.4573e-45	0.363596	0.764	0.555	1.91198e-40
GINS2	2.81695e-44	0.338032	0.445	0.25	5.69503e-40
MYL6	4.48288e-44	-0.436976	0.809	0.897	9.06303e-40
NLRP1	5.48164e-44	0.294821	0.85	0.595	1.10822e-39
PEBP1	9.45383e-44	0.287758	0.983	0.957	1.91128e-39
TCF4	1.2029e-43	-0.536864	0.546	0.69	2.4319e-39
EBP	1.28492e-43	0.303582	0.516	0.312	2.59772e-39
TIMELESS	1.59449e-43	0.27532	0.395	0.21	3.22358e-39
GMNN	6.94294e-43	0.338304	0.471	0.28	1.40366e-38
NFIA	1.07022e-42	-0.519087	0.125	0.329	2.16367e-38
ATP2B1	1.51577e-42	0.293969	0.744	0.536	3.06443e-38
RRBP1	1.86702e-42	-0.387031	0.169	0.376	3.77456e-38
NUCKS1	4.16593e-42	0.389555	0.977	0.965	8.42227e-38
ERG28	8.07011e-42	0.336479	0.609	0.411	1.63153e-37
MLLT3	1.23966e-41	0.26415	0.395	0.212	2.50621e-37
SERBP1	1.57436e-41	0.302373	0.972	0.947	3.18289e-37
HMGB3	6.93965e-41	0.414994	0.721	0.553	1.40299e-36
SC5D	7.65339e-41	0.270924	0.432	0.244	1.54729e-36
H2AFY	1.09388e-40	0.322251	0.823	0.666	2.2115e-36
RPA3	1.9884e-40	0.303714	0.547	0.35	4.01994e-36
BIRC5	3.11713e-40	0.452227	0.401	0.225	6.3019e-36
SLC25A1	4.23841e-40	0.300761	0.515	0.325	8.56878e-36
FAM213A	1.03972e-39	0.309071	0.654	0.464	2.102e-35
PNRC1	1.57541e-39	-0.344193	0.147	0.345	3.185e-35
IDH1	2.35913e-39	0.254408	0.385	0.21	4.76946e-35
NQO2	3.31139e-39	0.313028	0.413	0.239	6.69465e-35
JAKMIP2	3.71317e-39	0.254889	0.427	0.24	7.50692e-35
HABP4	4.64261e-39	0.258925	0.39	0.217	9.38596e-35
YBX1	5.26375e-39	0.26025	0.987	0.977	1.06417e-34
MCM6	6.51014e-39	0.301283	0.375	0.206	1.31615e-34
NCL	7.62587e-38	0.2867	0.995	0.984	1.54172e-33
PAICS	2.80783e-37	0.308528	0.576	0.386	5.67659e-33
SESN3	5.34895e-37	-0.411795	0.266	0.459	1.0814e-32
COL6A2	6.26329e-37	-0.370153	0.185	0.375	1.26625e-32
BST2	7.72254e-37	-0.548315	0.123	0.303	1.56127e-32
SYNE2	1.14233e-36	0.352008	0.671	0.481	2.30944e-32
CNBP	2.41728e-36	0.304126	0.836	0.676	4.88702e-32
BOC	3.65793e-36	0.300079	0.474	0.289	7.39523e-32
ENY2	4.0788e-36	0.325173	0.791	0.651	8.24611e-32
TCEAL9	1.38301e-35	-0.351527	0.799	0.869	2.79602e-31
PTMS	1.94214e-35	0.316044	0.991	0.956	3.92642e-31
SSRP1	2.14887e-35	0.311323	0.696	0.531	4.34438e-31
PRKDC	2.42451e-35	0.323901	0.904	0.803	4.90164e-31
EIF4EBP1	8.18757e-35	0.37895	0.512	0.339	1.65528e-30
RALGPS2	1.08861e-34	0.279633	0.564	0.374	2.20084e-30
GLO1	1.41485e-34	0.29891	0.743	0.574	2.8604e-30
PARP1	1.53118e-34	0.284063	0.915	0.805	3.09559e-30
CLSPN	2.4979e-34	0.299156	0.383	0.215	5.05e-30
ROBO1	4.42096e-34	-0.33645	0.115	0.289	8.93785e-30
HNRNPU	6.43102e-34	0.326456	0.923	0.857	1.30016e-29
RBMX	1.35233e-33	0.412368	0.768	0.645	2.73401e-29
DTD1	2.42533e-33	0.27273	0.49	0.316	4.90328e-29
MYEF2	2.29268e-32	0.303765	0.517	0.342	4.63512e-28
PPM1G	2.54344e-32	0.284165	0.777	0.61	5.14207e-28
SAT1	2.808e-32	0.278405	0.567	0.387	5.67693e-28
MAD2L1	3.24874e-32	0.320622	0.388	0.228	6.56799e-28
FJX1	3.70788e-32	-0.527614	0.194	0.357	7.49621e-28
ZFHX3	4.52721e-32	-0.585494	0.384	0.526	9.15266e-28
GPX4	6.01327e-32	0.301983	0.842	0.714	1.2157e-27
DKC1	6.40724e-32	0.25232	0.493	0.319	1.29535e-27
CSRNP3	8.97086e-32	0.26637	0.462	0.29	1.81364e-27
ANP32B	1.86687e-31	0.307878	0.857	0.747	3.77425e-27
PTPN13	2.35434e-31	0.256108	0.446	0.279	4.75977e-27
YWHAE	2.51324e-31	0.257408	0.977	0.952	5.08101e-27
SH3BGRL3	4.06958e-31	-0.466513	0.679	0.783	8.22748e-27
PGRMC1	4.39193e-31	0.29945	0.853	0.705	8.87916e-27
SINHCAF	5.0321e-31	0.253238	0.536	0.359	1.01734e-26
SERPINH1	5.38735e-31	-0.345882	0.211	0.381	1.08916e-26
NEFL	5.944e-31	-0.405269	0.126	0.295	1.2017e-26
HNRNPD	6.52426e-31	0.283238	0.901	0.807	1.31901e-26
IPO5	9.79469e-31	0.275718	0.607	0.432	1.98019e-26
COX5A	1.15036e-30	0.281844	0.824	0.683	2.32568e-26
QKI	1.31958e-30	0.30844	0.746	0.587	2.66779e-26
FTL	4.07596e-30	-0.360652	0.997	0.991	8.24037e-26
ATP1B3	5.15123e-30	0.276358	0.651	0.478	1.04142e-25
MCM4	1.14745e-29	0.269885	0.321	0.182	2.3198e-25
EZH2	1.36846e-29	0.292435	0.539	0.373	2.76662e-25
ANP32E	2.83359e-29	0.288612	0.569	0.402	5.72866e-25
EML4	3.44635e-29	-0.377648	0.257	0.419	6.96748e-25
PTTG1	4.28695e-29	0.67945	0.468	0.331	8.66693e-25
CKS1B	7.11119e-29	0.303587	0.376	0.228	1.43767e-24
MXD4	8.11308e-29	-0.314447	0.215	0.383	1.64022e-24
PCOLCE	1.09572e-28	-0.348111	0.126	0.281	2.21522e-24
PCSK1N	1.48185e-28	-0.771291	0.193	0.332	2.99586e-24
TMPO	1.58877e-28	0.286597	0.674	0.506	3.21202e-24
CDC20	1.69381e-28	0.466535	0.283	0.156	3.42437e-24
LMNB1	1.75338e-28	0.266254	0.511	0.346	3.5448e-24
GOLIM4	2.0162e-28	-0.553243	0.441	0.57	4.07614e-24
MT-ND1	2.19594e-28	-0.262125	0.999	0.997	4.43954e-24
SNRPG	2.88695e-28	0.276889	0.756	0.613	5.83656e-24
MSH6	3.80046e-28	0.267579	0.518	0.354	7.68338e-24
RHOC	4.15571e-28	-0.332389	0.315	0.47	8.40159e-24
CCT6A	4.44353e-28	0.269837	0.863	0.733	8.98348e-24
CETN2	6.00034e-28	0.265178	0.642	0.481	1.21309e-23
APEX1	6.08856e-28	0.288687	0.788	0.655	1.23092e-23
SNRPE	5.01361e-27	0.266671	0.832	0.718	1.0136e-22
CCT5	7.30871e-27	0.272052	0.768	0.627	1.4776e-22
APP	8.59126e-27	-0.444488	0.6	0.691	1.7369e-22
UBE2I	1.06652e-26	0.264563	0.832	0.707	2.15618e-22
MCM3	1.13429e-26	0.282402	0.466	0.312	2.29319e-22
RPL36A	1.35621e-26	0.312261	0.823	0.705	2.74186e-22
PFDN5	4.255e-26	-0.260314	0.916	0.955	8.60234e-22
ENOX2	4.28133e-26	0.252268	0.362	0.222	8.65556e-22
TPM2	6.47314e-26	-0.768834	0.505	0.584	1.30867e-21
RBMS1	6.89254e-26	-0.260829	0.177	0.334	1.39346e-21
TFDP2	1.41099e-25	0.283292	0.603	0.457	2.85259e-21
H1FX	1.52922e-25	0.268043	0.898	0.786	3.09163e-21
HES1	1.76585e-25	-0.474404	0.299	0.455	3.57001e-21
SEMA6A	2.39448e-25	-0.372951	0.269	0.416	4.84091e-21
CYBA	3.16082e-25	-0.273095	0.124	0.268	6.39022e-21
LBR	3.32979e-25	0.269277	0.551	0.398	6.73184e-21
RABL6	3.36789e-25	0.255581	0.529	0.381	6.80886e-21
FKBP3	1.04658e-24	0.26787	0.795	0.658	2.11588e-20
SEC61B	2.37639e-24	-0.284178	0.822	0.88	4.80435e-20
SRSF2	2.52673e-24	0.258381	0.72	0.565	5.1083e-20
CENPF	4.72791e-24	0.666889	0.523	0.369	9.55842e-20
HNRNPH3	6.97589e-24	0.255516	0.775	0.667	1.41032e-19
KRT10	4.77169e-23	-0.292274	0.539	0.647	9.64692e-19
CD81	6.01357e-23	-0.326085	0.776	0.823	1.21576e-18
LMO4	8.9756e-23	-0.469179	0.447	0.556	1.8146e-18
BMPR2	1.27554e-22	-0.264097	0.167	0.306	2.57877e-18
DCX	3.22014e-22	-0.874946	0.134	0.254	6.51015e-18
TUBA1C	1.16813e-21	0.276456	0.293	0.178	2.36161e-17
NKD1	3.62895e-21	-0.317349	0.131	0.258	7.33665e-17
2006-09-01	5.51655e-21	-0.362574	0.364	0.483	1.11528e-16
TSC22D3	8.74399e-21	-0.264899	0.208	0.346	1.76777e-16
SFPQ	6.36254e-20	0.260171	0.833	0.743	1.28631e-15
PLS3	8.59186e-20	-0.507644	0.324	0.431	1.73702e-15
MYL12A	1.236e-19	-0.332613	0.556	0.64	2.49881e-15
MYL9	2.41909e-19	-0.392744	0.18	0.303	4.89067e-15
SVIL	2.46284e-19	-0.313196	0.238	0.362	4.97912e-15
CPE	6.56762e-19	-0.345574	0.218	0.339	1.32778e-14
MAGED2	8.00129e-19	-0.269853	0.782	0.83	1.61762e-14
TPM1	9.54018e-19	-0.927649	0.414	0.499	1.92874e-14
PXDN	9.77828e-19	-0.253457	0.288	0.418	1.97687e-14
AMOT	1.41975e-18	-0.317458	0.209	0.331	2.8703e-14
TUBB4B	2.24207e-18	0.458893	0.722	0.612	4.53279e-14
CCNB1	3.61096e-18	0.475894	0.287	0.186	7.30029e-14
H2AFX	3.8321e-18	0.252942	0.385	0.266	7.74736e-14
COL6A1	6.48671e-18	-0.288756	0.45	0.559	1.31142e-13
PKDCC	1.51249e-17	-0.406699	0.143	0.253	3.0578e-13
TOP2A	2.29455e-17	0.548364	0.444	0.307	4.63888e-13
HIST1H4C	5.56457e-17	-1.18136	0.584	0.686	1.12499e-12
CDH6	2.27861e-16	-0.313089	0.144	0.254	4.60666e-12
FRZB	2.33755e-16	-0.272377	0.2	0.316	4.72582e-12
MKI67	4.04399e-16	0.356209	0.311	0.201	8.17574e-12
ATOX1	4.31812e-16	-0.256557	0.606	0.682	8.72994e-12
RAD21	5.89707e-16	0.272971	0.744	0.649	1.19221e-11
ITM2B	6.57443e-16	-0.276904	0.36	0.469	1.32915e-11
NKAIN4	8.73634e-16	-0.300862	0.201	0.31	1.76622e-11
CHD3	1.2896e-15	-0.273492	0.273	0.384	2.60717e-11
PDLIM4	1.31016e-15	-0.314708	0.206	0.315	2.64875e-11
SELENOW	1.74104e-15	-0.423967	0.397	0.498	3.51985e-11
UBE2S	1.93908e-15	0.28159	0.333	0.232	3.92024e-11
SPATS2L	2.36328e-15	-0.342287	0.169	0.27	4.77783e-11
ITGB1	5.6198e-15	-0.285615	0.645	0.702	1.13615e-10
COL2A1	5.63217e-15	-0.464484	0.662	0.667	1.13866e-10
PALLD	8.96172e-15	-0.361554	0.255	0.354	1.81179e-10
MRC2	1.50607e-14	-0.272574	0.223	0.325	3.04483e-10
CKS2	2.49435e-14	0.381645	0.405	0.303	5.04283e-10
APLP2	1.16126e-13	-0.571762	0.526	0.552	2.34772e-09
CENPE	2.64707e-13	0.430379	0.276	0.19	5.35158e-09
PMEPA1	2.74499e-13	-0.426632	0.201	0.289	5.54955e-09
LY6H	3.14121e-13	-0.47275	0.202	0.284	6.35059e-09
TRIL	3.58691e-13	-0.25876	0.226	0.325	7.25166e-09
LGALS1	1.11595e-12	-1.04071	0.314	0.381	2.25612e-08
BASP1	1.24828e-12	-0.582155	0.848	0.822	2.52365e-08
DLGAP5	1.70452e-12	0.257786	0.254	0.168	3.44603e-08
NUSAP1	2.59815e-12	0.253874	0.311	0.214	5.25268e-08
UBE2C	1.89095e-11	0.522446	0.285	0.203	3.82293e-07
HSPB1	2.6631e-11	-0.399353	0.654	0.673	5.38399e-07
KPNA2	2.6726e-11	0.344452	0.522	0.421	5.4032e-07
EMC10	2.30594e-10	-0.31807	0.387	0.467	4.66193e-06
GAS1	3.09027e-10	-0.31833	0.32	0.389	6.2476e-06
PEG10	3.13384e-10	-0.501465	0.7	0.696	6.33568e-06
APOE	4.04811e-10	-0.383887	0.403	0.467	8.18406e-06
BEX2	6.30034e-10	-0.256175	0.435	0.5	1.27374e-05
DAAM1	7.37224e-10	-0.299811	0.367	0.438	1.49045e-05
BTG1	1.37906e-07	-0.250158	0.515	0.561	0.00278804
GPC3	1.81443e-07	-0.928584	0.502	0.476	0.00366824
TPX2	3.20518e-07	0.379284	0.288	0.228	0.00647991
PCBP4	3.39808e-07	-0.253691	0.24	0.299	0.0068699
S100A6	6.48614e-07	-0.315967	0.493	0.525	0.013113
NEAT1	1.37814e-06	-0.309395	0.561	0.594	0.0278619
PPP1R14B	4.69933e-06	-0.284143	0.546	0.561	0.0950064
GAP43	3.82383e-05	-0.323367	0.238	0.282	0.773064
NELL2	6.724e-05	-0.271482	0.26	0.296	1
TPBG	0.00097462	-0.581678	0.436	0.423	1
SFRP1	0.0163373	-0.417826	0.249	0.263	1
IFITM3	0.0185519	-0.41011	0.737	0.664	1
HIST1H1C	0.0712555	-0.326889	0.283	0.293	1
MSX1	0.335792	-0.723706	0.632	0.485	1

## Sheet: Kidney Progenitor 1
	p_val	avg_log2FC	pct.1	pct.2	p_val_adj
LRRN2	0	0.391199	0.311	0.067	0
HTRA1	0	0.655399	0.687	0.275	0
IFITM3	0	0.636695	0.907	0.614	0
FAM181B	0	0.656872	0.498	0.133	0
ACTN3	0	0.445133	0.316	0.066	0
APLP2	0	1.05835	0.875	0.475	0
NELL2	0	1.01697	0.716	0.197	0
COL2A1	0	0.662829	0.9	0.613	0
RFX4	0	0.796416	0.666	0.19	0
WSCD2	0	0.557405	0.424	0.088	0
ZIC5	0	0.465165	0.414	0.114	0
EFNB2	0	0.702825	0.724	0.356	0
ZIC2	0	1.05198	0.828	0.27	0
SIX1	0	-0.974368	0.038	0.426	0
SMOC1	0	0.743857	0.566	0.167	0
ALDH1A2	0	0.673853	0.473	0.098	0
NLRP1	0	1.13718	0.951	0.532	0
EFNB3	0	0.822466	0.67	0.236	0
SLC9A3R1	0	0.685805	0.643	0.247	0
APCDD1	0	1.24545	0.954	0.422	0
KDELR1	0	0.773897	0.978	0.87	0
TTYH1	0	0.653543	0.66	0.255	0
LYPD1	0	0.567815	0.603	0.216	0
ID2	0	0.819455	0.897	0.612	0
TMSB10	0	-0.709618	0.998	0.995	0
MAL	0	0.653785	0.505	0.116	0
IGFBP2	0	0.704814	0.982	0.819	0
PLTP	0	0.629426	0.542	0.202	0
ID1	0	0.774386	0.828	0.494	0
RIPPLY3	0	1.03133	0.653	0.123	0
CCDC80	0	0.810644	0.755	0.37	0
FGF12	0	0.742561	0.532	0.11	0
SOX2	0	0.648208	0.725	0.261	0
IGFBP7	0	1.50561	0.715	0.209	0
SPARCL1	0	1.17464	0.671	0.134	0
MSX1	0	1.81657	0.975	0.383	0
MCUB	0	0.565894	0.413	0.068	0
LIX1	0	0.483146	0.415	0.114	0
PPIC	0	0.611255	0.444	0.097	0
ADCY2	0	0.670438	0.519	0.155	0
CDH6	0	0.716168	0.565	0.173	0
MSX2	0	0.967536	0.676	0.193	0
SOX4	0	-1.54838	0.632	0.884	0
TPBG	0	1.10235	0.859	0.324	0
FABP7	0	0.597471	0.508	0.174	0
RSPO3	0	2.02292	0.907	0.191	0
PTN	0	1.50651	0.969	0.443	0
CNTNAP2	0	1.11719	0.745	0.19	0
LY6H	0	1.2855	0.762	0.167	0
FZD3	0	0.807077	0.852	0.449	0
RDH10	0	0.726706	0.506	0.161	0
MT-CO1	0	0.486547	1	0.999	0
AP1S2	0	1.5662	0.96	0.564	0
DMD	0	0.681976	0.551	0.163	0
PCSK1N	0	0.612186	0.71	0.234	0
COL4A6	0	0.511661	0.445	0.131	0
GPC3	0	-1.68171	0.172	0.549	0
TMSB4X	0	-1.22108	0.998	0.998	0
GDF7	2.87353e-307	0.45881	0.303	0.064	5.80941e-303
COLEC12	9.72456e-304	0.622739	0.483	0.175	1.96601e-299
MMRN1	2.89349e-302	0.46906	0.407	0.121	5.84978e-298
MDK	3.41888e-300	0.562976	1	0.959	6.91195e-296
SELENOP	4.7376e-298	0.454912	0.406	0.122	9.57801e-294
NEFM	8.95663e-294	0.982953	0.669	0.339	1.81076e-289
MT-ND3	9.93456e-294	0.498141	1	0.999	2.00847e-289
CCND1	1.6237e-291	0.684254	0.831	0.52	3.28263e-287
NDN	2.42586e-281	0.622125	0.844	0.626	4.90436e-277
LRRC4	6.25011e-272	0.455554	0.382	0.116	1.26359e-267
VAMP5	2.74964e-266	0.567862	0.587	0.277	5.55895e-262
PAM	1.15341e-261	0.523022	0.547	0.238	2.33185e-257
TRIL	2.05444e-261	0.580629	0.572	0.26	4.15347e-257
JPT1	3.47329e-260	-0.784438	0.444	0.732	7.02196e-256
UNC5C	1.25367e-259	0.478669	0.457	0.168	2.53454e-255
LSAMP	1.05856e-256	0.584532	0.674	0.35	2.14009e-252
FAT3	1.62089e-256	0.581503	0.672	0.343	3.27695e-252
MAF	3.34552e-255	0.512682	0.398	0.134	6.76365e-251
PERP	3.33569e-253	0.447698	0.453	0.17	6.74377e-249
GLIS3	7.40652e-252	0.3735	0.295	0.073	1.49738e-247
PSAP	1.1417e-249	0.588205	0.786	0.539	2.30817e-245
C4orf48	5.39609e-247	0.541432	0.868	0.631	1.09093e-242
FRZB	2.06795e-246	0.560072	0.552	0.253	4.18077e-242
NECAB2	4.27241e-244	0.366721	0.342	0.101	8.63754e-240
IGFBP7-AS1	1.10232e-243	0.377689	0.281	0.067	2.22857e-239
WFIKKN1	2.16144e-243	0.483152	0.45	0.172	4.36979e-239
TMEM163	2.4241e-240	0.332532	0.269	0.063	4.90081e-236
TSPAN2	1.46198e-237	0.429253	0.392	0.136	2.95569e-233
COL1A1	2.6026e-225	-1.32028	0.205	0.491	5.26167e-221
NFIA	4.09515e-224	0.517994	0.558	0.26	8.27917e-220
MT-CO3	1.60286e-223	0.344563	1	0.999	3.2405e-219
TLE4	7.18247e-222	0.553554	0.633	0.341	1.45208e-217
TUBB	4.38329e-220	-0.563344	0.978	0.986	8.86169e-216
AIF1	5.4746e-219	0.306613	0.254	0.062	1.1068e-214
PTMA	4.19724e-217	-0.456292	0.993	0.989	8.48556e-213
DCC	2.15139e-216	0.337216	0.56	0.24	4.34946e-212
CITED2	4.17237e-212	0.518812	0.57	0.293	8.43528e-208
APLP1	5.03824e-212	0.466507	0.641	0.337	1.01858e-207
EFHD1	1.06025e-209	0.446362	0.472	0.205	2.1435e-205
PPP1R14B	2.94951e-207	-0.694796	0.332	0.612	5.96302e-203
FADS1	6.22118e-204	-0.617896	0.344	0.635	1.25774e-199
PLAGL1	3.70186e-203	0.431079	0.473	0.208	7.48405e-199
ITM2C	2.40955e-200	0.538587	0.801	0.573	4.87139e-196
SFRP1	1.02204e-198	-0.923763	0.043	0.312	2.06625e-194
FST	1.73141e-197	-1.4803	0.021	0.28	3.50038e-193
HES6	1.90255e-197	-1.72033	0.169	0.451	3.84639e-193
PRCP	2.14593e-196	0.430646	0.46	0.207	4.33842e-192
GDF10	1.4759e-194	0.385676	0.317	0.105	2.98383e-190
SRP14	2.43873e-194	0.346387	1	0.995	4.93039e-190
ACTB	4.88575e-194	-0.537424	0.992	0.982	9.87751e-190
DCX	1.05168e-192	-1.15482	0.036	0.295	2.12617e-188
CLU	8.08394e-191	0.431368	0.476	0.212	1.63433e-186
TPM4	1.8832e-186	-0.656007	0.356	0.621	3.80726e-182
ZIC4	5.37473e-184	0.310798	0.285	0.089	1.08661e-179
ZFP36L1	2.38967e-183	0.533113	0.834	0.647	4.8312e-179
COL6A3	3.71316e-183	-0.73317	0.088	0.355	7.50689e-179
GAP43	1.64819e-182	0.251971	0.515	0.224	3.33215e-178
BTG1	3.82833e-182	-0.650763	0.345	0.607	7.73974e-178
ID3	1.24148e-179	0.509397	0.822	0.577	2.50989e-175
SOX11	1.53861e-179	-0.865687	0.419	0.661	3.1106e-175
MAP4K4	9.70863e-179	-0.545009	0.403	0.666	1.96279e-174
WLS	1.3887e-177	0.321007	0.324	0.115	2.80754e-173
BMP7	2.51646e-177	0.354601	0.391	0.157	5.08753e-173
RSPO1	6.34517e-175	0.348572	0.308	0.105	1.2828e-170
PLEKHA5	3.41436e-174	0.452184	0.609	0.348	6.90282e-170
BEX1	1.3614e-173	0.573028	0.758	0.476	2.75234e-169
ADAMTS3	8.16528e-171	0.283846	0.263	0.081	1.65078e-166
ARL4C	5.07839e-169	0.392011	0.613	0.332	1.0267e-164
SMS	7.19916e-169	-0.55313	0.345	0.602	1.45545e-164
CELF2	1.64324e-167	-0.497627	0.029	0.263	3.32214e-163
TMEM97	2.24811e-167	-0.569062	0.272	0.546	4.54499e-163
COL4A5	2.12348e-166	0.448209	0.516	0.277	4.29304e-162
PCBP4	4.10204e-166	-0.553452	0.09	0.342	8.2931e-162
RAB3B	2.14003e-164	0.331296	0.338	0.13	4.3265e-160
NT5DC2	9.17032e-164	-0.457469	0.146	0.408	1.85396e-159
LRIG3	2.93379e-162	-0.487599	0.063	0.304	5.93124e-158
DSP	8.57525e-161	0.407815	0.512	0.262	1.73366e-156
ENC1	1.3465e-160	-0.556991	0.05	0.284	2.72222e-156
TPM2	2.44991e-160	-0.993935	0.419	0.615	4.95299e-156
COL14A1	7.9162e-160	0.348726	0.297	0.105	1.60042e-155
HMGA2	4.72918e-159	-0.643642	0.245	0.491	9.56099e-155
SHC3	1.98041e-155	0.275541	0.275	0.094	4.00379e-151
C1QTNF4	6.07674e-153	0.366662	0.447	0.216	1.22854e-148
SIL1	2.81345e-152	0.346579	0.365	0.158	5.68796e-148
CCDC160	9.59284e-151	0.381062	0.452	0.223	1.93938e-146
CCND2	7.95246e-150	-0.641401	0.473	0.68	1.60775e-145
LGALS3BP	2.19719e-149	0.333664	0.348	0.147	4.44206e-145
IFI27L2	3.25547e-149	0.408006	0.527	0.293	6.58159e-145
PDGFC	1.21032e-148	-0.49311	0.09	0.324	2.4469e-144
ID4	3.44681e-146	0.38403	0.501	0.258	6.96841e-142
MLLT11	5.25016e-146	-0.729234	0.34	0.573	1.06143e-141
KRT18	5.19672e-144	0.272051	0.316	0.123	1.05062e-139
ROBO1	2.92532e-143	-0.425226	0.091	0.321	5.91412e-139
LINC01116	3.95382e-142	0.28283	0.282	0.105	7.99344e-138
AC004540.2	1.10774e-141	0.378955	0.486	0.253	2.23951e-137
PEG10	1.33302e-141	-0.846673	0.56	0.728	2.69496e-137
RBFOX2	3.77166e-141	-0.517786	0.335	0.571	7.62517e-137
DACH1	3.82388e-141	0.409318	0.74	0.495	7.73074e-137
APOE	9.24114e-140	0.421174	0.663	0.417	1.86828e-135
HNRNPAB	1.00462e-138	-0.468864	0.597	0.797	2.03104e-134
BASP1	1.27648e-138	-0.88085	0.777	0.835	2.58066e-134
SCD	3.56057e-135	-0.534972	0.38	0.621	7.19841e-131
NME3	2.97738e-134	0.346313	0.384	0.185	6.01938e-130
YBX1	5.60024e-132	-0.365852	0.962	0.982	1.1322e-127
ADGRV1	2.23015e-130	0.250625	0.269	0.1	4.50869e-126
SPRY2	1.40098e-129	0.420779	0.413	0.212	2.83236e-125
HES1	3.56715e-129	0.352167	0.658	0.396	7.21171e-125
SLC22A17	1.21878e-128	0.342818	0.45	0.238	2.464e-124
BEX2	2.41282e-128	0.384734	0.674	0.454	4.878e-124
HLA-A	8.22995e-128	0.394929	0.607	0.386	1.66385e-123
SUCO	1.15348e-126	0.444829	0.567	0.364	2.332e-122
CPVL	6.50626e-126	0.307636	0.341	0.155	1.31537e-121
SDK2	1.3205e-125	0.377212	0.503	0.291	2.66965e-121
TMEM65	1.38795e-124	0.328669	0.424	0.216	2.80602e-120
SEMA3A	1.51245e-124	-0.428392	0.069	0.272	3.05772e-120
SLC25A6	6.22108e-122	-0.354252	0.961	0.979	1.25772e-117
YBX3	9.74772e-122	-0.468278	0.306	0.522	1.9707e-117
HMGB1	1.03601e-121	-0.48034	0.878	0.929	2.0945e-117
ACAT2	6.22687e-121	-0.578599	0.376	0.589	1.25889e-116
ACTG1	1.15758e-120	-0.363085	0.999	0.988	2.34027e-116
PFDN5	1.02343e-119	0.324032	0.976	0.947	2.06907e-115
TMEM132C	1.14705e-119	0.25473	0.293	0.122	2.31899e-115
BAZ1A	1.37705e-119	-0.37358	0.185	0.413	2.78398e-115
MPP6	1.41211e-119	0.348721	0.421	0.223	2.85487e-115
CENPV	6.73987e-119	-0.502729	0.395	0.6	1.3626e-114
MEX3A	3.44978e-115	-0.416229	0.457	0.659	6.97443e-111
CDO1	3.99597e-115	0.325524	0.471	0.263	8.07865e-111
TMSB15A	1.43592e-114	-0.462622	0.416	0.636	2.903e-110
SLIT1	5.18993e-114	0.255887	0.287	0.121	1.04925e-109
CLSTN3	1.54115e-111	0.258933	0.307	0.136	3.11575e-107
RPS2	1.6592e-111	-0.287007	1	1	3.35441e-107
AEBP1	1.51128e-110	0.376077	0.483	0.288	3.05535e-106
HEG1	4.30452e-110	0.265112	0.269	0.112	8.70244e-106
IFI6	9.71929e-110	0.259269	0.294	0.129	1.96495e-105
SERPING1	3.12208e-109	0.331299	0.449	0.257	6.31191e-105
ZNRF3	6.57473e-109	0.303718	0.405	0.214	1.32921e-104
CSRP2	2.78085e-108	-0.729632	0.343	0.531	5.62203e-104
FSCN1	6.37159e-108	-0.414302	0.441	0.633	1.28814e-103
IER2	1.32944e-107	-0.335176	0.093	0.287	2.68772e-103
GOLM1	1.58966e-107	0.374216	0.657	0.469	3.21382e-103
PKDCC	2.15796e-106	-0.537514	0.095	0.281	4.36275e-102
CYBA	2.39227e-106	0.306482	0.413	0.223	4.83646e-102
NES	5.80527e-106	-0.857426	0.436	0.609	1.17365e-101
2006-09-01	9.03384e-105	-0.477364	0.317	0.512	1.82637e-100
RTN4	1.35688e-104	-0.48887	0.581	0.74	2.74321e-100
FEZ1	1.06731e-103	0.276515	0.412	0.218	2.15778e-99
TCEAL2	1.25822e-103	0.252656	0.297	0.133	2.54374e-99
PMEPA1	4.00154e-103	-0.577997	0.13	0.319	8.08991e-99
HINT1	2.85633e-102	0.281914	0.997	0.991	5.77465e-98
ADD3	8.78537e-101	0.328681	0.47	0.281	1.77614e-96
MXRA5	4.04006e-100	-0.411316	0.077	0.256	8.16779e-96
MYL12A	7.76429e-100	-0.429095	0.49	0.667	1.56971e-95
IGF2BP1	4.99223e-99	-0.362621	0.307	0.513	1.00928e-94
OAF	2.24599e-96	-0.335734	0.096	0.277	4.54071e-92
AES	4.15527e-96	-0.356085	0.286	0.486	8.40072e-92
CSRNP3	1.16867e-95	0.328889	0.45	0.266	2.3627e-91
ACTC1	4.357e-95	-2.55419	0.091	0.259	8.80855e-91
MGAT4B	5.12514e-94	0.319837	0.432	0.258	1.03615e-89
PALLD	7.27625e-94	-0.495022	0.198	0.382	1.47104e-89
S100A11	1.99531e-93	-0.691741	0.764	0.793	4.03391e-89
CBX3	4.20565e-93	-0.347884	0.55	0.728	8.50257e-89
DAAM1	1.372e-92	-0.488424	0.284	0.468	2.77378e-88
COL4A2	1.83557e-92	-0.416324	0.187	0.377	3.71097e-88
TSPAN3	4.18024e-92	0.336947	0.749	0.626	8.45119e-88
XRCC5	5.59137e-92	-0.328643	0.826	0.907	1.13041e-87
FADS2	2.2116e-91	-0.341805	0.23	0.431	4.47119e-87
GNB1	2.23266e-91	-0.338345	0.481	0.667	4.51376e-87
MRPS6	2.63125e-91	0.331564	0.692	0.53	5.31961e-87
COMMD6	3.53064e-91	0.317105	0.889	0.823	7.1379e-87
EIF4A1	9.42143e-90	-0.350847	0.456	0.647	1.90473e-85
HEBP1	1.23026e-89	0.296368	0.501	0.319	2.48723e-85
HMGA1	1.50219e-89	-0.466248	0.534	0.679	3.03699e-85
SPATS2L	2.36368e-89	-0.457268	0.124	0.296	4.77865e-85
NCOR2	9.55661e-88	-0.269989	0.09	0.259	1.93206e-83
FOXP1	2.09433e-87	-0.371501	0.182	0.366	4.23411e-83
TM7SF2	2.36489e-87	0.305603	0.448	0.271	4.7811e-83
HSPA5	2.61194e-87	0.366268	0.826	0.712	5.28056e-83
TRIM24	4.38819e-87	0.368857	0.566	0.4	8.8716e-83
OST4	5.737e-87	0.279618	0.949	0.906	1.15985e-82
SMARCC1	6.4785e-87	-0.339051	0.601	0.769	1.30976e-82
TLE1	8.52218e-87	-0.333788	0.143	0.322	1.72293e-82
ZFHX3	1.08459e-86	-0.578826	0.383	0.548	2.19272e-82
BZW2	1.15536e-86	-0.321863	0.199	0.386	2.3358e-82
CCS	8.80135e-85	0.343372	0.46	0.298	1.77937e-80
SLC38A1	3.02659e-84	-0.330145	0.217	0.404	6.11887e-80
TGFBI	3.55445e-84	0.503898	0.264	0.128	7.18602e-80
H2AFZ	7.96615e-84	-0.369777	0.887	0.933	1.61052e-79
IRF2BPL	6.01936e-83	0.287419	0.488	0.312	1.21693e-78
IDH2	7.11028e-83	-0.336762	0.369	0.551	1.43748e-78
CDK6	1.37612e-82	-0.325079	0.126	0.296	2.78209e-78
AC103702.2	1.50414e-82	0.250591	0.461	0.277	3.04093e-78
PPA1	1.68665e-82	-0.34086	0.333	0.513	3.40989e-78
FDFT1	2.74492e-82	-0.385485	0.508	0.673	5.54941e-78
GGH	5.19496e-82	0.28451	0.457	0.286	1.05026e-77
LMO4	6.73433e-82	0.271515	0.677	0.519	1.36148e-77
LOXL1	9.6167e-82	-0.329514	0.138	0.307	1.94421e-77
PABPC4	1.57704e-81	-0.327788	0.314	0.495	3.18829e-77
LGALS1	2.33069e-81	-1.16477	0.245	0.407	4.71196e-77
ISYNA1	1.16665e-80	0.297333	0.567	0.383	2.35862e-76
ANXA2	1.39383e-80	0.288915	0.793	0.656	2.8179e-76
CEP170	3.80134e-80	-0.311493	0.194	0.374	7.68517e-76
LDHA	1.10366e-79	-0.40687	0.369	0.54	2.23128e-75
COX5A	1.58746e-79	-0.32863	0.566	0.721	3.20937e-75
TMEM106C	2.84108e-78	0.278377	0.426	0.263	5.74382e-74
COL4A1	4.22078e-77	-0.414501	0.106	0.266	8.53315e-73
LIMA1	6.05046e-77	-0.302566	0.101	0.256	1.22322e-72
KPNA2	1.17313e-76	-0.485902	0.285	0.46	2.37172e-72
STK26	2.48969e-76	-0.261183	0.117	0.28	5.0334e-72
TMEM47	1.69765e-74	0.252699	0.518	0.336	3.43214e-70
ACLY	2.4925e-74	-0.294766	0.212	0.388	5.03909e-70
IDI1	1.10865e-73	-0.35765	0.37	0.548	2.24136e-69
MEIS3	1.38496e-73	-0.271781	0.12	0.277	2.79997e-69
FASN	1.92592e-73	-0.305328	0.188	0.357	3.89364e-69
CDH11	4.51455e-73	-0.300374	0.099	0.251	9.12706e-69
VCAN	1.50247e-72	-0.46341	0.354	0.514	3.03754e-68
EIF4EBP1	3.92503e-72	-0.319461	0.212	0.382	7.93523e-68
RFX3	1.06009e-71	0.253846	0.365	0.214	2.14318e-67
SUB1	1.39797e-71	0.279736	0.882	0.829	2.82627e-67
HMGN3	2.11499e-71	0.283431	0.799	0.696	4.27587e-67
DNPH1	3.51743e-71	0.286362	0.484	0.328	7.11118e-67
TMED9	5.77608e-71	0.312383	0.646	0.516	1.16775e-66
ITSN1	9.17582e-71	0.290333	0.447	0.291	1.85508e-66
UQCRH	1.48786e-70	-0.287168	0.886	0.93	3.00801e-66
SMC4	1.72147e-70	-0.493272	0.255	0.413	3.4803e-66
FBL	4.99247e-70	-0.30046	0.448	0.607	1.00933e-65
CCT5	6.77296e-70	-0.299806	0.508	0.665	1.36929e-65
SAT1	1.09657e-69	0.355745	0.527	0.369	2.21693e-65
BAZ1B	1.50374e-69	-0.308429	0.438	0.604	3.04012e-65
CYCS	1.59774e-69	-0.311847	0.422	0.583	3.23016e-65
FARP1	1.96397e-69	-0.29334	0.223	0.388	3.97055e-65
CENPF	6.15184e-69	-0.805774	0.248	0.409	1.24372e-64
TNPO1	8.49007e-69	0.336144	0.646	0.52	1.71644e-64
INSIG1	1.08321e-68	-0.288843	0.153	0.312	2.18993e-64
ATP6AP2	1.41237e-68	0.295638	0.677	0.55	2.85538e-64
EZH2	4.12129e-68	-0.293728	0.246	0.415	8.33201e-64
ENO1	4.98886e-68	-0.350287	0.672	0.782	1.0086e-63
NDUFC1	7.76319e-68	0.308104	0.67	0.541	1.56948e-63
HDAC2	8.4338e-68	-0.292138	0.575	0.725	1.70506e-63
PGLS	1.4918e-67	0.305871	0.725	0.622	3.01598e-63
CTNNA1	2.0661e-67	0.317624	0.703	0.581	4.17704e-63
ENAH	2.78677e-67	-0.361055	0.6	0.731	5.634e-63
PLS3	1.38383e-66	-0.552637	0.31	0.451	2.79768e-62
YWHAG	6.34822e-66	-0.281347	0.238	0.401	1.28342e-61
SCP2	1.24666e-65	0.277735	0.501	0.353	2.52038e-61
TMPO	1.56103e-65	-0.344653	0.39	0.546	3.15594e-61
TPX2	2.01191e-65	-0.488622	0.114	0.259	4.06749e-61
CALM1	2.7762e-65	-0.621328	0.529	0.651	5.61264e-61
DYNC1H1	3.37309e-65	-0.344834	0.583	0.722	6.81937e-61
RPL36A	8.61284e-65	-0.351897	0.611	0.736	1.74126e-60
CBX5	1.06096e-64	-0.323913	0.747	0.843	2.14494e-60
CD81	1.11535e-64	0.253192	0.887	0.804	2.2549e-60
LMNB1	1.56568e-64	-0.290905	0.225	0.386	3.16533e-60
HMGCS1	2.16724e-64	-0.415047	0.396	0.562	4.38151e-60
NENF	8.83121e-64	-0.272336	0.182	0.336	1.78541e-59
DBI	8.83518e-64	-0.330988	0.583	0.724	1.78621e-59
ATRAID	8.91698e-64	0.289905	0.636	0.508	1.80275e-59
PCOLCE	3.1008e-63	-0.332	0.155	0.298	6.26888e-59
RBMX	6.90641e-62	-0.322326	0.534	0.68	1.39627e-57
TOP2A	1.2536e-61	-0.887605	0.197	0.343	2.5344e-57
FLNA	3.19044e-61	-0.329548	0.349	0.503	6.45011e-57
PBRM1	4.50704e-61	-0.282438	0.316	0.474	9.11189e-57
TULP4	4.98757e-61	-0.265584	0.18	0.33	1.00834e-56
EIF3A	5.22652e-61	-0.288983	0.676	0.8	1.05665e-56
NCAM1	6.09126e-61	-0.57345	0.228	0.365	1.23147e-56
SPCS1	7.00629e-61	0.275847	0.758	0.66	1.41646e-56
PON2	7.96051e-61	0.261421	0.492	0.341	1.60938e-56
SNRPD1	1.21405e-60	-0.284087	0.528	0.676	2.45445e-56
HMGB3	4.48768e-60	-0.327074	0.44	0.592	9.07275e-56
SYNCRIP	7.7818e-60	-0.253311	0.325	0.485	1.57325e-55
EML4	1.32838e-59	-0.340399	0.289	0.436	2.68558e-55
BIRC5	1.80824e-59	-0.307559	0.121	0.263	3.65572e-55
ZEB1	2.20574e-59	-0.322729	0.264	0.413	4.45934e-55
PFN1	8.59243e-59	-0.312647	0.893	0.922	1.73713e-54
CKS2	1.00759e-58	-0.34802	0.189	0.337	2.03705e-54
MYH10	1.65074e-58	-0.311402	0.504	0.64	3.3373e-54
FDPS	2.09581e-58	-0.346461	0.505	0.644	4.23711e-54
CENPU	2.36273e-58	-0.252815	0.134	0.278	4.77673e-54
TPM1	2.1064e-57	-0.963133	0.396	0.516	4.25851e-53
TKT	1.02848e-56	-0.296499	0.441	0.584	2.07928e-52
CNN3	1.25054e-56	-0.380342	0.57	0.691	2.52822e-52
CLSPN	2.71348e-56	-0.270022	0.115	0.251	5.48584e-52
GAS1	2.89279e-56	-0.407434	0.278	0.41	5.84834e-52
DBN1	3.90026e-56	-0.301071	0.441	0.583	7.88515e-52
PAFAH1B3	8.38316e-56	-0.273768	0.452	0.598	1.69482e-51
BOC	9.26797e-56	0.286816	0.413	0.275	1.8737e-51
SRSF7	1.06074e-55	-0.280041	0.578	0.712	2.1445e-51
RBM3	1.1256e-55	-0.257161	0.467	0.619	2.27562e-51
IGDCC3	1.55904e-55	-0.473986	0.454	0.558	3.15191e-51
HMGCR	3.57019e-55	-0.305884	0.286	0.432	7.21786e-51
CKAP5	7.08948e-55	-0.294457	0.238	0.383	1.43328e-50
CRABP2	2.33042e-54	-0.510158	0.429	0.532	4.7114e-50
UBE2S	7.5517e-54	-0.27548	0.13	0.263	1.52673e-49
VDAC2	3.86122e-53	-0.254347	0.415	0.561	7.80623e-49
2011-09-01	4.89694e-53	-0.285239	0.343	0.481	9.90014e-49
EPB41	5.30391e-53	-0.357934	0.266	0.407	1.07229e-48
CCT6A	1.15056e-52	-0.254556	0.644	0.763	2.32608e-48
FZD2	1.25947e-51	-0.254546	0.23	0.369	2.54627e-47
NEAT1	1.29491e-51	-0.503469	0.497	0.614	2.61792e-47
BCL7A	2.55487e-51	-0.294364	0.261	0.399	5.16518e-47
CD63	3.36963e-51	-0.274113	0.946	0.962	6.81238e-47
MAD2L1	6.28506e-51	-0.250094	0.133	0.263	1.27065e-46
CHD3	3.1851e-50	-0.305572	0.269	0.402	6.43932e-46
HNRNPU	3.6107e-50	-0.267098	0.798	0.876	7.29975e-46
RBP1	1.06883e-49	-0.39316	0.277	0.405	2.16086e-45
SFPQ	3.92686e-49	-0.276073	0.656	0.77	7.93893e-45
DYNC1LI1	4.95995e-49	-0.25593	0.3	0.44	1.00275e-44
PDLIM4	5.94814e-49	-0.339392	0.203	0.332	1.20254e-44
EZR	1.95292e-48	-0.311374	0.248	0.381	3.94822e-44
PKM	4.4043e-48	-0.300636	0.577	0.695	8.90417e-44
CCDC88A	4.43514e-47	-0.288502	0.456	0.588	8.96653e-43
KDM1A	6.56051e-47	-0.250896	0.518	0.653	1.32634e-42
PTTG1	2.17283e-46	-0.352693	0.231	0.364	4.39281e-42
HIST1H4C	3.44924e-46	-1.68301	0.628	0.691	6.97333e-42
CNN2	4.98482e-46	-0.250028	0.203	0.329	1.00778e-41
KIF20B	1.01274e-45	-0.285146	0.157	0.282	2.04746e-41
STMN1	3.07267e-45	-0.307127	0.401	0.539	6.21203e-41
ACSL3	3.56662e-45	-0.250967	0.368	0.506	7.21063e-41
EEF1B2	1.92097e-43	-0.267251	0.855	0.88	3.88362e-39
UACA	2.40468e-43	-0.250975	0.224	0.351	4.86153e-39
RAI14	2.18052e-42	-0.31546	0.23	0.351	4.40836e-38
SYNE2	7.64217e-42	-0.298734	0.394	0.515	1.54502e-37
MACF1	5.33687e-41	-0.3009	0.388	0.515	1.07895e-36
COL3A1	2.77984e-40	-0.466919	0.231	0.354	5.62e-36
RANBP1	3.90748e-40	-0.282704	0.627	0.721	7.89976e-36
TCEAL7	1.0804e-39	-0.340244	0.347	0.457	2.18424e-35
CALD1	9.86127e-39	-0.376196	0.3	0.409	1.99365e-34
CRABP1	2.10174e-38	-2.17748	0.268	0.355	4.24908e-34
NKAIN4	5.41995e-38	-0.307657	0.216	0.323	1.09575e-33
SPTBN1	7.8091e-38	-0.283724	0.353	0.471	1.57877e-33
LAPTM4A	1.66783e-35	-0.255502	0.513	0.611	3.37186e-31
CKB	4.37104e-33	-1.02086	0.531	0.546	8.83693e-29
PHLDA1	5.55663e-32	-0.282178	0.165	0.26	1.12338e-27
HMGB2	1.24508e-30	-0.435493	0.375	0.464	2.51719e-26
HIST1H1C	2.27629e-30	-0.582031	0.222	0.309	4.60197e-26
TYMS	1.68487e-29	-0.279917	0.239	0.341	3.4063e-25
BCAT1	3.49376e-26	-0.25516	0.267	0.356	7.06334e-22
SELENOW	2.80284e-24	-0.377742	0.424	0.508	5.6665e-20
ODC1	7.6998e-24	-0.257746	0.693	0.738	1.55667e-19
TCF4	4.52604e-22	-0.260569	0.636	0.691	9.15029e-18
SH3BGRL3	6.84576e-20	-0.330576	0.759	0.78	1.38401e-15
CD24	1.47623e-19	-0.348741	0.48	0.523	2.98449e-15
TUBB4B	2.07739e-19	-0.294755	0.562	0.632	4.19986e-15
HSPB1	3.39007e-14	-0.350395	0.654	0.676	6.85371e-10
PRDX1	1.51721e-09	-0.264146	0.914	0.915	3.06735e-05
TUBB2B	5.86178e-05	-0.350326	0.858	0.746	1
FSTL1	0.00452119	-0.271118	0.56	0.536	1
COL1A2	0.0491925	-0.447221	0.809	0.692	1
MAP1B	0.106957	-0.489505	0.969	0.874	1
CDKN1C	0.167357	-0.368438	0.588	0.544	1
IGFBP5	0.325126	-0.634938	0.487	0.41	1

## Sheet: Kidney Progenitor 2
	p_val	avg_log2FC	pct.1	pct.2	p_val_adj
WNT4	0	0.825363	0.525	0.132	0
RSPO1	0	0.651882	0.457	0.107	0
NFIA	0	1.26297	0.818	0.259	0
HTRA1	0	1.08554	0.841	0.296	0
FAM181B	0	0.862839	0.646	0.15	0
FAT3	0	0.95356	0.825	0.357	0
APLP2	0	1.34918	0.941	0.506	0
NELL2	0	0.832888	0.734	0.244	0
COL2A1	0	1.15474	0.969	0.632	0
FAM155A	0	0.503759	0.367	0.061	0
SMOC1	0	0.729449	0.637	0.196	0
NLRP1	0	1.40313	0.984	0.568	0
SOST	0	1.63425	0.531	0.064	0
EFNB3	0	0.824063	0.714	0.272	0
MRC2	0	0.95655	0.727	0.272	0
APCDD1	0	1.86835	0.988	0.469	0
LYPD1	0	0.63234	0.715	0.24	0
SCG2	0	0.818918	0.355	0.066	0
MAL	0	1.08251	0.677	0.134	0
RIPPLY3	0	0.886269	0.679	0.171	0
FSTL1	0	1.3348	0.923	0.497	0
GOLIM4	0	1.53945	0.916	0.522	0
HES1	0	1.35233	0.861	0.398	0
IGFBP7	0	1.22448	0.758	0.253	0
SPARCL1	0	1.21753	0.714	0.18	0
MSX1	0	1.71804	0.994	0.437	0
IGFBP7-AS1	0	0.808567	0.435	0.07	0
TUBB	0	-0.979004	0.95	0.989	0
TPBG	0	1.91975	0.97	0.362	0
RSPO3	0	1.01829	0.851	0.265	0
PTN	0	0.934503	0.964	0.493	0
ELN	0	0.605709	0.384	0.038	0
CNTNAP2	0	1.1832	0.84	0.232	0
TMEM65	0	0.692583	0.619	0.213	0
LY6H	0	0.898185	0.738	0.226	0
GLIS3	0	0.516121	0.403	0.082	0
AP1S2	0	1.47692	0.979	0.6	0
PCSK1N	0	1.94003	0.933	0.254	0
BEX1	0	1.3933	0.933	0.483	0
EFNB2	1.66094e-305	0.887154	0.808	0.382	3.35793e-301
RFX4	5.64551e-302	0.686186	0.68	0.234	1.14135e-297
MAF	1.22468e-285	0.586703	0.511	0.146	2.47594e-281
ACTB	3.92621e-284	-0.873251	0.984	0.983	7.93762e-280
FZD3	1.8226e-278	0.81127	0.874	0.485	3.68476e-274
SOX2	3.49171e-267	0.669096	0.764	0.301	7.0592e-263
TMSB10	3.91975e-263	-0.827765	0.999	0.995	7.92455e-259
TTC3	1.58726e-256	0.68604	0.985	0.913	3.20896e-252
C4orf48	3.45214e-254	0.733446	0.919	0.647	6.9792e-250
ADAMTS2	2.14473e-252	0.343514	0.264	0.043	4.336e-248
DMD	6.18147e-251	0.608824	0.567	0.198	1.24971e-246
NTM	1.66111e-243	0.719358	0.509	0.167	3.35827e-239
FGF12	3.11842e-241	0.601206	0.496	0.154	6.30451e-237
MSX2	8.39644e-237	0.638221	0.636	0.243	1.69751e-232
CLSTN3	1.26727e-235	0.482163	0.453	0.136	2.56204e-231
ADAMTS3	1.27092e-232	0.427029	0.359	0.087	2.56941e-228
ALDH1A2	4.21487e-229	0.489846	0.457	0.135	8.52119e-225
UNC5C	2.35477e-228	0.550624	0.531	0.187	4.76063e-224
TMSB4X	1.12411e-227	-1.10287	0.998	0.998	2.27261e-223
EFHD1	4.9444e-227	0.576435	0.572	0.219	9.99609e-223
PTPN14	4.14782e-225	0.547362	0.488	0.165	8.38565e-221
TLE4	1.02535e-223	0.683932	0.733	0.357	2.07294e-219
PTPRZ1	2.1264e-221	0.496676	0.491	0.158	4.29894e-217
GPC3	3.77518e-219	-1.71605	0.111	0.52	7.63228e-215
CDH6	3.82169e-217	0.572236	0.572	0.21	7.72632e-213
LRRC4	1.06912e-214	0.473433	0.439	0.135	2.16143e-210
SLC9A3R1	1.56221e-214	0.603581	0.646	0.284	3.15832e-210
ID2	4.81224e-211	0.820993	0.913	0.637	9.72891e-207
ZIC2	7.27413e-210	0.587703	0.747	0.332	1.47061e-205
KDELR1	5.04771e-201	0.582451	0.976	0.881	1.0205e-196
SLIT2	5.68473e-200	0.419858	0.39	0.115	1.14928e-195
ZIC4	7.74432e-200	0.411694	0.362	0.099	1.56567e-195
IDS	6.93186e-197	0.517829	0.486	0.18	1.40141e-192
MAGI2	8.9974e-195	0.398995	0.345	0.094	1.819e-190
SELENOP	2.80128e-192	0.451707	0.439	0.146	5.66334e-188
H2AFZ	2.92715e-190	-0.917637	0.832	0.934	5.91782e-186
CCND1	2.04877e-189	0.679755	0.856	0.547	4.14199e-185
COL4A6	8.63736e-189	0.487731	0.457	0.159	1.74621e-184
BMP7	9.6937e-187	0.484556	0.473	0.17	1.95977e-182
NPAS3	9.8927e-177	0.365567	0.31	0.082	2.00001e-172
WSCD2	4.37757e-175	0.408714	0.392	0.124	8.85013e-171
LRRN2	3.11769e-172	0.335347	0.323	0.088	6.30303e-168
APLP1	2.49587e-170	0.549228	0.703	0.359	5.0459e-166
FABP7	6.98651e-170	0.475431	0.518	0.205	1.41246e-165
ISYNA1	1.89583e-169	0.590781	0.704	0.385	3.83279e-165
MMRN1	3.10232e-168	0.413464	0.422	0.147	6.27196e-164
PMEPA1	3.57551e-168	0.688694	0.561	0.252	7.22861e-164
SIX1	2.96139e-167	-0.908965	0.038	0.389	5.98704e-163
SLC22A17	5.11017e-165	0.500487	0.552	0.246	1.03312e-160
TTYH1	7.24032e-165	0.659495	0.65	0.295	1.46378e-160
NOTCH3	1.18002e-163	0.606748	0.676	0.369	2.38565e-159
PAM	5.06881e-163	0.526636	0.577	0.264	1.02476e-158
WLS	1.08459e-162	0.382772	0.384	0.128	2.19272e-158
LIX1	2.13924e-161	0.470771	0.408	0.143	4.32489e-157
TMEM97	2.2033e-161	-0.736603	0.182	0.53	4.45441e-157
JPT1	2.13495e-159	-0.804738	0.409	0.709	4.31623e-155
AFF3	3.36723e-159	0.51893	0.589	0.28	6.80753e-155
PLEKHA5	4.81037e-158	0.576269	0.678	0.365	9.72513e-154
SMS	3.08424e-157	-0.702795	0.254	0.588	6.2354e-153
GRIN2C	1.03109e-156	0.286113	0.259	0.064	2.08455e-152
SLC16A2	1.71452e-156	0.428609	0.448	0.174	3.46625e-152
PPP1R14B	1.46828e-154	-0.767151	0.267	0.593	2.96842e-150
TPPP3	4.92155e-153	0.512579	0.469	0.191	9.94989e-149
PERP	2.64903e-150	0.423879	0.477	0.194	5.35555e-146
VAMP5	3.30552e-150	0.519337	0.612	0.303	6.68276e-146
RHOU	4.85882e-149	0.479157	0.487	0.207	9.82309e-145
SRP14	3.16171e-147	0.39548	0.999	0.996	6.39204e-143
RAMP1	6.63303e-147	0.280317	0.258	0.066	1.341e-142
TPM2	9.20747e-147	-1.11821	0.321	0.608	1.86147e-142
ID1	5.2896e-146	0.664597	0.83	0.525	1.0694e-141
NTRK2	4.06857e-145	0.325121	0.28	0.079	8.22543e-141
PON2	2.1721e-142	0.539647	0.631	0.34	4.39134e-138
COL9A2	1.06323e-141	0.453636	0.44	0.18	2.14953e-137
TMEM132C	1.43539e-141	0.347358	0.369	0.13	2.90193e-137
GNAI2	8.9195e-135	0.525294	0.94	0.808	1.80326e-130
GOLM1	2.34178e-134	0.576322	0.734	0.478	4.73438e-130
FJX1	8.93788e-134	0.55973	0.609	0.316	1.80697e-129
GAPDH	9.75555e-133	-0.536438	0.991	0.994	1.97228e-128
COL1A1	1.49683e-131	-1.26832	0.173	0.468	3.02614e-127
SH3BP4	1.26391e-130	0.359759	0.363	0.134	2.55525e-126
MT-ND3	2.41216e-130	0.346259	1	0.999	4.87666e-126
ZNRF3	1.43471e-128	0.416501	0.489	0.222	2.90056e-124
PPIC	3.31581e-128	0.361286	0.374	0.138	6.70358e-124
PEG10	3.74483e-128	-1.01171	0.504	0.718	7.57093e-124
RPL13A	2.63408e-127	0.330965	1	1	5.32531e-123
GAP43	3.30084e-127	0.298531	0.557	0.247	6.6733e-123
ARL4C	9.35679e-127	0.48671	0.655	0.354	1.89166e-122
TMSB15A	1.50469e-125	-0.6544	0.329	0.625	3.04203e-121
COL18A1	3.54311e-123	0.422877	0.51	0.248	7.16311e-119
DBI	6.0827e-122	-0.614977	0.475	0.723	1.22974e-117
ADGRV1	9.06465e-122	0.328414	0.318	0.111	1.8326e-117
RAN	4.13067e-121	-0.519278	0.84	0.942	8.35098e-117
ACAT2	7.52982e-120	-0.739729	0.289	0.579	1.5223e-115
TUBA1B	7.8227e-120	-0.738849	0.987	0.985	1.58151e-115
EEF1B2	4.04127e-118	-0.550689	0.739	0.891	8.17024e-114
HMGA1	4.66964e-118	-0.683753	0.438	0.676	9.44062e-114
RPS27	4.95368e-118	0.295495	1	1	1.00149e-113
GDF7	6.06678e-118	0.352786	0.28	0.09	1.22652e-113
CENPV	1.0093e-116	-0.651747	0.323	0.588	2.04049e-112
NAT14	3.93992e-116	0.435661	0.501	0.251	7.96534e-112
RAB3B	5.30653e-115	0.321499	0.372	0.146	1.07282e-110
SDK2	2.60814e-114	0.432757	0.57	0.304	5.27288e-110
DCC	7.89211e-113	0.335928	0.562	0.27	1.59555e-108
PLTP	2.29251e-112	0.392777	0.497	0.239	4.63477e-108
RPL27A	6.23878e-112	0.374335	0.999	0.982	1.26129e-107
PLPPR3	2.1924e-111	0.477383	0.654	0.399	4.43237e-107
MLLT11	2.21575e-111	-0.792899	0.289	0.557	4.47958e-107
CCDC80	2.4277e-110	0.443825	0.695	0.414	4.90808e-106
NKAIN1	5.31838e-110	0.279559	0.26	0.084	1.07522e-105
GRIN2A	8.04439e-109	0.264992	0.282	0.093	1.62633e-104
SMYD3	6.59055e-108	0.393498	0.394	0.174	1.33241e-103
YBX3	1.03442e-107	-0.570038	0.24	0.509	2.09128e-103
MT-ATP6	2.77443e-107	0.290447	1	0.999	5.60906e-103
PRCP	1.95025e-106	0.387717	0.472	0.23	3.94283e-102
TSPAN2	5.91785e-106	0.339152	0.383	0.162	1.19641e-101
LGALS3BP	6.91684e-106	0.323159	0.384	0.162	1.39838e-101
IGFBP2	8.69754e-106	0.406372	0.977	0.835	1.75838e-101
COL4A5	6.85725e-105	0.413573	0.548	0.296	1.38633e-100
CBX3	1.31581e-104	-0.48219	0.475	0.72	2.66018e-100
CENPF	4.05271e-104	-1.27104	0.138	0.406	8.19336e-100
AC103702.2	1.83351e-103	0.399897	0.545	0.285	3.70681e-99
NCAM1	2.92928e-102	-0.756932	0.105	0.366	5.92212e-98
DCX	4.30299e-101	-1.08939	0.029	0.271	8.69935e-97
IDH2	5.29153e-101	-0.494487	0.278	0.544	1.06979e-96
HMGA2	1.90473e-100	-0.651958	0.214	0.471	3.85079e-96
BTG1	1.13651e-99	-0.634281	0.335	0.584	2.29769e-95
FADS1	2.02105e-99	-0.575765	0.358	0.605	4.08595e-95
SFRP1	2.52283e-99	-0.86263	0.043	0.287	5.10041e-95
COL6A3	7.06542e-99	-0.699269	0.079	0.331	1.42842e-94
TPM4	7.26625e-99	-0.615274	0.349	0.597	1.46902e-94
PCBP4	1.39772e-96	-0.542984	0.072	0.32	2.82577e-92
TRIL	1.63138e-96	0.389285	0.548	0.293	3.29816e-92
NEO1	1.92337e-96	0.392874	0.519	0.282	3.88848e-92
HMGB1	5.30397e-96	-0.597506	0.87	0.926	1.0723e-91
TYMS	2.13921e-95	-0.659001	0.096	0.347	4.32485e-91
IRF2BPL	3.85684e-95	0.423715	0.555	0.321	7.79737e-91
DACH1	1.18984e-94	0.452056	0.764	0.515	2.4055e-90
COX5A	2.2699e-94	-0.469733	0.492	0.715	4.58906e-90
CEMIP2	1.99259e-93	0.322906	0.362	0.158	4.02843e-89
NKD1	4.84766e-93	0.31823	0.463	0.226	9.80052e-89
LRRC4B	7.34355e-93	0.262321	0.278	0.103	1.48465e-88
VCAN	8.69582e-93	-0.632134	0.261	0.51	1.75803e-88
PSAP	1.00612e-92	0.426458	0.781	0.563	2.03406e-88
SOX11	1.4412e-92	-0.840685	0.437	0.636	2.91368e-88
ENO1	4.86218e-92	-0.518997	0.599	0.78	9.82988e-88
YBX1	7.86851e-92	-0.400091	0.952	0.981	1.59078e-87
TSPAN3	2.2182e-91	0.446755	0.81	0.63	4.48454e-87
COMMD6	9.53879e-90	0.401675	0.908	0.827	1.92846e-85
ITSN1	5.07184e-89	0.411942	0.52	0.297	1.02537e-84
CRABP1	2.18817e-87	-2.4225	0.131	0.363	4.42382e-83
ZIC5	2.06567e-86	0.267905	0.349	0.15	4.17617e-82
HMGB2	7.45307e-86	-0.99655	0.246	0.47	1.50679e-81
CENPU	1.45934e-85	-0.430954	0.05	0.274	2.95035e-81
ITM2C	2.98653e-85	0.418287	0.813	0.594	6.03786e-81
TOP2A	5.52594e-85	-1.19022	0.106	0.339	1.11718e-80
RANBP1	1.66749e-84	-0.523095	0.546	0.721	3.37116e-80
ROBO1	2.59828e-82	-0.412986	0.076	0.301	5.25294e-78
LGALS1	1.35369e-81	-1.26514	0.172	0.4	2.73675e-77
FDFT1	3.27767e-81	-0.527497	0.462	0.663	6.62647e-77
AES	3.7155e-81	-0.420887	0.232	0.473	7.51163e-77
GINS2	5.08048e-81	-0.42647	0.063	0.285	1.02712e-76
SUCO	1.33501e-80	0.396952	0.597	0.38	2.69898e-76
NDN	7.67673e-80	0.406464	0.82	0.649	1.552e-75
SHC3	8.5167e-80	0.261631	0.277	0.111	1.72182e-75
CCT5	2.33445e-78	-0.430074	0.456	0.656	4.71956e-74
SLC38A1	7.77135e-78	-0.426785	0.163	0.392	1.57113e-73
GNAS	1.04377e-77	-0.36265	0.997	0.999	2.11019e-73
BIRC5	1.08337e-77	-0.48868	0.048	0.258	2.19025e-73
RAB31	1.96268e-77	0.341937	0.435	0.232	3.96796e-73
GAS1	4.21113e-77	-0.547	0.184	0.408	8.51363e-73
DHX40	8.64581e-77	0.352653	0.479	0.273	1.74792e-72
GJA1	1.02285e-76	0.338019	0.47	0.258	2.06789e-72
PREX1	1.09104e-76	0.326229	0.481	0.266	2.20576e-72
PPA1	1.1307e-76	-0.426246	0.275	0.502	2.28593e-72
MCM7	1.27098e-76	-0.408458	0.105	0.327	2.56954e-72
PFN1	4.33374e-76	-0.452104	0.834	0.926	8.76152e-72
CXCR4	4.6525e-76	0.282404	0.321	0.14	9.40595e-72
IGDCC3	1.88551e-75	-0.635391	0.366	0.558	3.81194e-71
UQCRH	7.50092e-75	-0.380108	0.848	0.93	1.51646e-70
NAP1L1	1.23833e-74	0.310711	0.999	0.989	2.50353e-70
NKD2	1.75401e-74	0.259022	0.299	0.13	3.54607e-70
HDAC2	2.40106e-74	-0.410707	0.519	0.717	4.85422e-70
RPL18A	3.29195e-74	-0.46499	0.878	0.935	6.65533e-70
NES	3.91976e-74	-0.855789	0.395	0.597	7.92457e-70
2006-09-01	2.17616e-73	-0.508003	0.285	0.498	4.39955e-69
ADCY2	1.39592e-72	0.295192	0.406	0.202	2.82212e-68
CRB2	4.43991e-72	0.276823	0.361	0.175	8.97616e-68
RPS18	2.62762e-71	-0.292934	1	1	5.31225e-67
MXRA5	3.97987e-71	0.324429	0.396	0.203	8.0461e-67
CTHRC1	5.2907e-71	-0.468174	0.132	0.344	1.06962e-66
KPNA2	8.52941e-71	-0.590821	0.233	0.449	1.72439e-66
S100A11	1.57081e-70	-0.734257	0.712	0.796	3.17571e-66
SLC25A5	1.61053e-70	-0.392343	0.918	0.959	3.25602e-66
FDPS	1.96858e-70	-0.499668	0.439	0.639	3.97988e-66
TCEAL2	7.35064e-70	0.253332	0.32	0.146	1.48608e-65
MYL12A	9.97419e-70	-0.462261	0.465	0.653	2.01648e-65
PDGFC	1.1136e-69	-0.448489	0.099	0.301	2.25137e-65
MAD2L1	2.50582e-69	-0.384195	0.061	0.259	5.06601e-65
CD63	3.9232e-69	-0.390884	0.93	0.962	7.93153e-65
CXXC4	5.9726e-69	0.294203	0.396	0.206	1.20748e-64
TPX2	6.72193e-69	-0.639475	0.057	0.251	1.35897e-64
PAFAH1B3	8.20626e-69	-0.402006	0.386	0.592	1.65906e-64
CDO1	1.25914e-68	0.296536	0.49	0.281	2.5456e-64
IFI27L2	1.50283e-68	0.331228	0.525	0.316	3.03826e-64
PTMA	1.85455e-68	-0.330787	0.996	0.989	3.74935e-64
EIF4EBP1	1.96888e-68	-0.410264	0.159	0.372	3.98049e-64
OAF	7.31646e-68	-0.371486	0.068	0.263	1.47917e-63
SEMA3A	1.91266e-67	-0.409581	0.062	0.254	3.86682e-63
TKT	2.53257e-67	-0.428014	0.378	0.577	5.1201e-63
PTTG1	2.81567e-67	-0.72625	0.156	0.36	5.69243e-63
TMEM47	4.06767e-67	0.305578	0.572	0.347	8.2236e-63
TMED9	6.44232e-67	0.381254	0.7	0.522	1.30244e-62
BAZ1A	6.26429e-66	-0.375048	0.181	0.392	1.26645e-61
UQCC2	8.70489e-66	-0.396583	0.351	0.549	1.75987e-61
RBFOX2	8.72645e-66	-0.472898	0.356	0.546	1.76423e-61
CRIP2	1.10878e-65	0.302835	0.419	0.23	2.24162e-61
WNT3	1.12302e-65	0.250827	0.295	0.134	2.2704e-61
CKS2	1.14802e-65	-0.50436	0.127	0.33	2.32096e-61
ACTG1	1.22524e-65	-0.368308	1	0.989	2.47707e-61
TMEM106B	2.83233e-65	0.308814	0.445	0.257	5.72611e-61
PLAGL1	3.45844e-65	0.324827	0.428	0.238	6.99192e-61
COL4A2	3.68735e-65	-0.43166	0.153	0.363	7.45472e-61
RPL10	3.8066e-65	-0.352954	0.997	0.998	7.69581e-61
EIF4A1	5.2197e-65	-0.39542	0.437	0.631	1.05527e-60
AC004540.2	7.01549e-65	0.283889	0.487	0.275	1.41832e-60
HIST1H4C	9.00395e-65	-1.83324	0.557	0.693	1.82033e-60
ID4	1.55982e-64	0.332386	0.49	0.282	3.15348e-60
HELLS	5.4483e-64	-0.428363	0.136	0.335	1.10148e-59
TCEAL4	5.72597e-64	0.358095	0.868	0.762	1.15762e-59
LRIG3	8.57024e-64	-0.404511	0.089	0.279	1.73265e-59
SRSF7	1.01527e-63	-0.419266	0.545	0.703	2.05256e-59
ATP5F1B	1.24002e-63	-0.353109	0.705	0.844	2.50694e-59
COLEC12	3.64256e-63	0.288975	0.403	0.214	7.36416e-59
NEAT1	1.25421e-62	-0.65377	0.447	0.608	2.53565e-58
AKR1B1	2.33592e-62	-0.372144	0.211	0.416	4.72252e-58
PKDCC	2.84549e-62	-0.521037	0.081	0.265	5.75272e-58
CSRP2	3.87249e-62	-0.713619	0.333	0.514	7.82901e-58
CSRNP3	1.14257e-61	0.32976	0.473	0.281	2.30994e-57
LMNB1	1.48914e-61	-0.396418	0.178	0.376	3.0106e-57
GMNN	2.30012e-61	-0.34725	0.117	0.312	4.65014e-57
CENPH	3.35053e-61	-0.32437	0.085	0.273	6.77378e-57
CLU	4.24717e-61	0.261529	0.438	0.241	8.58651e-57
RRAGD	7.49289e-61	0.252429	0.34	0.174	1.51484e-56
PDCD5	2.79132e-60	-0.357973	0.55	0.709	5.6432e-56
RRM1	3.75316e-60	-0.35836	0.128	0.321	7.58775e-56
HNRNPAB	2.03174e-59	-0.407876	0.638	0.773	4.10757e-55
NT5DC2	2.05723e-59	-0.362969	0.182	0.379	4.1591e-55
TRIM24	2.43923e-59	0.345573	0.601	0.412	4.9314e-55
RFX3	4.5155e-59	0.282725	0.403	0.224	9.12898e-55
MAP4K4	5.44662e-59	-0.431206	0.465	0.634	1.10114e-54
LDHB	6.26038e-59	-0.321401	0.969	0.981	1.26566e-54
SMC4	1.31248e-58	-0.586018	0.218	0.403	2.65344e-54
TMED10	8.03643e-58	0.35571	0.665	0.5	1.62473e-53
RPS2	2.01499e-57	-0.260155	1	1	4.0737e-53
MCM3	2.4085e-57	-0.401979	0.152	0.342	4.86927e-53
HNRNPD	2.65947e-57	-0.361004	0.697	0.826	5.37664e-53
RPL8	3.34765e-57	-0.28038	1	1	6.76795e-53
DSP	4.23509e-57	0.268189	0.488	0.288	8.56208e-53
TOMM7	4.34803e-57	0.328739	0.899	0.842	8.79041e-53
APP	1.78041e-56	0.301295	0.807	0.671	3.59945e-52
ATAD5	2.6379e-56	-0.340936	0.102	0.282	5.33304e-52
BZW2	1.27617e-55	-0.332408	0.179	0.37	2.58003e-51
CYCS	2.08308e-55	-0.365988	0.391	0.571	4.21135e-51
HLA-A	2.14923e-55	0.303447	0.606	0.407	4.34509e-51
SCD	2.84438e-55	-0.439948	0.403	0.596	5.75048e-51
MDH2	3.60419e-55	-0.351195	0.435	0.611	7.28659e-51
FASN	3.70458e-55	-0.335725	0.155	0.345	7.48955e-51
SPATS2L	5.70573e-55	-0.454968	0.108	0.281	1.15353e-50
NASP	8.23833e-55	-0.416904	0.469	0.625	1.66554e-50
UBE2S	9.65665e-55	-0.36891	0.084	0.256	1.95229e-50
NR2F2	1.15824e-54	-0.446922	0.421	0.585	2.34162e-50
VAT1	1.26734e-54	0.294793	0.498	0.317	2.56218e-50
PEA15	3.00258e-54	0.304022	0.371	0.208	6.07032e-50
BEX2	4.45915e-54	0.292761	0.669	0.476	9.01506e-50
PCOLCE	4.68539e-54	-0.371795	0.112	0.289	9.47245e-50
RCN2	4.90956e-54	0.309468	0.883	0.805	9.92567e-50
SESN3	6.12434e-54	0.320402	0.61	0.428	1.23816e-49
TXN	1.16268e-53	-0.354276	0.779	0.881	2.3506e-49
SMC2	1.89612e-53	-0.371913	0.192	0.383	3.83338e-49
TUBB4B	2.01165e-53	-0.635087	0.492	0.634	4.06695e-49
KIF20B	5.84711e-53	-0.404473	0.102	0.277	1.18211e-48
LSM5	3.87768e-52	-0.349996	0.403	0.575	7.83951e-48
HSP90AA1	4.33822e-52	-0.332071	0.981	0.987	8.77058e-48
RPS5	1.01792e-51	-0.268172	0.999	0.999	2.05794e-47
MPP6	1.0473e-51	0.262425	0.413	0.243	2.11733e-47
NENF	1.15141e-51	-0.313797	0.146	0.326	2.3278e-47
C1orf122	1.42213e-51	0.327963	0.719	0.564	2.87513e-47
CDK4	4.09326e-51	-0.352614	0.415	0.582	8.27534e-47
FSIP2	1.01164e-50	0.250373	0.323	0.17	2.04523e-46
PPDPF	1.02642e-50	0.332717	0.891	0.808	2.07511e-46
PRMT2	4.45715e-50	0.323411	0.543	0.379	9.01102e-46
KIF21A	7.50876e-50	0.292025	0.492	0.312	1.51805e-45
MYH10	2.32433e-49	-0.374387	0.47	0.631	4.6991e-45
ZNF521	3.37657e-49	0.273954	0.445	0.275	6.82642e-45
RPL14	3.83009e-49	-0.256948	0.999	0.999	7.74329e-45
CCND2	5.94101e-49	-0.51981	0.537	0.653	1.20109e-44
HSPA5	6.637e-49	0.329011	0.829	0.722	1.3418e-44
MCFD2	7.03566e-49	0.284614	0.521	0.349	1.4224e-44
GRN	8.52086e-49	0.278911	0.465	0.3	1.72266e-44
SOX4	1.46336e-48	-0.785661	0.807	0.84	2.95848e-44
MAGED1	3.26299e-48	0.322517	0.71	0.56	6.59678e-44
CCT6A	6.87262e-48	-0.320031	0.613	0.755	1.38944e-43
HSP90B1	1.24818e-47	0.306431	0.879	0.783	2.52344e-43
GOLGB1	1.33404e-47	0.331048	0.815	0.702	2.69702e-43
HMGB3	2.71514e-47	-0.407131	0.421	0.579	5.48919e-43
ATP6AP2	3.662e-47	0.302522	0.706	0.559	7.40346e-43
IER2	1.19424e-46	-0.281687	0.105	0.267	2.4144e-42
PCNA	1.40786e-46	-0.365982	0.18	0.348	2.84626e-42
CAMTA1	2.15721e-46	0.258613	0.418	0.257	4.36123e-42
DNMT1	3.85339e-46	-0.343883	0.3	0.472	7.79039e-42
RPLP0	4.29253e-46	-0.281225	0.977	0.988	8.67821e-42
SMARCC1	6.50894e-46	-0.326234	0.626	0.75	1.31591e-41
ANP32A	6.93168e-46	-0.311872	0.506	0.662	1.40138e-41
PCBP1	8.16125e-46	-0.303881	0.625	0.769	1.64996e-41
SERINC2	1.16417e-45	0.265958	0.429	0.271	2.35359e-41
MEIS3	1.2204e-45	-0.276298	0.105	0.263	2.46728e-41
MT-ATP8	1.22703e-45	0.325406	0.821	0.668	2.48069e-41
ACLY	1.75726e-45	-0.306193	0.2	0.372	3.55265e-41
CCT7	2.04169e-45	-0.296122	0.439	0.606	4.12768e-41
TBCB	2.86955e-45	-0.30888	0.351	0.519	5.80137e-41
HMGCS1	3.18764e-45	-0.463861	0.391	0.547	6.44445e-41
CENPW	4.93466e-45	-0.288554	0.106	0.263	9.9764e-41
CITED2	7.70985e-45	0.253701	0.504	0.327	1.5587e-40
RPSA	3.49318e-44	-0.257789	0.996	0.995	7.06216e-40
PALLD	5.62908e-44	-0.441435	0.204	0.364	1.13803e-39
FZD2	1.27197e-43	-0.306292	0.196	0.36	2.57154e-39
COTL1	3.17398e-43	-0.456908	0.357	0.5	6.41684e-39
HSPD1	7.3154e-43	-0.337088	0.817	0.886	1.47896e-38
DYNC1LI1	9.26324e-43	-0.313447	0.263	0.431	1.87275e-38
NDUFA6	1.91306e-42	-0.294107	0.41	0.568	3.86763e-38
SNRPD1	2.09412e-42	-0.330066	0.538	0.661	4.23369e-38
CHD6	2.54383e-42	0.290211	0.57	0.411	5.14285e-38
FRZB	3.1452e-42	0.252191	0.46	0.292	6.35864e-38
IDI1	1.71058e-41	-0.349627	0.371	0.531	3.45828e-37
HES6	3.53163e-41	-1.43244	0.276	0.412	7.1399e-37
ATP1B1	3.88329e-41	0.505077	0.426	0.275	7.85084e-37
IGF2BP1	4.91906e-41	-0.31236	0.332	0.49	9.94485e-37
EML4	5.53133e-41	-0.358338	0.269	0.424	1.11827e-36
NDUFB8	6.53766e-41	-0.286102	0.343	0.506	1.32172e-36
NUCKS1	6.64039e-41	-0.370789	0.955	0.967	1.34249e-36
UBXN4	1.07962e-40	0.279671	0.804	0.709	2.18267e-36
SYNE2	1.4613e-40	-0.390923	0.357	0.508	2.9543e-36
RHOBTB3	1.50448e-40	-0.288974	0.278	0.438	3.0416e-36
CDK6	1.59948e-40	-0.294854	0.129	0.28	3.23366e-36
DAAM1	1.96284e-40	-0.426114	0.297	0.449	3.96827e-36
AIFM1	3.07567e-40	-0.264006	0.192	0.35	6.21808e-36
PEBP1	4.28023e-40	-0.263958	0.92	0.963	8.65334e-36
XRCC5	6.37658e-40	-0.284592	0.826	0.899	1.28915e-35
COL4A1	2.30372e-39	-0.374399	0.106	0.251	4.65743e-35
NUDT1	2.9511e-39	-0.273924	0.2	0.358	5.96623e-35
H2AFX	4.56236e-39	-0.319406	0.141	0.288	9.22373e-35
2011-09-01	6.08301e-39	-0.315263	0.32	0.471	1.2298e-34
CKS1B	8.30527e-39	-0.28319	0.109	0.252	1.67908e-34
LAPTM4A	1.09613e-38	-0.342114	0.472	0.606	2.21604e-34
SKA2	1.2349e-38	-0.278418	0.194	0.35	2.49659e-34
SNRPF	1.56672e-38	-0.279708	0.668	0.781	3.16743e-34
ZC2HC1A	2.03742e-38	-0.262251	0.167	0.318	4.11905e-34
APEX1	2.92005e-38	-0.293971	0.547	0.677	5.90346e-34
PBRM1	3.09272e-38	-0.292519	0.302	0.461	6.25255e-34
CALM1	3.68485e-38	-0.595015	0.521	0.64	7.44966e-34
CLSTN1	4.50557e-38	0.252872	0.483	0.334	9.10891e-34
AEBP1	6.38331e-38	0.253269	0.462	0.309	1.29051e-33
FBL	7.79558e-38	-0.289062	0.449	0.592	1.57603e-33
DCXR	1.01404e-37	-0.262929	0.162	0.311	2.05008e-33
RPL36AL	1.95519e-37	-0.265314	0.72	0.822	3.95281e-33
MEX3A	2.01372e-37	-0.319382	0.501	0.635	4.07114e-33
BAZ1B	2.39652e-37	-0.292482	0.441	0.588	4.84505e-33
INSIG1	4.64817e-37	-0.271265	0.151	0.298	9.39721e-33
FTH1	5.55497e-37	-0.326546	0.312	0.456	1.12305e-32
RBP1	8.94843e-37	-0.410487	0.249	0.396	1.8091e-32
EPB41	1.05702e-36	-0.377498	0.248	0.396	2.13698e-32
ZFAS1	1.28864e-36	-0.300398	0.469	0.608	2.60525e-32
SQLE	1.30076e-36	-0.273897	0.207	0.358	2.62975e-32
ANP32B	1.352e-36	-0.304868	0.673	0.763	2.73334e-32
USP1	1.37029e-36	-0.300824	0.207	0.354	2.77032e-32
CCT2	1.41689e-36	-0.266657	0.661	0.783	2.86453e-32
ATP5MC2	1.7913e-36	-0.30554	0.532	0.656	3.62147e-32
GTF3A	2.71485e-36	-0.261481	0.264	0.419	5.48861e-32
CCNB1IP1	1.50934e-35	-0.250164	0.183	0.329	3.05143e-31
PDIA3	1.75923e-35	0.277308	0.789	0.694	3.55664e-31
CETN2	1.824e-35	0.257062	0.624	0.476	3.68758e-31
ENC1	8.96011e-35	-0.37081	0.121	0.254	1.81146e-30
CNN2	1.08347e-34	-0.276328	0.178	0.32	2.19044e-30
XRCC6	4.02505e-34	-0.261324	0.466	0.607	8.13744e-30
TRIM28	5.29664e-34	-0.254649	0.456	0.603	1.07082e-29
ZFP36L2	7.40187e-34	0.251465	0.464	0.322	1.49644e-29
BIN1	1.15737e-33	-0.267373	0.137	0.273	2.33986e-29
SNRPB	1.76011e-33	-0.279713	0.375	0.513	3.55842e-29
HSPA8	2.91914e-33	-0.279194	0.615	0.742	5.90162e-29
CYC1	6.82119e-33	-0.257134	0.365	0.511	1.37904e-28
PGK1	9.53664e-33	-0.255501	0.384	0.521	1.92802e-28
SRM	1.03704e-32	-0.268316	0.292	0.437	2.09659e-28
MRPS15	1.10417e-32	-0.251656	0.323	0.465	2.2323e-28
CKAP5	1.59824e-32	-0.313632	0.235	0.37	3.23115e-28
BASP1	1.71608e-32	-0.67486	0.82	0.824	3.4694e-28
RPA3	1.9412e-32	-0.257569	0.234	0.377	3.92451e-28
STMN1	2.17162e-32	-0.378671	0.401	0.526	4.39036e-28
ILF2	2.37254e-32	-0.269391	0.617	0.726	4.79656e-28
CBX5	1.21392e-31	-0.310148	0.768	0.832	2.45417e-27
EIF5A	4.95714e-31	-0.262726	0.536	0.659	1.00218e-26
SFPQ	4.96617e-31	-0.303894	0.67	0.758	1.00401e-26
EZH2	1.19604e-30	-0.276853	0.262	0.397	2.41804e-26
UBTF	1.39649e-30	0.253263	0.604	0.47	2.82328e-26
HNRNPH3	1.54583e-30	-0.257588	0.573	0.685	3.12521e-26
CRABP2	2.77092e-30	-0.480837	0.423	0.523	5.60196e-26
FOXP1	2.05156e-29	-0.287382	0.214	0.345	4.14765e-25
DEK	4.47668e-29	-0.332048	0.65	0.716	9.05051e-25
TLE1	6.69658e-29	-0.252328	0.175	0.301	1.35385e-24
RTN4	8.59217e-29	-0.341745	0.621	0.72	1.73708e-24
CANX	1.76178e-28	0.263634	0.69	0.597	3.5618e-24
PDLIM4	1.95499e-28	-0.328263	0.196	0.321	3.9524e-24
EMP2	7.92053e-28	-0.252448	0.18	0.305	1.60129e-23
HMGCR	1.45584e-27	-0.272004	0.29	0.418	2.94327e-23
PRDX4	5.43654e-27	-0.264238	0.643	0.727	1.0991e-22
CLIC1	8.01366e-26	-0.27373	0.638	0.717	1.62012e-21
DBN1	7.58611e-25	-0.262902	0.455	0.568	1.53368e-20
DUT	9.08698e-25	-0.326405	0.393	0.5	1.83711e-20
ODC1	9.35585e-25	-0.339088	0.683	0.735	1.89147e-20
CXXC5	1.97331e-24	0.256303	0.663	0.553	3.98944e-20
BCL7A	4.22393e-24	-0.270958	0.27	0.385	8.53951e-20
MYL6	9.20562e-24	-0.289473	0.859	0.895	1.8611e-19
ATP2B1	2.10183e-23	-0.307187	0.457	0.56	4.24927e-19
SMC3	2.15403e-23	-0.253379	0.571	0.662	4.3548e-19
TMPO	4.46792e-22	-0.29011	0.437	0.526	9.03279e-18
BCAT1	1.40135e-21	-0.272282	0.242	0.35	2.83312e-17
TCEAL7	5.46895e-21	-0.324348	0.347	0.446	1.10566e-16
CCDC88A	8.45393e-21	-0.263555	0.481	0.573	1.70913e-16
PHLDA1	1.01176e-20	-0.28309	0.155	0.252	2.04548e-16
PRDX1	2.60427e-20	-0.360761	0.891	0.917	5.26506e-16
DYNC1H1	5.746e-20	-0.252554	0.621	0.704	1.16167e-15
NEFL	8.15786e-20	-0.280765	0.19	0.295	1.64928e-15
HIST1H1C	9.65169e-20	-0.554639	0.211	0.302	1.95128e-15
PLS3	2.51885e-19	-0.458968	0.359	0.432	5.09236e-15
RAI14	7.29982e-17	-0.260831	0.246	0.337	1.47581e-12
DNM3OS	6.50729e-15	-0.285245	0.313	0.399	1.31558e-10
CALD1	5.58099e-14	-0.311155	0.32	0.396	1.12831e-09
MEST	1.69565e-13	-0.332866	0.682	0.701	3.4281e-09
COL3A1	3.00517e-10	-0.411844	0.275	0.337	6.07556e-06
SELENOW	1.2268e-09	-0.330788	0.443	0.498	2.48021e-05
NR2F1	1.39728e-09	-0.300087	0.523	0.57	2.82489e-05
SH3BGRL3	1.42976e-09	-0.295716	0.754	0.779	2.89055e-05
TUBB2B	1.71411e-08	-0.252439	0.871	0.755	0.000346542
TPM1	8.4842e-07	-0.719074	0.474	0.496	0.0171525
CD24	3.38097e-06	-0.266447	0.504	0.516	0.0683531
FGFBP3	3.08232e-05	-0.275177	0.306	0.342	0.623153
AKAP12	0.000174059	-0.29244	0.51	0.52	1
CKB	0.000527097	-0.807801	0.602	0.536	1
COL1A2	0.00164704	-0.459128	0.786	0.705	1
ZFHX3	0.00319763	-0.267876	0.524	0.516	1
TUBA1A	0.0158001	-0.506772	0.996	0.966	1
IGFBP5	0.238867	-0.613964	0.505	0.416	1

## Sheet: Melanocyte
	p_val	avg_log2FC	pct.1	pct.2	p_val_adj
FOXD3-AS1	0	0.697081	0.429	0.004	0
MPZ	0	0.75946	0.379	0.012	0
FOXD3	0	0.619419	0.357	0.002	0
BCAN	0	2.57292	0.786	0.004	0
ABCC2	0	0.508429	0.314	0.001	0
ETS1	0	0.923234	0.598	0.029	0
INSC	0	0.447819	0.309	0.001	0
PMEL	0	3.51743	0.867	0.143	0
MMP17	0	0.43419	0.278	0.006	0
CRYL1	0	0.934876	0.648	0.061	0
EDNRB	0	2.22862	0.919	0.097	0
DCT	0	2.5125	0.451	0.008	0
TRPM1	0	0.811701	0.334	0	0
AC126773.2	0	0.409122	0.251	0.009	0
GAS7	0	0.766799	0.537	0.044	0
CDH19	0	0.611087	0.345	0	0
ACP5	0	0.553975	0.273	0.004	0
ECEL1	0	0.724216	0.345	0.017	0
PRSS56	0	1.17037	0.458	0.005	0
S100B	0	1.64829	0.756	0.03	0
SOX10	0	0.513946	0.327	0.001	0
MITF	0	2.06202	0.756	0.024	0
NSG1	0	1.43034	0.643	0.081	0
NPR3	0	0.814987	0.447	0.03	0
COL11A2	0	0.556206	0.291	0.005	0
PHACTR1	0	0.69728	0.442	0.036	0
TFAP2B	0	2.23125	0.883	0.012	0
CAV2	0	0.466849	0.305	0.013	0
CAV1	0	1.08348	0.63	0.015	0
MLANA	0	2.77962	0.684	0.003	0
TYRP1	0	2.36156	0.515	0.003	0
TMEM215	0	0.835831	0.424	0.01	0
PTGDS	0	0.911162	0.366	0.015	0
PLP1	0	3.7488	0.995	0.113	0
ADGRG6	5.12451e-298	0.44022	0.271	0.014	1.03602e-293
KIT	1.8978e-278	0.813719	0.44	0.047	3.83678e-274
S100A10	1.57063e-260	1.03614	0.801	0.165	3.17534e-256
BACE2	5.69576e-258	0.587873	0.406	0.042	1.15151e-253
DNAJC1	4.73596e-252	1.47006	0.898	0.312	9.57468e-248
ARHGEF3	5.19596e-240	0.45814	0.345	0.032	1.05047e-235
PLAT	7.62958e-226	0.584974	0.375	0.041	1.54247e-221
LMO4	1.01182e-223	2.02296	0.971	0.536	2.0456e-219
RXRG	4.88468e-223	0.604576	0.438	0.056	9.87535e-219
MOXD1	2.60496e-220	0.705735	0.449	0.06	5.26645e-216
QPCT	1.01748e-219	0.665348	0.4	0.048	2.05704e-215
LNP1	3.56376e-200	0.599463	0.316	0.033	7.20485e-196
RAB38	1.02337e-198	0.527752	0.352	0.041	2.06895e-194
SNAI2	2.16466e-196	0.818094	0.544	0.102	4.37628e-192
POSTN	2.22144e-188	0.918854	0.449	0.069	4.49108e-184
MAP1B	6.26862e-186	-2.52176	0.327	0.908	1.26733e-181
IFI16	2.79076e-184	0.559458	0.42	0.061	5.64207e-180
FMN1	2.6771e-181	0.785215	0.519	0.1	5.41229e-177
GPR143	8.84417e-171	0.704263	0.449	0.08	1.78803e-166
CELF2	9.22877e-171	0.936921	0.731	0.204	1.86578e-166
NID1	3.31878e-167	0.744695	0.605	0.145	6.70959e-163
GRID2	1.05634e-166	0.898996	0.682	0.184	2.13559e-162
HNMT	8.64842e-161	0.464424	0.336	0.045	1.74845e-156
APOE	2.04179e-159	1.61479	0.885	0.451	4.12788e-155
SOX5	3.4174e-159	0.616364	0.465	0.087	6.90897e-155
GSN	2.00799e-158	0.872233	0.637	0.172	4.05955e-154
C9orf3	1.55952e-154	0.526504	0.438	0.079	3.15288e-150
RPLP1	2.93373e-154	0.652284	1	1	5.93113e-150
SOCS6	5.3975e-152	0.769266	0.521	0.118	1.09121e-147
TUBB4A	2.62097e-148	0.538609	0.402	0.069	5.29882e-144
BASP1	3.14169e-145	-1.7897	0.266	0.84	6.35156e-141
ARHGDIB	5.09038e-145	0.376188	0.269	0.032	1.02912e-140
IRS2	5.44326e-144	0.709052	0.53	0.125	1.10046e-139
MCC	6.25393e-144	0.511109	0.381	0.065	1.26436e-139
L1TD1	1.99447e-143	0.442712	0.345	0.052	4.03221e-139
BTG1	6.33413e-142	1.15315	0.939	0.547	1.28057e-137
AL161772.1	7.04788e-141	0.453124	0.35	0.055	1.42487e-136
AIF1L	6.38327e-140	0.557558	0.44	0.087	1.29051e-135
MDK	1.36553e-138	-1.40178	0.831	0.971	2.7607e-134
PRAG1	1.83819e-137	0.540589	0.409	0.077	3.71626e-133
SPTBN1	2.08592e-130	1.14072	0.858	0.437	4.2171e-126
ADAMTS15	8.45343e-128	0.340396	0.253	0.032	1.70903e-123
INPP4B	1.5561e-125	0.679295	0.569	0.157	3.14597e-121
FTL	4.02294e-125	0.858432	1	0.991	8.13318e-121
FAM210B	1.90098e-124	0.927367	0.731	0.285	3.84321e-120
BZW2	9.46071e-122	0.8976	0.783	0.338	1.91267e-117
CRABP2	5.74843e-117	1.45011	0.871	0.503	1.16216e-112
UBL3	1.8041e-116	0.760334	0.677	0.242	3.64735e-112
PLS3	3.53233e-115	0.994351	0.865	0.412	7.14131e-111
RPS6	6.89235e-114	0.553435	1	1	1.39343e-109
MYO10	9.25285e-114	0.913261	0.72	0.288	1.87065e-109
CD63	2.14704e-113	0.874236	0.991	0.958	4.34068e-109
ADGRG2	2.43331e-112	0.675223	0.372	0.076	4.91943e-108
GPSM3	2.04612e-111	0.298342	0.253	0.036	4.13664e-107
TLE1	1.23458e-108	0.871063	0.704	0.276	2.49594e-104
CRTAP	1.0694e-104	0.860582	0.801	0.391	2.162e-100
MAP3K11	2.63855e-104	0.406789	0.339	0.067	5.33435e-100
PMP22	1.01204e-103	0.397337	0.312	0.057	2.04603e-99
SEMA3C	1.40372e-102	0.682182	0.476	0.131	2.83789e-98
SELENOW	5.03063e-102	0.77589	0.876	0.481	1.01704e-97
GRK3	2.60992e-101	0.44469	0.352	0.074	5.27647e-97
STX7	7.3809e-101	0.659653	0.528	0.164	1.4922e-96
ENOX2	7.17507e-100	0.660021	0.621	0.22	1.45058e-95
ITGA6	1.12077e-99	0.466587	0.393	0.091	2.26586e-95
MEST	5.83429e-99	-1.22638	0.23	0.713	1.17952e-94
SESN3	8.49917e-99	0.90509	0.826	0.435	1.71828e-94
RPL37A	3.6291e-98	0.541584	1	1	7.33695e-94
PAX3	2.76493e-96	0.662358	0.661	0.243	5.58986e-92
TCF4	5.55825e-96	-1.13529	0.21	0.694	1.12371e-91
RPL37	1.16461e-95	0.472255	1	1	2.35449e-91
RPLP0	1.77153e-95	0.649047	0.998	0.987	3.5815e-91
RPL12	2.97807e-94	0.561233	1	0.999	6.02076e-90
MYO5A	4.62203e-94	0.466472	0.366	0.085	9.34436e-90
SLC25A5	5.03507e-93	0.72417	0.998	0.954	1.01794e-88
SOX4	4.93993e-92	0.902428	0.989	0.832	9.98706e-88
EPS8	3.26032e-91	0.596177	0.542	0.178	6.59138e-87
TUBA1A	5.83075e-91	-1.56693	0.912	0.971	1.1788e-86
PEG10	9.70405e-90	-1.39221	0.246	0.71	1.96187e-85
DACH1	9.84326e-90	-1.07906	0.038	0.555	1.99001e-85
LSAMP	2.65301e-89	0.764064	0.822	0.399	5.36359e-85
ID2	3.10888e-89	-1.41517	0.194	0.679	6.28522e-85
SDCBP	1.00964e-88	0.880369	0.772	0.405	2.04119e-84
PCDH7	1.64678e-88	0.552359	0.438	0.122	3.32929e-84
ENPP2	5.40099e-88	0.396871	0.37	0.089	1.09192e-83
RPS2	9.26763e-87	0.519883	1	1	1.87364e-82
THSD7A	6.23728e-86	0.457915	0.517	0.157	1.26099e-81
RPS18	7.75407e-85	0.491787	1	1	1.56764e-80
NLRP1	3.37768e-82	-1.51822	0.181	0.623	6.82865e-78
SNCA	5.99093e-82	0.582261	0.47	0.149	1.21119e-77
PPFIBP1	1.20587e-81	0.539891	0.517	0.174	2.43791e-77
DDAH2	1.30452e-81	-0.890222	0.483	0.812	2.63735e-77
ROBO1	1.71359e-81	0.645788	0.65	0.267	3.46437e-77
ASAH1	4.80699e-80	0.562933	0.492	0.165	9.7183e-76
ITGA4	1.20525e-79	0.46349	0.357	0.09	2.43666e-75
UCHL1	3.65582e-79	-0.952405	0.251	0.701	7.39098e-75
ID1	4.44214e-79	-1.53822	0.104	0.57	8.98068e-75
CDH2	1.89803e-78	-0.974535	0.138	0.595	3.83724e-74
CD24	2.92976e-78	-1.09704	0.054	0.528	5.92309e-74
BEX1	8.33736e-78	-1.38393	0.072	0.543	1.68557e-73
HMCN1	5.30533e-76	0.413511	0.395	0.11	1.07258e-71
TPPP3	1.95063e-75	0.737146	0.549	0.21	3.9436e-71
CHCHD6	1.14725e-74	0.654353	0.524	0.196	2.31939e-70
ZFHX4	8.2962e-74	-1.06089	0.255	0.654	1.67724e-69
CSRP2	9.36827e-74	-1.14161	0.054	0.509	1.89398e-69
GSTO1	9.86676e-74	0.642228	0.734	0.364	1.99476e-69
RAB27A	6.69907e-73	0.325878	0.266	0.057	1.35435e-68
ANXA5	1.44279e-72	0.890028	0.813	0.51	2.91689e-68
BCORL1	2.7823e-71	0.450081	0.456	0.15	5.62498e-67
RPL32	1.11094e-69	0.420031	1	1	2.24599e-65
RPS12	3.9038e-69	0.442808	1	1	7.89232e-65
RPL3	1.61364e-68	0.419742	1	1	3.26231e-64
ADSS	3.60608e-68	0.477051	0.499	0.183	7.29042e-64
CNP	5.5181e-68	0.510667	0.485	0.178	1.11559e-63
RPS4X	8.59178e-68	0.439397	1	1	1.737e-63
ODC1	1.44012e-67	-0.913838	0.388	0.74	2.9115e-63
ZEB2	1.88132e-65	0.315609	0.264	0.061	3.80347e-61
ARHGAP42	1.05468e-64	0.367417	0.372	0.111	2.13225e-60
RPL10	1.79326e-64	0.49197	1	0.998	3.62542e-60
RAP2B	2.17342e-64	0.558253	0.49	0.188	4.39401e-60
CDK2	2.7088e-64	0.310643	0.298	0.076	5.47638e-60
COL2A1	1.6297e-62	-1.03662	0.305	0.677	3.29476e-58
DPP7	2.95478e-62	0.370888	0.345	0.101	5.97368e-58
ELF1	9.40579e-60	0.353966	0.325	0.093	1.90157e-55
AL078639.1	2.06663e-59	0.497335	0.381	0.126	4.1781e-55
TUBA1B	2.64011e-59	-0.772965	0.892	0.988	5.33751e-55
GULP1	3.52563e-59	0.336075	0.341	0.101	7.12776e-55
CKB	7.38432e-59	-1.66057	0.178	0.553	1.49289e-54
KDELR1	7.4445e-59	-0.769149	0.727	0.895	1.50505e-54
FRMD6	1.08185e-58	0.37842	0.35	0.106	2.18718e-54
CYBA	1.3252e-58	0.495287	0.573	0.25	2.67916e-54
LAMB1	3.15052e-58	0.389832	0.429	0.146	6.3694e-54
MARCKS	6.77349e-58	-0.695205	0.928	0.97	1.3694e-53
PABPC1	2.97806e-57	0.641031	0.878	0.641	6.02074e-53
TSN	3.75458e-57	0.514578	0.58	0.265	7.59063e-53
SLC25A6	6.00361e-57	0.498576	0.998	0.975	1.21375e-52
HLA-A	6.88693e-57	0.576322	0.749	0.418	1.39233e-52
RPS28	8.7892e-57	0.440275	1	0.996	1.77691e-52
RPS8	2.01268e-56	0.356558	1	1	4.06903e-52
GLUL	2.12744e-56	0.590129	0.686	0.372	4.30105e-52
TMSB15A	4.81904e-56	-0.839792	0.237	0.605	9.74265e-52
TPBG	5.08563e-56	-1.41251	0.056	0.435	1.02816e-51
DUSP23	1.85627e-55	0.337105	0.323	0.096	3.75283e-51
RPS6KA5	1.47432e-54	0.324566	0.284	0.078	2.98062e-50
TXNIP	2.92097e-54	0.666634	0.621	0.305	5.90532e-50
FAT3	6.7899e-54	-0.814559	0.043	0.415	1.37271e-49
RPS3	1.32744e-53	0.435833	1	0.996	2.6837e-49
TLE4	1.51759e-53	-0.750957	0.036	0.406	3.06811e-49
RPL10A	2.66315e-53	0.395577	1	0.999	5.38409e-49
MEGF9	8.41086e-53	0.392612	0.345	0.113	1.70042e-48
RPL9	2.02217e-52	0.401988	1	0.998	4.08822e-48
HAS2	1.31977e-51	0.336713	0.284	0.08	2.66818e-47
MYO1B	2.69615e-51	0.455308	0.465	0.189	5.45081e-47
SNHG8	3.36682e-51	0.520071	0.643	0.334	6.8067e-47
SERPINF1	3.40803e-51	0.666395	0.492	0.221	6.89001e-47
RPL19	4.18303e-51	0.35654	1	1	8.45684e-47
2006-09-01	6.36641e-51	-0.732173	0.124	0.486	1.2871e-46
LDHB	2.792e-50	0.457577	1	0.979	5.64459e-46
RPL23	6.88166e-50	0.453255	1	0.999	1.39127e-45
PXN	8.50685e-50	0.291911	0.293	0.087	1.71983e-45
NEFM	1.24187e-49	-1.42015	0.063	0.411	2.51069e-45
PLPPR3	1.29106e-49	-0.623866	0.079	0.435	2.61014e-45
RPL18	1.62023e-49	0.389948	1	0.998	3.27562e-45
RPL13	2.11021e-49	0.376056	1	1	4.26621e-45
ARL4C	2.47897e-49	-0.802409	0.045	0.395	5.01173e-45
SLC7A8	3.69148e-49	0.361525	0.275	0.081	7.46306e-45
CLCN7	5.12519e-49	0.317593	0.296	0.09	1.03616e-44
VCAN	6.37673e-49	0.660461	0.783	0.475	1.28918e-44
BEX2	6.57893e-49	-0.738362	0.158	0.505	1.33006e-44
SLFN5	1.22676e-48	0.294727	0.275	0.08	2.48014e-44
GAS2L3	1.59482e-48	0.313598	0.278	0.08	3.22425e-44
PHACTR3	2.1752e-48	0.348361	0.388	0.136	4.3976e-44
LPGAT1	2.34067e-48	0.397962	0.472	0.197	4.73214e-44
DNM3OS	2.55941e-48	-0.895247	0.056	0.4	5.17436e-44
PLOD3	4.21727e-48	0.311002	0.334	0.111	8.52606e-44
PTPRZ1	1.09502e-47	0.492288	0.456	0.185	2.2138e-43
APLP1	1.27925e-47	-0.68844	0.059	0.404	2.58625e-43
ZNF106	2.15156e-47	0.510071	0.666	0.371	4.34981e-43
HTRA1	2.97826e-47	-0.839569	0.025	0.361	6.02114e-43
PNRC1	4.54914e-47	0.476052	0.628	0.324	9.197e-43
HMGN3	4.9501e-47	0.586698	0.901	0.71	1.00076e-42
ZIC2	5.48779e-47	-0.854118	0.047	0.384	1.10947e-42
MID1IP1	6.38193e-47	0.360397	0.406	0.156	1.29024e-42
HEBP1	6.81086e-47	0.774809	0.603	0.346	1.37695e-42
RPL29	9.79011e-47	0.373403	1	1	1.97927e-42
MXD4	2.76694e-46	0.519403	0.655	0.364	5.59393e-42
GNPTAB	1.28426e-45	0.334121	0.318	0.107	2.59638e-41
ACAT2	5.41163e-45	-0.875939	0.242	0.558	1.09407e-40
RAB7A	1.18707e-44	0.466363	0.659	0.366	2.39991e-40
RPSA	1.2916e-44	0.40366	1	0.995	2.61122e-40
SLC38A1	1.37971e-44	-0.56878	0.047	0.378	2.78937e-40
PTMA	1.57993e-44	-0.49923	0.975	0.99	3.19415e-40
SH3KBP1	1.75972e-44	0.345396	0.42	0.167	3.55762e-40
RPS7	1.86729e-44	0.381202	1	1	3.7751e-40
GPC3	8.43255e-44	-1.49439	0.181	0.487	1.70481e-39
RPL13A	9.68697e-44	0.435186	1	1	1.95841e-39
CNPY2	1.69007e-43	0.482955	0.549	0.286	3.41682e-39
BCHE	3.6494e-43	0.360629	0.422	0.172	7.37799e-39
TIMP2	5.75401e-43	0.43485	0.578	0.288	1.16329e-38
TPM1	6.65023e-43	-1.25067	0.187	0.503	1.34448e-38
SIX1	1.08149e-42	-0.84161	0.045	0.363	2.18645e-38
PCSK1N	1.10967e-42	-1.03656	0.02	0.332	2.24343e-38
ACTG1	1.5057e-42	0.418706	1	0.99	3.04407e-38
MPG	1.9248e-42	0.435547	0.558	0.283	3.89137e-38
MSX1	3.60023e-42	-1.77949	0.219	0.502	7.27859e-38
RPS23	4.50786e-42	0.38846	1	0.997	9.11354e-38
KAT7	4.65033e-42	0.324605	0.37	0.143	9.40156e-38
PSMB4	4.76302e-42	0.499403	0.754	0.491	9.62939e-38
OSBPL1A	1.23882e-41	0.412626	0.512	0.244	2.50453e-37
TCEAL7	1.64925e-41	-0.665776	0.124	0.445	3.33428e-37
TUBB2B	2.16304e-41	-1.09602	0.571	0.772	4.37301e-37
ARRDC3	2.68711e-41	0.288471	0.357	0.132	5.43252e-37
RPS19	3.1782e-41	0.300677	1	1	6.42536e-37
TMEM47	4.47469e-41	-0.593207	0.065	0.379	9.04649e-37
CPE	5.14422e-41	-0.621369	0.034	0.34	1.04001e-36
SLC3A2	1.43017e-40	0.397656	0.433	0.189	2.89137e-36
UBE2H	2.59299e-40	0.475495	0.614	0.348	5.24224e-36
OCIAD2	2.6201e-40	-0.514716	0.07	0.385	5.29705e-36
EEF2	2.80974e-40	0.440688	0.993	0.983	5.68045e-36
ZFAS1	3.22947e-40	0.559463	0.806	0.588	6.52902e-36
COL6A3	3.76729e-40	-0.780118	0.016	0.314	7.61633e-36
RSPO3	4.02424e-40	-1.37994	0.036	0.333	8.13582e-36
FOXO3	5.5956e-40	0.327075	0.381	0.152	1.13126e-35
DCC	9.13028e-40	-0.740453	0.014	0.308	1.84587e-35
RPL4	9.81278e-40	0.353386	0.995	0.991	1.98385e-35
MSMO1	1.36165e-39	-0.638127	0.138	0.448	2.75285e-35
TXN	2.76706e-39	0.458156	0.959	0.868	5.59416e-35
CNTNAP2	1.02497e-38	-0.870535	0.014	0.302	2.07218e-34
ASAP1	1.58661e-38	0.406725	0.598	0.317	3.20765e-34
INKA1	1.641e-38	0.284415	0.325	0.118	3.31761e-34
EFNB2	1.77761e-38	-0.722818	0.135	0.434	3.59379e-34
IFI27L2	2.84321e-38	0.442198	0.6	0.329	5.74811e-34
UBE2O	8.44454e-38	0.353027	0.395	0.169	1.70723e-33
HMGB3	1.06254e-37	-0.60535	0.264	0.572	2.14814e-33
BEX3	2.26703e-37	-0.394464	0.995	0.998	4.58326e-33
FABP5	2.8032e-37	0.35294	0.418	0.183	5.66723e-33
NAP1L1	5.5502e-37	0.406986	0.995	0.989	1.12208e-32
ZKSCAN1	6.56086e-37	0.474446	0.686	0.433	1.32641e-32
FJX1	7.31894e-37	-0.720587	0.068	0.354	1.47967e-32
NIFK	2.02633e-36	0.461566	0.616	0.354	4.09662e-32
RHOB	2.26223e-36	0.399836	0.323	0.128	4.57356e-32
NDN	2.26254e-36	-0.600802	0.442	0.673	4.57417e-32
TPT1	2.88627e-36	0.269604	1	1	5.83517e-32
COL3A1	3.04769e-36	-1.05595	0.059	0.339	6.16152e-32
MRC2	3.90643e-36	-0.533219	0.043	0.327	7.89764e-32
DIP2B	5.84382e-36	0.266249	0.275	0.096	1.18144e-31
RPL36	7.41491e-36	0.308657	1	0.999	1.49907e-31
PRDX1	1.05802e-35	-0.642428	0.788	0.918	2.139e-31
KLHL24	1.18837e-35	0.376375	0.438	0.204	2.40252e-31
COL4A3BP	1.69015e-35	0.271878	0.298	0.109	3.41698e-31
ANXA11	1.88337e-35	0.274906	0.298	0.109	3.8076e-31
LY6H	2.00128e-35	-0.77668	0.016	0.286	4.04599e-31
ITM2B	2.01803e-35	0.423973	0.727	0.454	4.07984e-31
NELL2	2.27288e-35	-0.686963	0.029	0.302	4.59508e-31
PIK3R1	5.81075e-35	0.41176	0.621	0.344	1.17476e-30
ZFAND5	7.28933e-35	0.436407	0.722	0.462	1.47368e-30
FBXO7	1.03571e-34	0.38	0.512	0.269	2.09389e-30
RPS27A	1.29341e-34	0.287705	1	0.999	2.61489e-30
HMGCS1	1.49392e-34	-0.738095	0.266	0.539	3.02025e-30
ADAM12	1.56682e-34	0.335903	0.282	0.102	3.16765e-30
PTMS	1.90371e-34	-0.495286	0.916	0.959	3.84873e-30
COX4I1	2.04458e-34	0.434692	0.896	0.727	4.13354e-30
RPS3A	4.94693e-34	0.338833	1	0.999	1.00012e-29
SOX11	6.15199e-34	-0.860303	0.375	0.623	1.24375e-29
HSPG2	7.43406e-34	0.256834	0.284	0.104	1.50294e-29
SLC25A13	1.31044e-33	0.334493	0.517	0.264	2.64932e-29
CTHRC1	2.08112e-33	-0.567627	0.061	0.33	4.20741e-29
FDPS	2.25716e-33	-0.66326	0.395	0.625	4.56329e-29
LYPD1	2.94983e-33	-0.785585	0.032	0.296	5.96366e-29
APBA2	3.70172e-33	0.257798	0.302	0.115	7.48377e-29
VIM	5.81622e-33	-0.750359	0.962	0.98	1.17586e-28
RPL6	8.47447e-33	0.31612	1	0.999	1.71328e-28
NKAIN4	9.23257e-33	-0.541135	0.045	0.31	1.86655e-28
SELENBP1	1.01256e-32	0.27289	0.35	0.146	2.04709e-28
FSCN1	1.22405e-32	0.42002	0.813	0.591	2.47465e-28
TUBB	3.39332e-32	-0.51954	0.982	0.985	6.86027e-28
TSPO	3.90753e-32	0.366119	0.474	0.239	7.89986e-28
TM7SF2	3.92121e-32	-0.44945	0.05	0.312	7.92751e-28
MYL9	4.91097e-32	-0.619835	0.045	0.303	9.9285e-28
DLC1	5.00731e-32	0.279984	0.386	0.169	1.01233e-27
RND2	6.04621e-32	-0.538428	0.056	0.319	1.22236e-27
AEBP1	1.02935e-31	0.403002	0.573	0.317	2.08103e-27
ZEB1	1.04074e-31	-0.51169	0.12	0.393	2.10406e-27
RFX4	1.16555e-31	-0.580035	0.034	0.287	2.3564e-27
HES4	1.44843e-31	-0.76383	0.138	0.399	2.9283e-27
PLXNA1	1.8734e-31	0.297018	0.341	0.144	3.78746e-27
POU3F2	2.28426e-31	-0.630934	0.009	0.252	4.61808e-27
RPL7A	3.30888e-31	0.285848	1	1	6.68956e-27
SCARB2	4.22787e-31	0.336231	0.481	0.249	8.54749e-27
UBC	4.9134e-31	-0.475588	0.813	0.91	9.93343e-27
RPL5	5.05153e-31	0.325797	1	0.999	1.02127e-26
BOC	6.40497e-31	-0.518914	0.054	0.308	1.29489e-26
CLU	7.81523e-31	-0.510752	0.023	0.268	1.58001e-26
RAB32	1.3873e-30	0.45654	0.551	0.322	2.8047e-26
DDR1	1.64055e-30	-0.391371	0.016	0.256	3.31671e-26
GYG2	2.27721e-30	0.25687	0.3	0.12	4.60384e-26
MT-ND3	2.44831e-30	0.323697	1	0.999	4.94975e-26
UBXN2A	2.78802e-30	0.332603	0.481	0.251	5.63653e-26
RPS13	2.8513e-30	0.33486	0.995	0.988	5.76448e-26
ARL6IP5	2.90367e-30	0.402414	0.576	0.341	5.87036e-26
EIF3K	3.15398e-30	0.420802	0.894	0.74	6.37641e-26
PSIP1	4.32746e-30	-0.531721	0.564	0.749	8.74882e-26
FAT1	4.35491e-30	-0.503398	0.106	0.364	8.80432e-26
ID3	7.77162e-30	-0.612477	0.33	0.631	1.57119e-25
GNAI2	1.18403e-29	-0.526585	0.682	0.826	2.39375e-25
RACK1	1.58049e-29	0.347635	0.995	0.986	3.19528e-25
TSC22D2	1.69413e-29	0.28756	0.411	0.195	3.42502e-25
CUEDC2	1.73419e-29	0.409766	0.695	0.47	3.50602e-25
DSP	3.43226e-29	-0.490111	0.068	0.315	6.93899e-25
COL1A1	3.45701e-29	-1.06593	0.194	0.445	6.98905e-25
EEA1	3.64968e-29	0.371423	0.512	0.281	7.37856e-25
RPL28	1.08938e-28	0.279188	1	0.999	2.2024e-24
SH3BGRL3	1.09918e-28	-0.665567	0.634	0.781	2.22221e-24
CDC42SE1	1.50251e-28	0.262764	0.332	0.144	3.03762e-24
LMAN1	1.65425e-28	-0.467267	0.325	0.571	3.34439e-24
ATP5MC2	1.93283e-28	0.410132	0.826	0.638	3.9076e-24
AKAP12	2.80474e-28	-0.737744	0.275	0.526	5.67034e-24
SASH1	3.30062e-28	0.328458	0.433	0.219	6.67287e-24
CDH6	3.70438e-28	0.332833	0.476	0.24	7.48914e-24
IGFBP2	5.76059e-28	-0.609984	0.729	0.853	1.16462e-23
MOSPD1	6.09077e-28	0.281113	0.357	0.163	1.23137e-23
MSN	6.48667e-28	0.388843	0.666	0.441	1.31141e-23
BST2	6.82338e-28	-0.646038	0.063	0.298	1.37948e-23
EFNB3	9.82663e-28	-0.557953	0.086	0.324	1.98665e-23
HMG20B	1.46723e-27	0.378604	0.472	0.261	2.96629e-23
JUND	1.68388e-27	-0.481927	0.309	0.554	3.40431e-23
JPT1	1.90605e-27	-0.605087	0.506	0.683	3.85346e-23
CLCN5	5.67249e-27	0.253142	0.366	0.168	1.14681e-22
RPL38	7.45466e-27	0.355671	0.993	0.984	1.50711e-22
NEAT1	7.73987e-27	0.568622	0.77	0.586	1.56477e-22
FBN2	1.07029e-26	-0.432697	0.047	0.274	2.1638e-22
MMP2	1.22356e-26	0.258079	0.354	0.161	2.47366e-22
EEF1A1	2.37334e-26	0.399528	0.914	0.822	4.79817e-22
COTL1	2.43829e-26	-0.562293	0.251	0.492	4.92949e-22
PARVA	3.07095e-26	0.258268	0.388	0.187	6.20853e-22
PCOLCE	3.3771e-26	-0.450924	0.052	0.277	6.82748e-22
ADAM10	4.88677e-26	0.318532	0.395	0.199	9.87957e-22
KIF21A	6.24322e-26	-0.445716	0.102	0.337	1.26219e-21
ATP1B1	7.14569e-26	-0.605815	0.07	0.297	1.44464e-21
NEFL	7.40227e-26	-0.56116	0.065	0.29	1.49652e-21
SSFA2	8.87019e-26	0.341987	0.37	0.183	1.79329e-21
DPYSL2	1.24462e-25	-0.430005	0.133	0.37	2.51626e-21
GOLM1	1.4064e-25	-0.482743	0.278	0.511	2.84333e-21
CBX1	1.45979e-25	-0.436728	0.673	0.816	2.95126e-21
RPS9	1.64564e-25	0.380213	0.975	0.913	3.32698e-21
NFIA	1.67269e-25	-0.5921	0.097	0.322	3.38168e-21
LPP	1.76042e-25	0.324071	0.415	0.216	3.55905e-21
TPM2	2.45788e-25	-0.895374	0.388	0.584	4.96909e-21
SIGIRR	2.94702e-25	0.266601	0.352	0.167	5.95799e-21
FADS1	2.97847e-25	-0.530905	0.377	0.586	6.02158e-21
NOVA1	3.10121e-25	-0.578839	0.138	0.369	6.26971e-21
RPS20	3.97633e-25	0.372016	0.995	0.987	8.03894e-21
WWTR1	5.58862e-25	0.279783	0.4	0.201	1.12985e-20
FADS2	7.08376e-25	-0.452461	0.167	0.4	1.43212e-20
DYNLT1	1.95006e-24	-0.436647	0.485	0.67	3.94243e-20
GOLIM4	2.50907e-24	-0.67279	0.37	0.567	5.07259e-20
LITAF	3.73787e-24	0.329098	0.422	0.227	7.55685e-20
SLC9A3R1	5.34845e-24	-0.44723	0.108	0.327	1.0813e-19
TBC1D16	6.04363e-24	0.269326	0.332	0.158	1.22184e-19
CDO1	1.33747e-23	-0.412552	0.093	0.309	2.70395e-19
PLEKHA4	1.71529e-23	0.287976	0.287	0.13	3.4678e-19
SELENOM	1.78202e-23	-0.376915	0.065	0.278	3.60271e-19
EPB41L4A-AS1	2.44246e-23	0.296509	0.503	0.292	4.93793e-19
AFF3	2.92487e-23	-0.410484	0.102	0.318	5.91321e-19
ERBIN	2.94158e-23	0.298322	0.465	0.26	5.94698e-19
APP	3.24531e-23	-0.556251	0.521	0.69	6.56104e-19
COL4A5	4.10817e-23	-0.399985	0.111	0.328	8.30549e-19
TCEAL5	6.19595e-23	-0.350667	0.054	0.261	1.25264e-18
PKM	8.22238e-23	-0.485188	0.506	0.677	1.66232e-18
CCND2	1.03057e-22	-0.611249	0.499	0.646	2.08351e-18
H1FX	1.46774e-22	-0.491272	0.675	0.796	2.96733e-18
CENPV	2.00381e-22	-0.470679	0.343	0.568	4.0511e-18
TKT	2.39246e-22	0.326184	0.763	0.551	4.83684e-18
OXA1L	2.5509e-22	0.326028	0.63	0.422	5.15716e-18
CHP1	2.90859e-22	0.256889	0.312	0.148	5.88029e-18
ST13	2.98923e-22	0.356853	0.921	0.841	6.04333e-18
RPS29	2.99074e-22	0.284094	1	0.994	6.04638e-18
GAP43	3.35456e-22	-0.59111	0.077	0.285	6.78191e-18
SRP14	3.52273e-22	-0.30991	0.993	0.996	7.1219e-18
MBOAT2	4.00628e-22	0.257481	0.343	0.172	8.0995e-18
RAB13	4.27662e-22	0.323851	0.594	0.383	8.64604e-18
H3F3B	8.26706e-22	-0.34965	0.991	0.988	1.67135e-17
SEC11C	1.13884e-21	0.282104	0.447	0.254	2.30239e-17
PLAGL1	1.43949e-21	-0.37034	0.065	0.263	2.91022e-17
CDK4	1.55201e-21	0.327121	0.756	0.559	3.13769e-17
RPL7	2.75213e-21	0.297936	0.991	0.971	5.56399e-17
EEF1B2	2.79813e-21	0.319214	0.959	0.873	5.65699e-17
PAM	3.03521e-21	-0.403023	0.099	0.302	6.13628e-17
COL5A2	3.06249e-21	0.383636	0.465	0.268	6.19143e-17
MLEC	3.56122e-21	0.308095	0.546	0.35	7.19972e-17
NIT2	3.86669e-21	0.282174	0.402	0.22	7.81728e-17
ZC3H13	4.74783e-21	0.463121	0.865	0.758	9.59869e-17
UQCRB	4.85922e-21	0.30341	0.966	0.917	9.82388e-17
LAMC1	4.9288e-21	0.279157	0.413	0.227	9.96456e-17
RPL18A	5.09465e-21	0.385191	0.971	0.928	1.02999e-16
PHB2	7.52973e-21	0.342401	0.837	0.703	1.52229e-16
ATP2B1	1.34498e-20	-0.48787	0.366	0.555	2.71914e-16
MYL6	1.35278e-20	-0.422018	0.824	0.893	2.73492e-16
SPRY2	1.85798e-20	-0.359203	0.063	0.255	3.75629e-16
LRIG3	2.12923e-20	-0.401816	0.072	0.265	4.30465e-16
HMGA1	2.15681e-20	0.308794	0.847	0.646	4.36043e-16
RHOQ	2.23126e-20	0.25533	0.357	0.187	4.51094e-16
MSX2	2.64484e-20	-0.481588	0.093	0.289	5.34707e-16
LAMTOR2	3.0435e-20	0.297558	0.542	0.348	6.15304e-16
PDCD4	3.47943e-20	0.295244	0.492	0.296	7.03437e-16
SECISBP2L	4.0031e-20	0.251592	0.302	0.149	8.09308e-16
ITGAV	4.75422e-20	0.274394	0.314	0.156	9.61161e-16
CNN2	5.3411e-20	-0.36544	0.113	0.311	1.07981e-15
PMEPA1	5.6285e-20	-0.540396	0.095	0.289	1.13791e-15
DDIT4	6.16986e-20	0.310203	0.467	0.279	1.24736e-15
FTH1	6.3106e-20	0.337235	0.639	0.436	1.27581e-15
RPL31	1.05957e-19	0.280624	0.998	0.987	2.14214e-15
CKAP4	1.53512e-19	-0.404308	0.456	0.623	3.10354e-15
LRPAP1	1.98863e-19	0.354343	0.537	0.355	4.02042e-15
EIF3L	2.20701e-19	0.30879	0.928	0.849	4.46192e-15
EIF3D	2.62453e-19	0.29061	0.702	0.502	5.306e-15
QKI	3.49392e-19	0.327745	0.767	0.592	7.06366e-15
CRIP2	3.81547e-19	-0.319886	0.07	0.255	7.71374e-15
TRIM24	3.86841e-19	-0.394297	0.239	0.437	7.82077e-15
MSRB2	4.07444e-19	0.313884	0.666	0.479	8.23729e-15
ARID1B	4.32726e-19	0.260281	0.463	0.276	8.74842e-15
GAS1	5.89185e-19	-0.508035	0.203	0.39	1.19116e-14
DCX	7.22478e-19	-0.941799	0.074	0.251	1.46063e-14
C6orf48	1.33197e-18	0.33905	0.573	0.395	2.69284e-14
GJA1	1.34062e-18	-0.362039	0.099	0.285	2.71034e-14
HES1	1.40559e-18	-0.670498	0.269	0.451	2.84168e-14
GYPC	1.79443e-18	0.298044	0.643	0.45	3.6278e-14
SRSF7	1.8639e-18	-0.398088	0.533	0.691	3.76824e-14
CLEC11A	2.08779e-18	0.27368	0.368	0.205	4.22089e-14
MORF4L1	2.10958e-18	-0.356106	0.709	0.801	4.26494e-14
TMPO	2.14608e-18	-0.430386	0.334	0.522	4.33873e-14
EIF2S3	2.26674e-18	0.289131	0.605	0.415	4.58266e-14
EIF4A1	2.51227e-18	0.33096	0.758	0.607	5.07907e-14
IQGAP1	3.24087e-18	0.263523	0.397	0.228	6.55206e-14
INSIG1	3.41227e-18	-0.352654	0.104	0.288	6.89859e-14
DHCR24	5.11936e-18	-0.334734	0.133	0.324	1.03498e-13
FRZB	5.6539e-18	-0.411138	0.131	0.314	1.14305e-13
MORF4L2	6.81622e-18	-0.351661	0.682	0.795	1.37804e-13
TRIL	1.13916e-17	-0.396691	0.138	0.324	2.30304e-13
TOMM7	1.19405e-17	0.283722	0.948	0.845	2.414e-13
AKAP9	1.51905e-17	-0.434631	0.573	0.705	3.07106e-13
RPL22	1.57951e-17	0.37176	0.79	0.643	3.19329e-13
TMEM132A	1.79835e-17	-0.31495	0.178	0.374	3.63573e-13
FZD2	1.89236e-17	-0.342959	0.163	0.348	3.82579e-13
RALGPS2	2.13082e-17	-0.375405	0.208	0.391	4.30787e-13
EIF4B	2.14078e-17	0.324755	0.661	0.492	4.32801e-13
ABRACL	3.58164e-17	0.259003	0.551	0.361	7.241e-13
ZNRF3	3.72853e-17	-0.300114	0.081	0.254	7.53798e-13
ERH	3.94466e-17	-0.326258	0.786	0.839	7.97491e-13
IDI1	4.56927e-17	-0.445481	0.361	0.519	9.23769e-13
SQLE	4.90147e-17	-0.341729	0.165	0.348	9.90931e-13
EFHD1	5.32368e-17	-0.316214	0.086	0.26	1.07629e-12
ZMYND8	5.34399e-17	0.274506	0.573	0.385	1.0804e-12
EZR	5.74134e-17	-0.386012	0.174	0.361	1.16073e-12
QPRT	7.5696e-17	0.281299	0.542	0.356	1.53035e-12
NOP53	8.13551e-17	0.267784	0.6	0.418	1.64476e-12
ENAH	1.02759e-16	-0.419444	0.587	0.71	2.07747e-12
SLC22A17	1.04684e-16	-0.309721	0.106	0.282	2.1164e-12
NR2F1	2.00126e-16	-0.487983	0.379	0.571	4.04595e-12
PRMT1	2.26282e-16	-0.337782	0.569	0.716	4.57475e-12
FDFT1	2.56485e-16	-0.439566	0.512	0.646	5.18536e-12
SPAG9	3.88724e-16	0.264731	0.612	0.428	7.85883e-12
RPL22L1	4.37333e-16	0.305222	0.7	0.52	8.84157e-12
RHOC	5.32066e-16	0.307657	0.634	0.455	1.07568e-11
IGFBP5	5.56082e-16	-0.589648	0.242	0.43	1.12423e-11
MPP6	5.60417e-16	-0.291478	0.097	0.265	1.133e-11
AFDN	7.93088e-16	-0.385541	0.327	0.487	1.60339e-11
FAM213A	9.726e-16	-0.341391	0.309	0.481	1.9663e-11
NOTCH3	1.16821e-15	-0.377376	0.237	0.405	2.36178e-11
HMGN1	1.32335e-15	-0.298329	0.815	0.886	2.67541e-11
UBA52	1.50396e-15	0.304421	0.901	0.816	3.04055e-11
SNRPF	1.88449e-15	-0.331625	0.666	0.772	3.80986e-11
UACA	1.95198e-15	0.262215	0.499	0.322	3.94632e-11
HMGCR	2.05735e-15	-0.377708	0.239	0.41	4.15934e-11
KDM5B	2.06772e-15	0.295483	0.722	0.554	4.18031e-11
ZNF521	2.55291e-15	-0.280604	0.126	0.297	5.16121e-11
PDGFC	2.62877e-15	-0.377058	0.122	0.285	5.31458e-11
SFRP2	3.45325e-15	-0.391615	0.129	0.303	6.98143e-11
TJP1	3.73415e-15	0.285788	0.632	0.471	7.54933e-11
VAT1	4.50633e-15	0.265617	0.492	0.331	9.11044e-11
IRF2BPL	4.78483e-15	-0.31751	0.181	0.35	9.67348e-11
TUBB2A	4.96565e-15	-0.49175	0.314	0.472	1.00391e-10
TNPO1	6.80382e-15	-0.340834	0.384	0.548	1.37553e-10
DYNLL1	9.73455e-15	-0.303645	0.937	0.959	1.96803e-10
SSR4	9.88197e-15	0.262507	0.86	0.75	1.99784e-10
DEK	1.14736e-14	-0.397275	0.628	0.711	2.31961e-10
PCBP2	1.16863e-14	0.257162	0.926	0.832	2.36262e-10
NDUFS8	1.21222e-14	-0.314585	0.508	0.661	2.45075e-10
FHL1	1.81196e-14	-0.312968	0.151	0.315	3.66323e-10
SKP1	2.10664e-14	-0.279665	0.871	0.903	4.259e-10
TMEM97	2.38249e-14	-0.433308	0.354	0.499	4.81668e-10
TMEM65	2.63394e-14	-0.299984	0.104	0.259	5.32503e-10
EFNB1	2.73748e-14	-0.30084	0.201	0.371	5.53437e-10
SNRPN	3.2681e-14	-0.33209	0.287	0.446	6.60712e-10
RPS25	3.42379e-14	0.264508	0.885	0.773	6.92188e-10
ACSL3	3.58368e-14	-0.357364	0.325	0.485	7.24512e-10
GLO1	3.83598e-14	-0.322066	0.442	0.589	7.75519e-10
HNRNPD	4.10869e-14	-0.306953	0.686	0.816	8.30654e-10
CTXN1	5.75431e-14	-0.257161	0.142	0.307	1.16335e-09
TUBB4B	6.51255e-14	-0.462659	0.46	0.624	1.31664e-09
BCAT1	6.67758e-14	-0.352572	0.181	0.344	1.35001e-09
COL18A1	1.04428e-13	0.298814	0.415	0.271	2.11121e-09
MAP1A	1.12491e-13	-0.378683	0.214	0.374	2.27423e-09
CAP1	2.03065e-13	0.258294	0.634	0.479	4.10537e-09
MT-ATP8	2.25202e-13	0.357733	0.801	0.68	4.5529e-09
HOXA9	2.44649e-13	-0.368207	0.244	0.393	4.94606e-09
MT-ND5	2.77568e-13	0.262804	0.968	0.935	5.61159e-09
SRRM2	4.22819e-13	-0.274752	0.822	0.862	8.54813e-09
SUPT4H1	4.67168e-13	0.258176	0.56	0.406	9.44473e-09
APCDD1	7.51516e-13	-0.955959	0.445	0.524	1.51934e-08
CALR	8.02989e-13	-0.342642	0.745	0.834	1.6234e-08
MYEF2	1.22446e-12	-0.296175	0.201	0.357	2.4755e-08
BBX	1.39814e-12	0.290328	0.551	0.404	2.82662e-08
SPATS2L	2.13177e-12	-0.397319	0.129	0.268	4.3098e-08
CFL2	2.59781e-12	-0.275729	0.135	0.279	5.25199e-08
TOMM20	3.26311e-12	0.277665	0.761	0.654	6.59703e-08
RCN2	3.27429e-12	-0.286354	0.731	0.816	6.61963e-08
H2AFY	4.65217e-12	-0.297771	0.56	0.679	9.40529e-08
RCN1	5.30229e-12	-0.266704	0.226	0.375	1.07196e-07
DAAM1	5.84213e-12	-0.402	0.298	0.438	1.1811e-07
AKR1A1	5.92838e-12	-0.263268	0.228	0.378	1.19854e-07
MALAT1	7.46597e-12	0.280716	0.998	0.996	1.5094e-07
SC5D	8.07951e-12	-0.253138	0.122	0.26	1.63343e-07
SUCO	8.29671e-12	-0.309882	0.262	0.406	1.67735e-07
HNRNPDL	9.13847e-12	-0.265783	0.792	0.86	1.84752e-07
GNG5	1.10259e-11	-0.25949	0.923	0.95	2.2291e-07
PEX2	1.11079e-11	-0.256231	0.172	0.315	2.24568e-07
TTC3	1.1476e-11	-0.31634	0.889	0.921	2.32011e-07
SCD	1.18027e-11	-0.402604	0.463	0.579	2.38615e-07
NKD1	1.3657e-11	-0.315383	0.117	0.254	2.76104e-07
BTG3	1.5863e-11	-0.26739	0.144	0.283	3.20703e-07
TSC22D3	1.82141e-11	-0.283993	0.196	0.341	3.68234e-07
AC004540.2	2.51974e-11	-0.317816	0.163	0.3	5.09416e-07
PSME1	2.74591e-11	-0.264012	0.244	0.386	5.55141e-07
FOXP1	3.12288e-11	-0.322517	0.199	0.336	6.31353e-07
HMGB1	4.19163e-11	-0.32183	0.869	0.921	8.47422e-07
HSPA5	4.414e-11	-0.330918	0.652	0.735	8.92377e-07
TENM3	5.67666e-11	-0.25133	0.129	0.261	1.14765e-06
DBI	5.69863e-11	-0.344759	0.612	0.7	1.15209e-06
RANBP1	7.1917e-11	-0.328855	0.609	0.706	1.45395e-06
VAMP5	8.04715e-11	-0.329516	0.205	0.339	1.62689e-06
PTGES3	1.46491e-10	-0.259308	0.738	0.813	2.9616e-06
SINHCAF	1.59527e-10	-0.279197	0.239	0.374	3.22515e-06
SAT1	1.65588e-10	0.254901	0.537	0.395	3.34769e-06
PTN	2.0494e-10	0.309134	0.772	0.535	4.14327e-06
HTATSF1	2.36882e-10	-0.279769	0.709	0.778	4.78905e-06
MYL6B	2.59862e-10	-0.336141	0.542	0.65	5.25363e-06
H2AFY2	2.7085e-10	-0.2676	0.341	0.472	5.47577e-06
EMP2	3.36952e-10	-0.258366	0.165	0.296	6.81216e-06
SMS	4.66875e-10	-0.347482	0.463	0.557	9.43881e-06
LGALS1	5.20595e-10	-0.329265	0.564	0.371	1.05249e-05
PSMB6	5.80749e-10	-0.257887	0.643	0.712	1.1741e-05
ARL3	1.22808e-09	-0.251995	0.49	0.604	2.48281e-05
NASP	1.39335e-09	-0.288091	0.506	0.612	2.81694e-05
SEC62	2.41615e-09	-0.26492	0.596	0.683	4.88474e-05
DBN1	4.53652e-09	-0.290727	0.463	0.559	9.17149e-05
PGRMC1	5.02304e-09	-0.282249	0.637	0.717	0.000101551
EPB41	7.59865e-09	-0.334832	0.269	0.384	0.000153622
CNN3	8.95185e-09	-0.364256	0.607	0.67	0.00018098
FNBP1L	1.06062e-08	-0.279292	0.384	0.495	0.000214426
CARHSP1	1.09681e-08	-0.254358	0.298	0.415	0.000221742
FZD3	1.14177e-08	-0.440184	0.474	0.526	0.000230832
HNRNPH3	1.51415e-08	-0.256726	0.587	0.676	0.000306116
HMGB2	2.32792e-08	-0.519161	0.339	0.45	0.000470636
ZFHX3	2.47146e-08	-0.458372	0.431	0.52	0.000499655
MRPS6	2.76026e-08	-0.257096	0.465	0.563	0.000558041
KIF1B	3.92339e-08	-0.265266	0.262	0.371	0.000793191
PALLD	3.96343e-08	-0.344162	0.237	0.351	0.000801287
DST	5.83002e-08	-0.349678	0.275	0.393	0.00117865
RTN4	1.53856e-07	-0.325276	0.641	0.712	0.00311051
CCND1	7.48553e-07	-0.385994	0.512	0.58	0.0151335
HMGA2	7.86329e-07	-0.31035	0.361	0.448	0.0158972
RBFOX2	2.50077e-06	-0.305101	0.474	0.528	0.0505581
CRABP1	7.27309e-06	-1.28434	0.47	0.335	0.14704
RAI14	1.20898e-05	-0.274664	0.248	0.33	0.24442
NCAM1	3.04913e-05	-0.451694	0.273	0.341	0.616443
HES6	4.79134e-05	-1.28031	0.352	0.4	0.968665
NES	7.42031e-05	-0.545969	0.535	0.578	1
TOP2A	0.000112428	-0.53773	0.242	0.318	1
HIST1H4C	0.000438276	-0.674893	0.623	0.681	1
FSTL1	0.00168779	-0.34815	0.521	0.541	1
PPP1R14B	0.0043193	-0.26951	0.551	0.56	1
IFITM3	0.00750313	-0.456919	0.716	0.667	1
APLP2	0.00794277	-0.427408	0.571	0.549	1
SOX2	0.0160833	-0.343703	0.341	0.348	1
MLLT11	0.132442	-0.306421	0.535	0.529	1
CDKN1C	0.293501	-0.298923	0.628	0.551	1
TMSB4X	0.398579	-0.285249	0.995	0.998	1
COL1A2	0.542763	-0.388879	0.833	0.71	1

## Sheet: Muscle Progenitor
	p_val	avg_log2FC	pct.1	pct.2	p_val_adj
FNDC5	0	1.7077	0.843	0.067	0
CASQ2	0	0.804916	0.435	0.002	0
HJV	0	0.939174	0.594	0.002	0
NES	0	2.66652	0.991	0.561	0
RXRG	0	0.671119	0.463	0.052	0
TNNT2	0	2.96977	0.898	0.029	0
TNNI1	0	4.85066	0.998	0.127	0
CYB5R1	0	1.34707	0.804	0.096	0
MYOG	0	2.78011	0.963	0.018	0
MYBPH	0	3.01644	0.569	0.007	0
ACTA1	0	2.94896	0.627	0.007	0
EFHD2	0	1.13451	0.661	0.082	0
NEXN	0	2.41158	0.883	0.17	0
PALMD	0	1.36823	0.746	0.035	0
LMNA	0	1.55147	0.846	0.097	0
DUSP27	0	0.402265	0.279	0.005	0
C1orf105	0	0.825724	0.456	0.004	0
ACTN2	0	1.82575	0.761	0.011	0
MRLN	0	2.48448	0.885	0.03	0
SYNPO2L	0	1.30713	0.655	0.004	0
DUSP13	0	0.357883	0.267	0.011	0
RASSF4	0	1.80472	0.809	0.084	0
MYPN	0	0.39519	0.281	0.001	0
E2F8	0	0.531508	0.346	0.025	0
RAPSN	0	1.05949	0.661	0.025	0
SLC15A3	0	0.789268	0.415	0.02	0
DLG2	0	0.603571	0.415	0.018	0
CRYAB	0	1.04691	0.454	0.015	0
TNNI2	0	3.0886	0.776	0.009	0
TNNT3	0	1.91344	0.498	0.022	0
AC124301.1	0	0.606021	0.364	0.001	0
MYOD1	0	2.06061	0.901	0.037	0
HIPK3	0	1.72565	0.804	0.119	0
EHBP1L1	0	0.671319	0.422	0.024	0
STAC3	0	1.10491	0.691	0.033	0
TEAD4	0	0.557119	0.405	0.031	0
ATP2B1-AS1	0	0.915219	0.601	0.057	0
LINC02397	0	0.430769	0.283	0.011	0
SOHLH2	0	0.639222	0.279	0.005	0
KLF5	0	0.465931	0.265	0.008	0
CKB	0	2.5413	0.995	0.526	0
FITM1	0	0.850342	0.525	0.007	0
GJD2	0	0.509741	0.253	0.005	0
ACTC1	0	5.85627	1	0.199	0
ZNF106	0	1.71289	0.919	0.359	0
FGF7	0	0.531153	0.337	0.02	0
ALPK3	0	0.673093	0.466	0.049	0
SRL	0	0.930025	0.592	0.037	0
COX6A2	0	0.624507	0.304	0	0
SOX8	0	0.854086	0.537	0.045	0
KREMEN2	0	1.63862	0.795	0.03	0
AC004233.2	0	0.905302	0.428	0.006	0
IL32	0	0.522972	0.27	0.003	0
ATP2A1	0	0.816487	0.527	0.023	0
MYLPF	0	5.91436	0.975	0.066	0
TRIM72	0	0.38793	0.281	0.002	0
CDH15	0	1.90255	0.908	0.094	0
MYH8	0	1.65922	0.406	0.005	0
MYH3	0	4.56688	0.852	0.028	0
2004-09-01	0	1.48693	0.716	0.021	0
ENO3	0	2.37985	0.869	0.182	0
CHRNB1	0	0.665286	0.5	0.042	0
TMEM88	0	0.604458	0.38	0.028	0
UNC45B	0	1.297	0.684	0.002	0
MYL4	0	3.10996	0.943	0.03	0
SGCA	0	1.17339	0.751	0.04	0
MYOM1	0	0.756586	0.375	0.007	0
ALPK2	0	0.713045	0.447	0.006	0
JSRP1	0	0.622699	0.41	0.021	0
SIRT2	0	1.20273	0.733	0.143	0
CKM	0	0.973059	0.373	0.014	0
AC020909.2	0	2.49594	0.814	0.031	0
TNNT1	0	3.52855	0.949	0.128	0
NMRK2	0	0.819217	0.408	0.004	0
SHD	0	1.19015	0.737	0.092	0
TMEM38A	0	0.51278	0.357	0.013	0
RYR1	0	1.40295	0.742	0.077	0
SELENOW	0	2.38462	0.968	0.474	0
BIN1	0	1.43444	0.832	0.237	0
NEB	0	3.22706	0.954	0.147	0
ITGB6	0	0.445399	0.279	0.001	0
CHRNA1	0	1.42977	0.793	0.043	0
TTN	0	4.94393	0.905	0.108	0
MSTN	0	1.24472	0.562	0.024	0
MYL1	0	4.98656	0.986	0.072	0
NCOA1	0	1.40601	0.876	0.234	0
SMYD1	0	0.514145	0.359	0.002	0
XIRP2	0	0.547911	0.3	0.004	0
KLHL41	0	1.83799	0.857	0.034	0
ITGA4	0	0.956945	0.633	0.077	0
DES	0	2.84029	0.92	0.038	0
TNNC2	0	4.04667	0.876	0.056	0
CASS4	0	0.447171	0.307	0.002	0
ADAMTS5	0	0.657802	0.369	0.031	0
MYO18B	0	0.487082	0.334	0.002	0
TNNC1	0	3.15632	0.61	0.035	0
LMOD3	0	1.73289	0.719	0.007	0
PARP9	0	0.67982	0.452	0.017	0
MGLL	0	0.390654	0.269	0.012	0
ARPP21	0	2.09065	0.869	0.01	0
KLHL40	0	0.590952	0.373	0.01	0
COL25A1	0	1.74179	0.811	0.126	0
PITX2	0	1.36016	0.814	0.137	0
PDLIM3	0	1.56902	0.776	0.078	0
PARM1	0	0.963069	0.684	0.122	0
MYOZ2	0	0.767559	0.399	0	0
MEF2C	0	2.98651	0.887	0.073	0
IL17B	0	2.34093	0.784	0.008	0
STC2	0	0.557839	0.325	0.018	0
HSPB3	0	1.5443	0.551	0.002	0
PRR16	0	0.385893	0.261	0.015	0
PDLIM4	0	1.80724	0.928	0.284	0
MYOT	0	0.950948	0.452	0.002	0
ABLIM3	0	0.945921	0.549	0.004	0
AFAP1L1	0	0.562753	0.382	0.013	0
KLHL31	0	0.748714	0.451	0.006	0
FILIP1	0	1.98687	0.783	0.018	0
TRDN	0	0.960255	0.472	0.009	0
TXLNB	0	1.05852	0.514	0.032	0
GMPR	0	0.460324	0.314	0.021	0
RBM24	0	1.30301	0.781	0.054	0
CAP2	0	1.55133	0.878	0.148	0
CDKN1A	0	0.782573	0.431	0.041	0
APOBEC2	0	1.78337	0.788	0.006	0
MYMX	0	1.73484	0.707	0.012	0
COL19A1	0	1.56974	0.684	0.016	0
AL589740.1	0	0.5246	0.348	0.012	0
VGLL2	0	1.02098	0.629	0.014	0
COBL	0	0.78795	0.525	0.003	0
SEMA3D	0	0.997598	0.562	0.039	0
FLNC	0	0.886634	0.678	0.122	0
ANK1	0	0.439281	0.311	0.021	0
JPH1	0	0.473079	0.281	0.014	0
SNTB1	0	0.668452	0.456	0.014	0
SCRIB	0	1.69162	0.806	0.123	0
TRIM55	0	0.894323	0.555	0.005	0
TPM2	0	2.23418	0.995	0.563	0
FAM78A	0	0.658923	0.426	0.021	0
MYMK	0	0.856138	0.551	0.004	0
GLIPR2	0	1.2254	0.799	0.183	0
PGM5	0	0.516674	0.385	0.032	0
GADD45G	0	0.805155	0.576	0.056	0
SMPX	0	2.42358	0.747	0.024	0
CAPN6	0	2.14327	0.761	0.116	0
MIR503HG	0	0.995753	0.64	0.037	0
SRPK3	0	0.8948	0.484	0.005	0
GATM	1.5264e-304	0.543304	0.38	0.037	3.08592e-300
LRRN1	1.82288e-301	0.876341	0.562	0.089	3.68531e-297
TCEA3	5.96041e-298	0.522389	0.327	0.027	1.20502e-293
MDK	4.20174e-297	-2.4914	0.42	0.987	8.49465e-293
CELF2	1.17439e-295	1.08685	0.807	0.197	2.37426e-291
SPATS2L	3.56587e-292	1.21712	0.862	0.241	7.20912e-288
WRNIP1	1.91737e-291	1.00328	0.686	0.148	3.87634e-287
TUBA4A	2.15786e-288	0.558074	0.376	0.038	4.36254e-284
SLF2	1.86505e-284	1.28375	0.761	0.195	3.77056e-280
PPP1R14B	1.27784e-283	1.72124	0.977	0.544	2.58341e-279
PKIA	3.45365e-283	1.08968	0.779	0.2	6.98224e-279
ACHE	5.40736e-283	0.417529	0.297	0.023	1.09321e-278
HSPB1	6.66928e-280	1.70726	0.998	0.659	1.34833e-275
REPS2	3.46584e-278	0.352178	0.253	0.016	7.00688e-274
EGLN3	7.32052e-274	0.501251	0.323	0.029	1.47999e-269
AMOTL2	3.80746e-269	0.696195	0.507	0.079	7.69755e-265
JAM3	1.327e-264	1.10178	0.843	0.268	2.68279e-260
LZTS1	1.20891e-262	0.799099	0.599	0.11	2.44405e-258
PRDX6	5.10297e-257	2.0029	0.988	0.707	1.03167e-252
NCS1	2.56671e-256	1.00379	0.686	0.164	5.18912e-252
P4HA2	1.96395e-255	1.12732	0.539	0.1	3.97052e-251
ATP2A2	7.00692e-255	0.916546	0.666	0.154	1.41659e-250
GPC1	1.08366e-254	0.85529	0.684	0.159	2.19084e-250
CALCRL	1.18712e-254	0.524218	0.336	0.035	2.40001e-250
CFL2	1.30132e-254	1.16503	0.804	0.255	2.63087e-250
CDKN1C	1.51193e-254	2.41796	0.949	0.538	3.05667e-250
SGCD	2.655e-253	0.90965	0.664	0.145	5.36761e-249
OBSL1	1.97414e-244	0.653889	0.447	0.067	3.99112e-240
RIMS4	1.72089e-240	0.591951	0.458	0.07	3.47913e-236
DCX	2.46367e-240	1.40782	0.811	0.225	4.9808e-236
CNN3	1.84956e-236	1.45446	0.975	0.656	3.73926e-232
FTL	1.13231e-234	-1.58299	0.816	0.998	2.28919e-230
PITX3	1.20672e-234	0.490399	0.336	0.037	2.43962e-230
PTMS	1.65218e-233	-1.52805	0.534	0.974	3.3402e-229
SAMD4A	5.08183e-232	0.426402	0.323	0.035	1.02739e-227
ELL	1.10325e-231	0.438615	0.309	0.032	2.23044e-227
MACF1	1.47952e-230	1.61889	0.908	0.476	2.99115e-226
MYL6B	2.07249e-230	1.68616	0.972	0.635	4.18996e-226
ACTG1	3.50103e-230	-1.64897	0.73	1	7.07803e-226
KLHL21	1.03665e-229	0.367241	0.295	0.029	2.09581e-225
MAP1A	5.49349e-228	1.36463	0.855	0.351	1.11062e-223
MAP1B	5.07005e-227	-2.43032	0.337	0.912	1.02501e-222
PGBD5	5.26301e-226	0.403535	0.3	0.031	1.06402e-221
RBFOX2	1.09314e-225	1.27042	0.943	0.511	2.21e-221
PLS3	3.23863e-224	1.50405	0.903	0.407	6.54753e-220
HRC	3.50203e-221	0.717848	0.594	0.127	7.08005e-217
COA4	2.44196e-220	1.13049	0.885	0.379	4.93691e-216
NRK	1.21383e-217	0.675304	0.507	0.09	2.45399e-213
CCND3	1.85428e-216	0.662048	0.472	0.083	3.7488e-212
LIMA1	2.72916e-216	0.923645	0.726	0.208	5.51754e-212
RNF217	6.2659e-216	0.564838	0.468	0.081	1.26678e-211
RGS2	2.56931e-215	0.906937	0.498	0.094	5.19437e-211
BCAT1	9.75153e-215	1.22935	0.839	0.321	1.97147e-210
XPO4	4.82792e-213	0.624905	0.443	0.075	9.76062e-209
PDZRN3	4.25991e-208	0.5796	0.486	0.088	8.61225e-204
ZBTB18	5.74795e-208	0.629752	0.525	0.103	1.16206e-203
PSEN2	1.91348e-205	0.492343	0.419	0.067	3.86847e-201
PTMA	4.06081e-204	-1.26153	0.8	0.997	8.20973e-200
RPL35	7.70675e-201	0.867599	1	0.999	1.55807e-196
MYO16	9.98933e-200	0.39686	0.297	0.034	2.01954e-195
PALLD	1.00214e-199	1.22669	0.829	0.329	2.02603e-195
STARD13	1.70582e-195	0.341896	0.269	0.028	3.44867e-191
SVIL	1.05136e-193	1.09226	0.823	0.337	2.12554e-189
ATP2B1	3.1279e-193	1.38933	0.908	0.536	6.32367e-189
ST6GALNAC5	4.19268e-192	0.388688	0.288	0.033	8.47635e-188
KIF24	9.49574e-188	0.376076	0.293	0.035	1.91975e-183
CSRP2	1.30748e-187	1.23787	0.917	0.48	2.64333e-183
TUBA1A	5.10809e-187	-2.06939	0.74	0.978	1.0327e-182
ENDOD1	2.46709e-185	0.496255	0.314	0.042	4.98772e-181
MEF2D	2.44771e-181	0.395827	0.322	0.044	4.94853e-177
MRAS	1.65815e-179	0.768821	0.588	0.156	3.35228e-175
MLLT3	7.42956e-177	0.966487	0.657	0.207	1.50203e-172
WDR44	5.71034e-176	0.568383	0.419	0.079	1.15446e-171
TMSB10	1.61402e-172	-1.2499	0.894	0.999	3.26307e-168
RPL37A	1.65994e-168	0.662683	1	1	3.3559e-164
DLL1	1.97441e-168	0.37847	0.307	0.043	3.99167e-164
SASH1	1.06145e-166	0.921988	0.647	0.209	2.14594e-162
TUBB	2.94923e-166	-1.23984	0.878	0.989	5.96246e-162
INPP4B	2.492e-165	0.711165	0.572	0.153	5.03807e-161
PURB	3.53921e-165	0.830098	0.698	0.242	7.15522e-161
PLCE1	3.88186e-165	0.432558	0.261	0.032	7.84796e-161
ADAM12	4.97945e-165	0.582491	0.451	0.094	1.0067e-160
LMCD1	1.07007e-164	0.466473	0.364	0.062	2.16336e-160
RELL1	1.22831e-163	0.407084	0.323	0.049	2.48328e-159
SHISA2	1.67505e-163	0.526394	0.451	0.092	3.38646e-159
PKM	8.59261e-163	1.08752	0.959	0.662	1.73717e-158
JOSD2	1.09442e-162	0.468427	0.399	0.075	2.21258e-158
TBX15	1.4948e-162	0.397957	0.261	0.033	3.02205e-158
TMTC1	2.59858e-162	0.347884	0.256	0.031	5.25355e-158
CACNA2D1	1.9534e-161	0.731867	0.557	0.146	3.94919e-157
LRRFIP1	1.09648e-160	0.584368	0.525	0.13	2.21675e-156
H2AFZ	9.7253e-160	-1.4588	0.597	0.936	1.96616e-155
UCP2	6.76379e-157	0.624427	0.477	0.112	1.36744e-152
CXCL14	4.84502e-156	1.0144	0.286	0.041	9.79518e-152
PGRMC1	4.65506e-155	-1.19219	0.163	0.735	9.41114e-151
GNAI2	1.35051e-154	-1.16292	0.357	0.839	2.73032e-150
FGF9	1.42929e-154	0.571484	0.398	0.078	2.8896e-150
CASP9	7.82748e-154	0.329596	0.253	0.032	1.58248e-149
PSIP1	3.62296e-153	-1.20633	0.216	0.764	7.32453e-149
TMCC2	2.04471e-151	0.388382	0.297	0.045	4.1338e-147
CAVIN4	6.59041e-151	0.395027	0.272	0.038	1.33238e-146
H3F3B	1.64705e-150	-0.99173	0.862	0.992	3.32984e-146
RPL36	1.99374e-150	0.664468	1	0.999	4.03075e-146
DMPK	3.0887e-149	0.327074	0.253	0.033	6.24443e-145
TP53I3	2.03465e-147	0.881994	0.61	0.201	4.11344e-143
C4orf48	6.30584e-147	-1.23098	0.127	0.696	1.27485e-142
EDN3	1.34759e-146	0.636139	0.433	0.094	2.72442e-142
MYL5	2.44873e-146	0.499241	0.322	0.055	4.95059e-142
GSTP1	2.68981e-145	-0.964377	0.834	0.991	5.43799e-141
PRICKLE1	5.72243e-145	0.71097	0.484	0.123	1.1569e-140
KLHL13	8.60838e-144	0.507519	0.408	0.087	1.74036e-139
RPRM	1.02214e-143	0.478703	0.314	0.052	2.06645e-139
OLFML2B	3.85547e-143	0.431728	0.302	0.049	7.79461e-139
PRUNE2	1.22286e-141	0.461714	0.272	0.041	2.47225e-137
RTN2	5.23339e-140	0.471785	0.419	0.093	1.05803e-135
TTLL7	6.86992e-140	0.467151	0.422	0.093	1.38889e-135
KIAA1671	1.5638e-139	0.351618	0.276	0.042	3.16153e-135
PXN	3.53575e-139	0.430702	0.39	0.082	7.14822e-135
AKAP9	2.65392e-137	1.1794	0.926	0.693	5.36543e-133
CMYA5	6.33453e-137	0.454315	0.277	0.043	1.28065e-132
ABCC9	5.58011e-134	0.333052	0.288	0.046	1.12813e-129
RPS18	9.12702e-134	0.572278	1	1	1.84521e-129
FXR1	1.12844e-133	0.892399	0.882	0.536	2.28137e-129
WWTR1	6.53497e-133	0.71932	0.587	0.192	1.32117e-128
ENAH	2.5581e-132	0.953851	0.936	0.698	5.17171e-128
MARCKSL1	3.40683e-132	-0.909987	0.822	0.989	6.88758e-128
ACTB	1.03252e-131	-1.10584	0.65	0.996	2.08745e-127
RIOX2	1.87202e-131	0.463315	0.445	0.109	3.78466e-127
SLC17A5	2.71061e-131	0.406185	0.322	0.06	5.48003e-127
ENDOG	9.36733e-131	0.54951	0.481	0.129	1.89379e-126
IGFBP2	1.2261e-130	-1.17425	0.334	0.869	2.47881e-126
ACVR2A	1.17599e-129	0.548535	0.489	0.133	2.3775e-125
ITGA6	1.46714e-129	0.519632	0.392	0.088	2.96612e-125
CBX1	7.79839e-128	-0.985746	0.424	0.826	1.5766e-123
JAM2	2.82255e-127	0.635825	0.514	0.152	5.70634e-123
VASP	1.20533e-125	0.609251	0.535	0.165	2.43681e-121
GYG1	1.11185e-124	0.460413	0.413	0.1	2.24782e-120
B3GALT2	3.4691e-124	0.420472	0.332	0.065	7.01349e-120
ARHGAP23	1.04954e-123	0.318467	0.265	0.043	2.12186e-119
COL16A1	2.8613e-123	0.342712	0.272	0.045	5.78468e-119
FGD4	3.41149e-123	0.315504	0.251	0.039	6.897e-119
SEMA6A	5.9213e-123	0.868277	0.79	0.392	1.19711e-118
TACC1	5.15338e-122	0.446359	0.375	0.085	1.04186e-117
STK25	9.39916e-122	0.653403	0.687	0.277	1.90023e-117
CITED1	2.19599e-121	0.420795	0.375	0.083	4.43964e-117
SBDS	3.0321e-121	0.73076	0.64	0.25	6.13e-117
SKP2	8.79481e-121	0.505881	0.461	0.126	1.77805e-116
NEGR1	2.83631e-120	0.394692	0.251	0.04	5.73416e-116
C4orf3	2.05878e-119	0.830575	0.822	0.463	4.16223e-115
PQLC1	5.40637e-119	0.542188	0.507	0.152	1.09301e-114
CNOT6L	1.41434e-118	0.538795	0.496	0.148	2.85937e-114
CDH2	3.93925e-118	-1.06151	0.08	0.601	7.96399e-114
NCAM1	7.41284e-118	0.787326	0.737	0.324	1.49865e-113
TPT1	1.03408e-116	0.490394	1	1	2.09059e-112
PTN	3.59095e-115	-2.13543	0.044	0.56	7.25982e-111
CCNG2	3.64414e-115	0.496304	0.412	0.106	7.36737e-111
TNC	1.30911e-114	0.486598	0.5	0.139	2.64662e-110
SET	2.17506e-114	-0.816924	0.781	0.962	4.39731e-110
AGL	5.1156e-114	0.654201	0.509	0.164	1.03422e-109
SEMA6B	6.75251e-114	0.415147	0.373	0.088	1.36515e-109
AL161772.1	2.31798e-113	0.357394	0.29	0.055	4.68626e-109
RASD1	2.52471e-113	0.332821	0.253	0.042	5.10421e-109
TULP4	2.42394e-112	0.869917	0.663	0.288	4.90048e-108
TKT	2.50768e-112	-0.936527	0.067	0.575	5.06978e-108
RPS27A	3.18198e-112	0.511897	1	0.999	6.43302e-108
TUBB2B	7.9383e-112	-1.50463	0.36	0.782	1.60489e-107
RBM38	1.25197e-110	0.498743	0.447	0.127	2.5311e-106
PRADC1	2.21823e-110	0.434632	0.415	0.11	4.48459e-106
NANOS1	3.65943e-110	0.417487	0.283	0.054	7.39827e-106
EHD4	1.50003e-109	0.357473	0.281	0.054	3.03262e-105
EMC10	1.74971e-109	1.99508	0.742	0.452	3.53739e-105
MACROD1	6.84903e-109	0.427663	0.424	0.114	1.38467e-104
ID2	2.23194e-108	-1.41849	0.235	0.681	4.51231e-104
SLITRK4	3.02987e-108	0.380325	0.29	0.057	6.12549e-104
NLRP1	4.15631e-108	-1.53722	0.166	0.627	8.40282e-104
DACH1	4.94032e-107	-1.04575	0.064	0.559	9.98784e-103
RPS19	5.20109e-107	0.455467	1	1	1.0515e-102
ST6GAL2	1.31938e-106	0.394413	0.364	0.087	2.66739e-102
COL2A1	4.33343e-106	-1.29104	0.247	0.683	8.7609e-102
APP	5.36249e-105	-1.04504	0.27	0.701	1.08414e-100
BEX1	7.75946e-105	-1.43825	0.062	0.547	1.56873e-100
CD81	2.66962e-104	-0.90808	0.507	0.831	5.39717e-100
HES6	3.5036e-104	0.255246	0.804	0.383	7.08322e-100
TMSB15A	1.14307e-103	-1.04555	0.134	0.612	2.31094e-99
FBLIM1	1.73714e-103	0.304389	0.263	0.049	3.51198e-99
JPT1	1.13714e-102	0.791626	0.959	0.668	2.29895e-98
APCDD1	1.43811e-102	-1.82436	0.06	0.539	2.90743e-98
MARCKS	2.7296e-102	-0.864916	0.862	0.973	5.51843e-98
CCDC90B	3.1218e-102	0.654498	0.71	0.332	6.31134e-98
CLIC1	6.91465e-102	-0.90442	0.313	0.724	1.39793e-97
BEX3	1.48146e-101	-0.660991	0.966	0.999	2.99506e-97
SMC6	2.52156e-101	0.756473	0.682	0.316	5.09783e-97
SMARCD3	4.6187e-101	0.519609	0.548	0.195	9.33763e-97
SRSF9	1.43858e-100	-0.821877	0.334	0.744	2.90837e-96
RHOQ	1.64679e-100	0.594252	0.512	0.18	3.32931e-96
MT-ATP6	2.65764e-100	-0.628399	0.998	1	5.37295e-96
KIAA1217	1.34668e-99	0.372275	0.341	0.082	2.72259e-95
DCAF6	3.33643e-99	0.397294	0.383	0.102	6.74526e-95
LHFPL6	5.19235e-99	0.535186	0.574	0.21	1.04974e-94
RCN2	2.52894e-98	-0.838202	0.5	0.825	5.11277e-94
DBN1	1.62799e-97	0.738061	0.859	0.545	3.29131e-93
IGDCC3	7.05548e-97	-1.08234	0.097	0.555	1.42641e-92
AP1S2	3.23341e-96	-1.72626	0.258	0.653	6.53698e-92
MTSS1L	5.45931e-96	0.361634	0.314	0.073	1.10371e-91
PFN1	5.87648e-96	0.945637	0.977	0.914	1.18805e-91
IFITM3	8.14547e-96	-1.31396	0.292	0.683	1.64677e-91
FST	2.10166e-95	1.31751	0.564	0.219	4.24892e-91
USO1	2.91727e-95	0.60477	0.629	0.271	5.89784e-91
RPL9	3.45567e-95	0.495166	1	0.998	6.98633e-91
GYS1	4.24483e-95	0.364667	0.311	0.073	8.58176e-91
USP13	5.41896e-95	0.451969	0.426	0.128	1.09555e-90
CDC25B	8.38346e-95	0.411162	0.364	0.095	1.69488e-90
ATP5MC3	1.47979e-94	0.74474	0.993	0.955	2.99169e-90
VPS37B	1.75082e-94	0.368536	0.346	0.088	3.53963e-90
SNRPN	2.27543e-94	0.725389	0.776	0.429	4.60024e-90
PTPN21	2.81036e-94	0.318718	0.269	0.055	5.68171e-90
NR2F1	3.69936e-94	-1.25691	0.141	0.581	7.47899e-90
APLP2	1.45259e-93	-1.21951	0.125	0.566	2.93669e-89
SNX18	1.47162e-93	0.521671	0.362	0.1	2.97517e-89
RPL37	1.61224e-93	0.416814	1	1	3.25946e-89
ARHGAP6	2.13376e-93	0.360679	0.336	0.083	4.31382e-89
FZD3	6.72157e-93	-1.07366	0.095	0.541	1.3589e-88
UBE3B	1.98761e-91	0.451472	0.325	0.083	4.01836e-87
HMGB1	3.12956e-91	-0.867758	0.73	0.927	6.32702e-87
SERPINF1	5.84356e-91	0.613078	0.557	0.216	1.18139e-86
CLIP2	1.33067e-90	0.34116	0.307	0.073	2.69021e-86
LPAR4	2.23206e-89	0.425741	0.36	0.099	4.51255e-85
DLK1	3.12928e-89	1.60886	0.325	0.087	6.32646e-85
MT-CO3	3.46711e-89	-0.561424	1	0.999	7.00945e-85
QKI	3.76117e-89	0.703201	0.885	0.586	7.60396e-85
VCAN	1.00478e-88	-0.939211	0.057	0.5	2.03137e-84
COTL1	2.20136e-88	-0.917748	0.064	0.501	4.45048e-84
MT-CO1	3.0541e-88	-0.637478	0.998	0.999	6.17448e-84
RTN4	4.01719e-88	0.703911	0.92	0.702	8.12156e-84
KDELR1	7.41308e-88	-0.841412	0.68	0.898	1.4987e-83
MSX1	1.5882e-87	-2.10665	0.085	0.51	3.21086e-83
WDR5	1.68806e-87	0.391191	0.392	0.116	3.41275e-83
AKAP12	2.26976e-87	-1.13696	0.099	0.535	4.58878e-83
GAMT	5.45658e-87	0.741042	0.534	0.225	1.10316e-82
MTSS1	5.46707e-87	0.391158	0.364	0.102	1.10528e-82
MT-CO2	6.0647e-87	-0.582606	1	0.999	1.2261e-82
LRP5	1.62062e-86	0.466767	0.419	0.133	3.27641e-82
RALGPS2	7.30357e-86	0.673967	0.719	0.374	1.47656e-81
NENF	1.52829e-85	0.586555	0.654	0.294	3.08974e-81
FBXO10	1.58011e-85	0.281085	0.274	0.061	3.19451e-81
APOE	3.57279e-85	-1.04174	0.048	0.479	7.2231e-81
PHGDH	5.88772e-85	-0.81635	0.071	0.503	1.19032e-80
GOLM1	1.62321e-84	-0.780131	0.094	0.519	3.28165e-80
KATNBL1	3.25517e-84	0.569229	0.599	0.26	6.58097e-80
MZT2B	3.76503e-84	-0.715644	0.606	0.876	7.61176e-80
PCBP4	4.60384e-84	0.533638	0.652	0.281	9.30758e-80
CD24	8.33141e-84	-0.964078	0.095	0.531	1.68436e-79
AGPAT5	2.95071e-83	0.485448	0.461	0.162	5.96544e-79
CCDC80	5.03088e-83	-0.855107	0.035	0.458	1.01709e-78
DDAH2	2.2121e-82	-0.774804	0.518	0.813	4.47221e-78
RPL29	3.97127e-82	0.471646	1	1	8.02872e-78
EFNB2	2.12266e-81	-0.907312	0.023	0.44	4.29137e-77
C12orf57	1.3373e-80	-0.740939	0.449	0.769	2.70362e-76
SYT6	3.20996e-80	0.339087	0.261	0.059	6.48957e-76
MYO10	7.1498e-80	0.550551	0.636	0.287	1.44548e-75
PAFAH1B3	7.19024e-80	-0.730453	0.186	0.585	1.45365e-75
ZCCHC24	3.98383e-79	0.461147	0.458	0.163	8.05411e-75
DYRK2	3.20383e-78	0.464188	0.525	0.205	6.47719e-74
ELMSAN1	4.20887e-78	0.355379	0.323	0.089	8.50907e-74
HLA-A	5.85442e-78	-0.724072	0.037	0.442	1.18359e-73
C19orf70	9.96649e-78	0.577606	0.728	0.395	2.01493e-73
RARA	1.15381e-77	0.422598	0.443	0.155	2.33266e-73
NEDD4L	3.33669e-77	0.404051	0.438	0.15	6.74578e-73
NACA	3.44544e-77	0.570146	1	1	6.96564e-73
MCU	5.1414e-77	0.299968	0.302	0.079	1.03944e-72
FSTL1	9.53715e-77	-0.99847	0.161	0.555	1.92813e-72
SOX6	1.30953e-76	0.402102	0.412	0.135	2.64749e-72
UCHL1	3.20553e-76	-0.83664	0.341	0.701	6.48062e-72
ID1	6.26397e-76	-1.39305	0.203	0.57	1.26639e-71
CRABP2	8.86997e-76	-0.968541	0.125	0.528	1.79324e-71
DDI2	3.16906e-75	0.357446	0.325	0.092	6.40688e-71
ZFHX3	3.93949e-75	-0.978484	0.145	0.531	7.96446e-71
TMEM38B	1.53243e-74	0.422154	0.376	0.122	3.09812e-70
TMEM119	1.6193e-74	0.362124	0.281	0.072	3.27374e-70
C5orf30	1.95521e-74	0.316605	0.311	0.085	3.95285e-70
ARMCX2	2.0142e-74	0.489711	0.576	0.25	4.0721e-70
SLC25A6	2.56344e-74	0.525213	0.995	0.975	5.1825e-70
ARL4C	6.70918e-74	-0.862715	0.009	0.399	1.35639e-69
PCBP1	1.31566e-73	0.59937	0.936	0.747	2.65987e-69
YBX3	1.76403e-73	0.603012	0.799	0.47	3.56635e-69
SYNE2	1.88294e-73	-0.846149	0.117	0.507	3.80675e-69
SPTAN1	3.38931e-73	0.635385	0.622	0.309	6.85217e-69
MYH10	6.16667e-73	-0.752727	0.265	0.628	1.24672e-68
PLPPR3	7.99623e-73	-0.670814	0.048	0.439	1.6166e-68
APLP1	1.03975e-72	-0.756099	0.021	0.408	2.10206e-68
MTURN	1.45245e-72	0.46832	0.334	0.101	2.93642e-68
HMGN1	2.1202e-72	-0.646607	0.684	0.892	4.2864e-68
ITSN2	4.49161e-72	0.396257	0.371	0.119	9.08069e-68
2006-09-01	4.91021e-72	-0.775554	0.102	0.49	9.92698e-68
SH3BGRL3	6.22451e-72	-0.893181	0.523	0.786	1.25841e-67
BASP1	9.96872e-72	-1.0979	0.557	0.834	2.01538e-67
LSAMP	1.14754e-71	-0.830805	0.041	0.425	2.31999e-67
COL6A1	2.03821e-71	-0.721905	0.18	0.566	4.12065e-67
RPL24	2.35373e-71	0.383457	1	1	4.75854e-67
CCND1	3.12814e-71	-1.00594	0.208	0.592	6.32417e-67
SGTA	6.92316e-71	0.416968	0.466	0.179	1.39965e-66
RHOBTB3	7.651e-71	0.585492	0.724	0.411	1.5468e-66
RPL21	1.45569e-70	0.439546	1	0.998	2.94297e-66
PDIA3	2.0942e-70	-0.697302	0.392	0.715	4.23384e-66
CPXM1	5.75216e-70	-0.661065	0.06	0.44	1.16291e-65
HOXA9	1.42709e-69	-0.695002	0.027	0.403	2.88514e-65
IQSEC1	1.9289e-69	0.411676	0.39	0.133	3.89966e-65
H2AFY	6.7548e-69	-0.678943	0.355	0.688	1.36562e-64
UBE2E2	1.26362e-68	0.428584	0.459	0.178	2.55467e-64
RPL11	1.35428e-68	0.426369	1	1	2.73795e-64
MYL12A	1.84942e-68	0.643481	0.873	0.625	3.73898e-64
HES4	4.99028e-68	-0.951361	0.034	0.405	1.00888e-63
ZFHX4	6.1073e-68	-0.897808	0.345	0.654	1.23471e-63
TNIK	7.04816e-68	0.447406	0.389	0.135	1.42493e-63
ZIC2	7.28736e-68	-0.902406	0.019	0.388	1.47329e-63
ECPAS	9.62225e-68	0.429849	0.445	0.17	1.94533e-63
PPDPF	1.38371e-67	-0.676644	0.571	0.826	2.79744e-63
S100A6	8.92299e-67	-0.763709	0.154	0.537	1.80396e-62
IGFBP3	1.32788e-66	0.422446	0.307	0.088	2.68457e-62
TSPAN12	1.55331e-66	0.300546	0.306	0.089	3.14032e-62
PLEKHA5	2.27731e-66	-0.688956	0.044	0.411	4.60403e-62
COX17	2.61493e-66	0.485615	0.576	0.268	5.28661e-62
YES1	3.11809e-66	0.469745	0.565	0.259	6.30385e-62
HACD3	3.62594e-66	-0.652806	0.304	0.646	7.33056e-62
NDUFA4	9.80715e-66	0.601336	0.991	0.982	1.98271e-61
GYPC	1.10574e-65	-0.67016	0.101	0.469	2.23547e-61
RAPGEF1	2.1526e-65	0.387185	0.329	0.105	4.35191e-61
TSC22D1	2.52652e-65	-0.68174	0.133	0.499	5.10787e-61
KCNQ1OT1	5.43704e-65	0.856192	0.79	0.535	1.09921e-60
DOCK6	5.50112e-65	0.281576	0.267	0.072	1.11216e-60
ANTXR2	7.73527e-65	0.363995	0.383	0.133	1.56384e-60
LRIG1	1.33716e-64	0.402834	0.465	0.181	2.70333e-60
DBI	1.58885e-64	0.755442	0.875	0.691	3.21219e-60
GOLIM4	7.00547e-64	-0.894266	0.231	0.574	1.4163e-59
RPL4	8.66177e-64	0.452071	0.998	0.991	1.75115e-59
RRAGD	9.13497e-64	0.421698	0.454	0.181	1.84682e-59
SRP14	1.28924e-63	-0.485445	0.977	0.997	2.60645e-59
DOCK11	1.49224e-63	0.360879	0.415	0.153	3.01687e-59
PRAG1	5.25464e-63	0.275225	0.281	0.079	1.06233e-58
MT-ND4	5.70355e-63	-0.484936	0.998	1	1.15309e-58
MTERF2	9.80392e-63	0.289191	0.293	0.086	1.98206e-58
PLEKHM2	2.13427e-62	0.490945	0.519	0.233	4.31485e-58
COL1A1	3.4804e-62	-1.34689	0.102	0.45	7.03631e-58
RPL27	3.60765e-62	0.438981	1	0.995	7.29358e-58
UTP11	5.7691e-62	0.474364	0.647	0.34	1.16634e-57
PWAR6	7.17519e-62	0.440317	0.468	0.195	1.45061e-57
MTHFD1L	9.93512e-62	0.313016	0.307	0.095	2.00858e-57
PDGFA	1.02472e-61	0.384588	0.376	0.13	2.07168e-57
SOX4	1.44659e-61	-1.19735	0.707	0.842	2.92457e-57
SPTBN1	1.91683e-61	0.750763	0.703	0.439	3.87525e-57
HTRA1	2.28687e-61	-0.849998	0.021	0.364	4.62336e-57
CASZ1	8.16854e-61	0.279149	0.263	0.073	1.65143e-56
SOX2	8.43238e-61	-0.92222	0.019	0.36	1.70477e-56
CRIP2	1.33416e-60	0.594449	0.514	0.239	2.69727e-56
SAT1	2.73311e-60	-0.740203	0.067	0.411	5.52553e-56
TMEM109	3.59777e-60	0.351878	0.436	0.17	7.27361e-56
NKAIN4	4.97885e-60	0.473304	0.604	0.291	1.00657e-55
AKT1	5.20469e-60	0.448028	0.569	0.276	1.05223e-55
SSR2	1.30963e-59	-0.607731	0.548	0.79	2.64768e-55
IDH2	1.91144e-59	0.530348	0.792	0.507	3.86436e-55
DPYSL2	2.24348e-59	-0.579338	0.037	0.376	4.53565e-55
SPG21	2.52368e-59	0.626241	0.602	0.338	5.10211e-55
SOX11	3.13369e-59	-0.98273	0.323	0.627	6.33538e-55
TPBG	4.63859e-59	-1.33349	0.102	0.436	9.37784e-55
CENPV	4.96214e-59	-0.728783	0.239	0.574	1.0032e-54
PLXNA2	6.00698e-59	0.360417	0.33	0.11	1.21443e-54
EPB41	6.96382e-59	-0.670216	0.053	0.393	1.40788e-54
FGFRL1	1.1323e-58	0.360787	0.323	0.108	2.28917e-54
RPS5	1.14919e-58	0.447933	1	0.999	2.32332e-54
CDH11	1.42406e-58	0.408159	0.496	0.212	2.87902e-54
SC5D	1.53543e-58	0.453563	0.53	0.246	3.10417e-54
SH3GLB1	3.58531e-58	0.485866	0.671	0.376	7.24842e-54
TTYH1	4.84523e-58	-1.07322	0.014	0.343	9.7956e-54
BRD3	7.37359e-58	0.608283	0.723	0.463	1.49072e-53
EEF1B2	1.96468e-57	0.518752	0.975	0.871	3.972e-53
SLC29A1	2.8665e-57	0.287784	0.281	0.085	5.7952e-53
PPM1F	4.82551e-57	0.270659	0.281	0.085	9.75573e-53
HES1	6.71712e-57	-0.995619	0.124	0.457	1.358e-52
TMBIM6	7.03562e-57	-0.602571	0.537	0.767	1.42239e-52
RPL12	8.3939e-57	0.448127	1	0.999	1.697e-52
AC103702.2	1.07677e-56	-0.571749	0.004	0.323	2.1769e-52
SGCB	1.14716e-56	0.406522	0.574	0.276	2.3192e-52
FRMD4B	1.21493e-56	0.368751	0.348	0.123	2.45622e-52
ID3	1.25376e-56	-1.18188	0.343	0.633	2.53472e-52
SRP9	1.73396e-56	-0.566267	0.557	0.786	3.50554e-52
APAF1	1.8123e-56	0.382075	0.371	0.139	3.66393e-52
OCIAD1	1.84173e-56	0.515554	0.809	0.561	3.72343e-52
RPL35A	1.97931e-56	0.349158	1	1	4.00158e-52
RPS12	2.39908e-56	0.409207	1	1	4.85021e-52
PCSK1N	3.76819e-56	-1.05153	0.014	0.335	7.61814e-52
MYADM	7.74808e-56	0.410119	0.47	0.205	1.56643e-51
MAP7D1	8.66419e-56	0.43572	0.528	0.256	1.75164e-51
MYOF	1.0015e-55	0.401804	0.286	0.092	2.02473e-51
HIP1	1.28187e-55	0.381171	0.435	0.18	2.59155e-51
CPE	1.51053e-55	-0.64115	0.023	0.343	3.05384e-51
FADS1	1.5579e-55	-0.711444	0.286	0.591	3.1496e-51
NUDT14	1.9079e-55	0.392254	0.473	0.208	3.85721e-51
NOTCH3	5.32051e-55	-0.599728	0.085	0.412	1.07565e-50
PRDX4	1.18001e-54	-0.604151	0.468	0.728	2.38563e-50
ANKRD36C	1.53477e-54	1.08083	0.465	0.236	3.10284e-50
SMCO4	1.76211e-54	0.39179	0.417	0.172	3.56247e-50
RSPO3	1.84546e-54	-1.40588	0.023	0.336	3.73096e-50
NIPSNAP3A	2.4712e-54	0.29972	0.337	0.119	4.99603e-50
PREPL	2.97534e-54	0.282865	0.27	0.083	6.01525e-50
RND2	3.25445e-54	-0.614575	0.011	0.322	6.57952e-50
STK32C	3.74688e-54	0.271644	0.253	0.074	7.57508e-50
TET1	5.26501e-54	-0.552071	0.124	0.452	1.06443e-49
RACK1	5.41264e-54	0.466056	0.991	0.986	1.09427e-49
PHF6	6.38258e-54	-0.608085	0.452	0.714	1.29037e-49
SLC9A3R1	1.29906e-53	-0.577664	0.021	0.332	2.62631e-49
EFNB3	1.34745e-53	-0.660578	0.018	0.328	2.72413e-49
DDB1	8.98931e-53	0.474143	0.631	0.36	1.81737e-48
DSP	4.41197e-52	-0.579614	0.016	0.319	8.91968e-48
MAPRE1	5.45783e-52	0.431473	0.608	0.329	1.10341e-47
MOSPD1	5.92646e-52	0.375109	0.392	0.16	1.19815e-47
BEX2	1.0254e-51	0.563528	0.763	0.485	2.07304e-47
SH3PXD2A	1.04865e-51	0.506751	0.463	0.214	2.12006e-47
RTL8C	1.73271e-51	0.497123	0.823	0.599	3.50303e-47
TPM4	1.99706e-51	-0.682672	0.27	0.583	4.03745e-47
PDLIM5	2.22906e-51	0.351623	0.35	0.132	4.50649e-47
FADS2	3.13003e-51	-0.571527	0.088	0.405	6.32799e-47
H2AFY2	5.95184e-51	-0.539619	0.164	0.48	1.20328e-46
MICAL1	7.64747e-51	0.28045	0.274	0.087	1.54609e-46
EVA1B	8.40177e-51	-0.49775	0.007	0.302	1.69859e-46
CNTNAP2	1.20554e-50	-0.882737	0.009	0.305	2.43725e-46
KIF21A	1.39689e-50	-0.556758	0.039	0.341	2.82408e-46
BCL2L1	2.01001e-50	0.253939	0.261	0.081	4.06364e-46
MYO18A	2.17573e-50	0.30616	0.309	0.108	4.39868e-46
SMIM30	2.9317e-50	0.363749	0.451	0.2	5.92701e-46
PPP2R3B	5.20191e-50	0.377679	0.327	0.122	1.05167e-45
ARPC5L	5.46244e-50	0.469388	0.578	0.317	1.10434e-45
GIT2	5.66138e-50	0.279518	0.286	0.095	1.14456e-45
TLE4	6.76844e-50	-0.662612	0.102	0.406	1.36838e-45
RBPJ	8.47633e-50	0.508328	0.698	0.443	1.71366e-45
NFIA	8.66726e-50	-0.701325	0.03	0.327	1.75226e-45
LSM2	1.3536e-49	-0.529419	0.35	0.637	2.73657e-45
RPL6	1.56862e-49	0.38017	1	0.999	3.17128e-45
BST2	1.57665e-49	-0.72577	0.011	0.302	3.18751e-45
ZEB1	1.81068e-49	0.493655	0.655	0.375	3.66066e-45
SFRP2	1.82009e-49	-0.653393	0.016	0.309	3.67968e-45
MT-ND3	1.82102e-49	-0.471938	0.998	0.999	3.68155e-45
RUNX1T1	1.87107e-49	0.330964	0.373	0.144	3.78273e-45
ANKS1A	1.9781e-49	0.310381	0.343	0.129	3.99913e-45
CLCN5	1.98488e-49	0.382074	0.399	0.166	4.01282e-45
DCC	2.0371e-49	-0.73664	0.018	0.311	4.11841e-45
PTBP1	3.43983e-49	-0.505526	0.133	0.441	6.9543e-45
RPS16	8.66844e-49	0.349326	1	1	1.7525e-44
CPEB4	1.12272e-48	0.278599	0.309	0.108	2.2698e-44
TPM1	1.18173e-48	0.53773	0.71	0.486	2.38911e-44
TSHZ2	1.28603e-48	-0.491372	0.014	0.301	2.59998e-44
ATOX1	1.61587e-48	-0.569547	0.424	0.686	3.26681e-44
CKAP4	1.66225e-48	-0.567464	0.348	0.628	3.36058e-44
ID4	2.07084e-48	-0.68826	0.025	0.314	4.18662e-44
CENPF	2.35695e-48	-1.42493	0.088	0.39	4.76505e-44
MRC2	2.71177e-48	-0.55468	0.037	0.329	5.48239e-44
GAP43	2.9516e-48	-0.768948	0.005	0.289	5.96724e-44
AC004540.2	5.66196e-48	-0.546779	0.019	0.307	1.14468e-43
IGFBP7	6.44718e-48	-1.31576	0.028	0.315	1.30343e-43
RFX4	7.0819e-48	-0.625986	0.007	0.29	1.43175e-43
GLI3	8.60797e-48	-0.47908	0.048	0.341	1.74027e-43
PEBP1	1.1876e-47	-0.46965	0.882	0.961	2.40098e-43
NELL2	1.21467e-47	-0.703158	0.019	0.305	2.4557e-43
RPL19	1.30917e-47	0.35519	1	1	2.64675e-43
HMGB3	1.44775e-47	-0.631033	0.276	0.574	2.92692e-43
TYMS	1.53277e-47	-0.73805	0.041	0.332	3.09881e-43
AFF3	1.87053e-47	-0.511393	0.034	0.322	3.78165e-43
LYPD1	2.0114e-47	-0.848185	0.016	0.299	4.06645e-43
CAMK2D	2.06847e-47	0.345033	0.367	0.15	4.18183e-43
COX7A2	2.20947e-47	0.431202	0.961	0.889	4.46689e-43
FRZB	2.25477e-47	-0.573787	0.032	0.319	4.55847e-43
PPP3CB	3.79781e-47	0.273397	0.345	0.131	7.67803e-43
COL6A3	4.30932e-47	-0.760231	0.03	0.316	8.71215e-43
PDIA6	5.04696e-47	-0.52334	0.64	0.842	1.02034e-42
HMGA2	5.99493e-47	-0.703614	0.161	0.456	1.21199e-42
AMOT	1.26689e-46	-0.557995	0.046	0.333	2.56127e-42
ITM2C	1.36669e-46	-0.635887	0.353	0.626	2.76305e-42
LMNB1	2.56638e-46	-0.534203	0.074	0.367	5.18846e-42
MSX2	2.85982e-46	-0.658299	0.016	0.294	5.7817e-42
SERTAD3	3.69791e-46	0.318576	0.375	0.154	7.47607e-42
DEK	6.41391e-46	-0.604025	0.466	0.718	1.2967e-41
TARSL2	8.35432e-46	0.3629	0.461	0.217	1.68899e-41
TCEAL7	9.26933e-46	0.764868	0.652	0.428	1.87398e-41
NUCB2	1.8434e-45	-0.488374	0.106	0.402	3.7268e-41
CLU	1.86423e-45	-0.547967	0.002	0.271	3.76891e-41
ATP1B1	2.82566e-45	-0.686106	0.025	0.3	5.71263e-41
ADD3	3.85822e-45	-0.47644	0.046	0.327	7.80016e-41
TMEM131L	4.25925e-45	0.267136	0.299	0.108	8.61093e-41
CDC42EP3	4.31186e-45	0.300716	0.309	0.115	8.71728e-41
CDV3	5.80517e-45	0.505306	0.668	0.425	1.17363e-40
HSPH1	9.85217e-45	0.404646	0.519	0.267	1.99181e-40
GGH	1.40825e-44	-0.451193	0.048	0.328	2.84705e-40
SHTN1	1.80748e-44	0.264737	0.323	0.122	3.65418e-40
C9orf16	2.19888e-44	-0.561337	0.353	0.615	4.44547e-40
FLII	4.51326e-44	0.349116	0.429	0.198	9.12445e-40
FGFBP3	5.71656e-44	-0.848447	0.071	0.348	1.15572e-39
S100A13	6.73642e-44	-0.56104	0.293	0.563	1.3619e-39
CDK14	7.18099e-44	0.294101	0.422	0.186	1.45178e-39
DGKD	7.5546e-44	0.289417	0.318	0.123	1.52731e-39
DST	8.17415e-44	0.452376	0.648	0.38	1.65257e-39
FAM210B	1.22026e-43	0.400186	0.549	0.288	2.46701e-39
TCEAL1	1.47071e-43	0.338427	0.323	0.128	2.97334e-39
COX7B	1.59543e-43	0.447681	0.919	0.775	3.22548e-39
YPEL5	1.70367e-43	0.325669	0.436	0.202	3.44431e-39
PIGP	1.75423e-43	0.28976	0.389	0.165	3.54652e-39
MICU2	2.25571e-43	0.384307	0.585	0.325	4.56036e-39
C12orf49	2.79523e-43	0.324334	0.359	0.15	5.65112e-39
CSTB	2.90323e-43	-0.529797	0.39	0.651	5.86947e-39
RANBP1	3.76643e-43	-0.608807	0.525	0.71	7.6146e-39
CAP1	3.97377e-43	-0.479085	0.201	0.494	8.03378e-39
YWHAQ	5.36673e-43	-0.498351	0.539	0.759	1.08499e-38
FAM171A2	5.97152e-43	0.362925	0.442	0.211	1.20726e-38
LAPTM4B	6.51163e-43	-0.505266	0.237	0.517	1.31646e-38
GJA1	7.83681e-43	-0.477986	0.025	0.289	1.58437e-38
SCO1	1.02349e-42	0.328893	0.385	0.169	2.0692e-38
NXPE3	1.41234e-42	0.267371	0.286	0.104	2.85533e-38
EIF1	1.47638e-42	0.408679	0.968	0.914	2.9848e-38
TCEAL9	1.92825e-42	0.434644	0.949	0.861	3.89834e-38
FGF13	1.96435e-42	0.316104	0.357	0.148	3.97133e-38
C16orf87	4.42089e-42	0.35952	0.541	0.287	8.93771e-38
OAZ1	4.59158e-42	0.288782	0.345	0.141	9.28279e-38
FEZ1	5.5515e-42	-0.4388	0.009	0.264	1.12235e-37
CALR	8.85412e-42	-0.502774	0.61	0.84	1.79004e-37
RPS3A	1.12113e-41	0.347739	1	0.999	2.26658e-37
PTPRF	2.10323e-41	-0.436875	0.062	0.33	4.2521e-37
SDC2	2.51785e-41	0.33307	0.443	0.209	5.09033e-37
HELLS	2.76301e-41	-0.536481	0.058	0.324	5.58598e-37
NUDT16L1	4.11531e-41	0.297985	0.403	0.181	8.31993e-37
TACC2	4.56181e-41	0.270797	0.334	0.134	9.22261e-37
CAMK2N1	4.70274e-41	-0.479937	0.025	0.281	9.50754e-37
AFDN	4.70522e-41	-0.524404	0.219	0.493	9.51253e-37
GOPC	1.0101e-40	0.362507	0.479	0.246	2.04211e-36
HMGB2	1.02612e-40	-1.08004	0.194	0.457	2.07451e-36
SLC22A17	1.20974e-40	-0.436289	0.03	0.287	2.44574e-36
PSME1	1.46066e-40	0.395515	0.625	0.373	2.95303e-36
TRIL	1.4731e-40	-0.53788	0.065	0.328	2.97816e-36
MPC2	2.10898e-40	0.364692	0.599	0.343	4.26372e-36
PNISR	2.67195e-40	-0.502784	0.602	0.778	5.40188e-36
RPL32	4.07114e-40	0.291359	1	1	8.23062e-36
RPL26L1	4.24367e-40	0.403303	0.558	0.32	8.57943e-36
EBPL	4.47512e-40	-0.432573	0.125	0.402	9.04736e-36
YBX1	6.00789e-40	0.366558	0.993	0.977	1.21462e-35
JAKMIP2	7.14637e-40	-0.406152	0.014	0.261	1.44478e-35
VAT1	9.34389e-40	-0.434585	0.08	0.345	1.88905e-35
H1FX	1.08894e-39	-0.563148	0.592	0.8	2.2015e-35
TXN	1.34188e-39	-0.486571	0.723	0.877	2.71288e-35
KLC1	1.67437e-39	0.283093	0.405	0.185	3.38507e-35
POU3F2	1.79642e-39	-0.632814	0.011	0.254	3.63182e-35
MPC1	1.84481e-39	0.431282	0.475	0.253	3.72966e-35
ESD	1.8824e-39	-0.476531	0.413	0.654	3.80566e-35
SERPING1	2.55022e-39	-0.39506	0.044	0.302	5.15579e-35
CRABP1	3.35799e-39	-2.41366	0.092	0.348	6.78885e-35
C1QTNF4	3.71237e-39	-0.427853	0.021	0.268	7.5053e-35
STRBP	3.79475e-39	-0.398799	0.048	0.303	7.67185e-35
LSM4	4.37076e-39	-0.512402	0.454	0.673	8.83636e-35
HOXA7	6.54911e-39	-0.472901	0.065	0.324	1.32403e-34
RAB32	6.931e-39	-0.460303	0.078	0.338	1.40124e-34
TRAF5	8.13153e-39	0.26703	0.276	0.104	1.64395e-34
RPS4X	9.32035e-39	0.314475	1	1	1.88429e-34
SPARC	1.32868e-38	0.388954	0.915	0.733	2.68619e-34
PPP3CA	2.32544e-38	0.370535	0.373	0.171	4.70134e-34
BCCIP	2.92727e-38	0.353619	0.486	0.254	5.91806e-34
PLTP	4.2978e-38	-0.446847	0.03	0.274	8.68886e-34
YWHAH	4.41305e-38	-0.454721	0.164	0.433	8.92187e-34
SMC5	6.02213e-38	0.417693	0.562	0.325	1.21749e-33
ESYT1	6.37106e-38	0.269452	0.297	0.118	1.28804e-33
GNG5	6.44927e-38	0.348793	0.986	0.947	1.30385e-33
IFI27L2	6.80956e-38	-0.450194	0.088	0.347	1.37669e-33
CALM1	6.98707e-38	-0.772388	0.399	0.637	1.41258e-33
HOXB7	7.10926e-38	-0.438507	0.042	0.289	1.43728e-33
RPL18A	8.40569e-38	0.493123	0.963	0.928	1.69938e-33
LY6H	9.0198e-38	-0.709698	0.041	0.288	1.82353e-33
MEST	1.21295e-37	-0.552719	0.454	0.708	2.45223e-33
FAM50A	1.62545e-37	0.367158	0.571	0.33	3.28618e-33
BOC	2.11678e-37	-0.505101	0.06	0.31	4.2795e-33
NASP	2.32876e-37	-0.571835	0.394	0.617	4.70806e-33
OGDH	2.33065e-37	0.278848	0.36	0.16	4.71187e-33
ARGLU1	2.57354e-37	-0.527093	0.551	0.728	5.20293e-33
CDH6	2.80058e-37	-0.546103	0.019	0.255	5.66193e-33
LUC7L3	2.909e-37	-0.466802	0.744	0.866	5.88112e-33
RPL13A	3.4272e-37	0.389261	1	1	6.92878e-33
TRIM24	3.4457e-37	-0.501373	0.184	0.441	6.96617e-33
FAT3	3.51944e-37	-0.624732	0.161	0.414	7.11525e-33
COL4A2	3.63333e-37	-0.513206	0.094	0.35	7.34551e-33
TOP2A	4.24196e-37	-1.43565	0.078	0.324	8.57598e-33
RPL13	1.14598e-36	0.308163	1	1	2.31682e-32
PNO1	1.34279e-36	0.277738	0.382	0.175	2.71472e-32
TRIP12	1.34576e-36	0.406603	0.576	0.349	2.72071e-32
OAF	1.67968e-36	-0.429958	0.019	0.252	3.3958e-32
SMARCD1	1.83453e-36	-0.446606	0.191	0.446	3.70888e-32
SMC3	2.92217e-36	-0.495863	0.426	0.661	5.90775e-32
VAMP5	2.94236e-36	-0.500704	0.094	0.344	5.94856e-32
RTN3	2.9823e-36	-0.458424	0.184	0.438	6.02932e-32
COL5A2	3.26544e-36	-0.45964	0.042	0.282	6.60174e-32
ZFP36L1	4.81754e-36	-0.520901	0.47	0.69	9.73963e-32
C11orf58	6.65536e-36	-0.44711	0.449	0.678	1.34551e-31
CALD1	7.84553e-36	-0.576658	0.141	0.398	1.58613e-31
SELENOM	8.25696e-36	-0.410849	0.042	0.281	1.66931e-31
UGP2	9.86757e-36	0.395058	0.442	0.233	1.99493e-31
CLSTN1	1.15475e-35	-0.410224	0.106	0.358	2.33456e-31
MAP2K1	1.9542e-35	0.260035	0.3	0.124	3.95081e-31
NDN	1.96243e-35	-0.523486	0.472	0.674	3.96744e-31
PACS2	2.04327e-35	0.306662	0.394	0.19	4.13088e-31
LMAN1	2.55184e-35	-0.471719	0.336	0.573	5.15905e-31
SINHCAF	2.56154e-35	-0.440585	0.127	0.379	5.17868e-31
DAG1	2.61753e-35	0.303386	0.426	0.211	5.29186e-31
ITSN1	2.7283e-35	-0.426854	0.085	0.329	5.5158e-31
COL4A5	3.01677e-35	-0.438907	0.087	0.33	6.099e-31
CCNY	4.39011e-35	0.351902	0.534	0.309	8.87549e-31
HSPA5	4.52509e-35	-0.496536	0.523	0.741	9.14838e-31
MAP4	4.69766e-35	0.305006	0.481	0.254	9.49727e-31
SEC61B	6.18097e-35	-0.41899	0.777	0.88	1.24961e-30
PRKACA	6.37696e-35	0.26726	0.385	0.181	1.28923e-30
SNCA	7.06694e-35	0.365208	0.334	0.151	1.42872e-30
ERP29	8.99197e-35	-0.450134	0.336	0.574	1.81791e-30
RAI14	1.08954e-34	-0.497523	0.092	0.337	2.20273e-30
LTBP4	1.09173e-34	-0.387643	0.08	0.324	2.20714e-30
TUBA1B	1.22099e-34	-0.591073	0.928	0.987	2.46848e-30
FRMD4A	1.2307e-34	-0.385293	0.046	0.281	2.4881e-30
GAPDH	1.50261e-34	-0.381588	0.928	0.996	3.03783e-30
MSRB2	2.13175e-34	0.434468	0.678	0.477	4.30977e-30
TIMM10	2.28775e-34	0.272799	0.451	0.229	4.62514e-30
KIF1A	3.14487e-34	0.395169	0.382	0.185	6.35799e-30
FBN2	3.55624e-34	-0.435332	0.046	0.276	7.18964e-30
ERG28	3.63058e-34	-0.439049	0.184	0.433	7.33995e-30
CITED2	3.65836e-34	-0.473597	0.111	0.354	7.3961e-30
FBXW7	4.01997e-34	0.392895	0.332	0.153	8.12717e-30
PHIP	5.86193e-34	-0.480112	0.277	0.515	1.18511e-29
HIST1H4C	6.39616e-34	-1.87948	0.507	0.686	1.29311e-29
MPZL1	6.98896e-34	-0.344746	0.049	0.281	1.41296e-29
SOD1	7.0803e-34	-0.436696	0.671	0.802	1.43142e-29
HECTD4	7.6585e-34	0.250285	0.306	0.129	1.54832e-29
PON2	8.99486e-34	-0.494448	0.14	0.378	1.81849e-29
PRKX	1.2428e-33	0.264986	0.359	0.165	2.51257e-29
HMGCS1	2.10884e-33	-0.696175	0.318	0.539	4.26344e-29
TRAF4	2.62862e-33	0.296101	0.405	0.2	5.31427e-29
RPL10A	3.25999e-33	0.300095	1	0.999	6.59073e-29
COL6A2	4.37227e-33	-0.43591	0.127	0.372	8.83941e-29
PGLS	5.21782e-33	-0.451592	0.445	0.649	1.05489e-28
PTPN13	5.44668e-33	-0.377979	0.065	0.298	1.10116e-28
UBE2I	5.62792e-33	-0.440548	0.553	0.721	1.1378e-28
METTL9	6.37917e-33	-0.453976	0.428	0.636	1.28968e-28
PRELID3B	6.85413e-33	0.268093	0.447	0.229	1.3857e-28
GTF3A	7.40682e-33	0.384187	0.613	0.395	1.49744e-28
FKBP10	8.11303e-33	-0.386522	0.118	0.358	1.64021e-28
PCOLCE	9.73253e-33	-0.444064	0.053	0.279	1.96762e-28
GATAD2A	9.82456e-33	0.323329	0.451	0.239	1.98623e-28
SCAF11	1.02213e-32	0.419152	0.675	0.463	2.06644e-28
CRTAP	1.06604e-32	-0.428005	0.168	0.412	2.15521e-28
STK26	1.14312e-32	0.321358	0.459	0.242	2.31105e-28
NAV3	1.29422e-32	0.673227	0.396	0.217	2.61653e-28
BTG1	1.34123e-32	0.382654	0.774	0.55	2.71156e-28
DNPH1	2.43125e-32	-0.392276	0.127	0.366	4.91525e-28
NOVA1	2.90776e-32	-0.591555	0.14	0.371	5.87861e-28
PSAP	3.04946e-32	-0.504151	0.394	0.593	6.16509e-28
CSRNP3	3.62943e-32	-0.435371	0.081	0.309	7.33762e-28
OAZ2	3.74856e-32	0.328336	0.567	0.341	7.57847e-28
SMC4	5.57642e-32	-0.660003	0.164	0.392	1.12739e-27
MXRA8	9.88673e-32	-0.410029	0.117	0.349	1.9988e-27
COMMD1	1.07188e-31	0.301613	0.472	0.26	2.16701e-27
KDM6B	2.04088e-31	0.290071	0.47	0.252	4.12604e-27
CSNK2A2	2.07928e-31	0.303801	0.438	0.234	4.20368e-27
SRSF3	2.2603e-31	-0.393732	0.737	0.885	4.56965e-27
GMNN	2.54814e-31	-0.402189	0.076	0.3	5.15157e-27
CTHRC1	2.96552e-31	-0.482607	0.101	0.331	5.9954e-27
RPS2	3.55224e-31	0.269366	1	1	7.18157e-27
RPL8	4.6197e-31	0.291611	1	1	9.33965e-27
CCDC8	7.49752e-31	0.340084	0.442	0.242	1.51577e-26
NAE1	8.50205e-31	-0.401809	0.21	0.444	1.71886e-26
TCF12	9.07899e-31	0.319344	0.473	0.263	1.8355e-26
NSD3	9.34486e-31	-0.430562	0.429	0.63	1.88925e-26
SLC25A1	9.38618e-31	-0.367986	0.113	0.345	1.8976e-26
UBA2	1.20616e-30	-0.415736	0.253	0.481	2.43849e-26
BPTF	1.31627e-30	-0.438215	0.574	0.741	2.66109e-26
THRAP3	1.70496e-30	-0.421242	0.537	0.715	3.44691e-26
GDI2	2.12646e-30	-0.419386	0.415	0.627	4.29906e-26
RPL18	2.37368e-30	0.283036	1	0.998	4.79887e-26
RPS27	2.41471e-30	0.251652	1	1	4.88182e-26
RPL31	2.63793e-30	0.360858	0.996	0.987	5.3331e-26
MCM3	4.15145e-30	-0.466373	0.11	0.33	8.39299e-26
CCDC160	4.50215e-30	-0.390152	0.06	0.274	9.102e-26
RNF130	4.77126e-30	-0.345588	0.087	0.308	9.64605e-26
CAST	4.96792e-30	-0.426854	0.133	0.356	1.00437e-25
FLNA	6.12309e-30	-0.424996	0.239	0.483	1.2379e-25
STRN3	6.1979e-30	0.290982	0.47	0.258	1.25303e-25
RPL7A	6.61935e-30	0.288896	1	1	1.33823e-25
COMT	6.94656e-30	0.274932	0.449	0.24	1.40439e-25
HIPK2	7.24437e-30	-0.420518	0.168	0.397	1.46459e-25
EHMT2	7.89856e-30	-0.368315	0.125	0.351	1.59685e-25
RPS13	9.42957e-30	0.293811	0.995	0.988	1.90638e-25
PTK7	9.61458e-30	0.262899	0.405	0.208	1.94378e-25
SRP68	9.70209e-30	0.286164	0.447	0.244	1.96147e-25
ZNF462	1.17678e-29	-0.436616	0.231	0.459	2.3791e-25
TCEAL5	1.42009e-29	-0.352657	0.051	0.263	2.87099e-25
USP9X	2.48474e-29	0.377607	0.763	0.579	5.02339e-25
FOXO3	2.52424e-29	0.270464	0.323	0.153	5.10325e-25
DR1	2.81472e-29	0.272989	0.41	0.215	5.69052e-25
ECI2	3.06704e-29	-0.382094	0.186	0.413	6.20063e-25
C1orf54	6.29256e-29	-0.357412	0.111	0.333	1.27217e-24
MORF4L1	6.58042e-29	-0.405832	0.682	0.802	1.33036e-24
RPL28	7.11757e-29	0.278504	1	0.999	1.43896e-24
CEP350	8.91351e-29	0.388905	0.615	0.416	1.80204e-24
GALNT1	8.99626e-29	-0.392557	0.2	0.424	1.81877e-24
ZCRB1	9.63482e-29	0.362665	0.719	0.516	1.94787e-24
HNRNPA3	1.01817e-28	-0.404109	0.65	0.788	2.05843e-24
ZNF521	1.13617e-28	-0.353143	0.085	0.3	2.297e-24
RPL23A	1.15069e-28	0.275754	1	0.998	2.32634e-24
FRAS1	1.38904e-28	0.258966	0.279	0.124	2.80823e-24
RSL1D1	1.41194e-28	0.341507	0.583	0.38	2.85453e-24
NPEPPS	1.45688e-28	0.330113	0.546	0.338	2.94537e-24
AEBP1	1.49676e-28	-0.414156	0.115	0.333	3.026e-24
KDM1A	1.57204e-28	-0.424244	0.44	0.634	3.17819e-24
PAM	2.70217e-28	-0.400618	0.09	0.304	5.46297e-24
SESTD1	2.73037e-28	-0.363388	0.118	0.336	5.51998e-24
SNHG8	3.01999e-28	0.319914	0.548	0.335	6.10551e-24
FARP1	3.03348e-28	-0.392462	0.147	0.365	6.13279e-24
MNAT1	3.45569e-28	0.255728	0.406	0.214	6.98637e-24
KCNMB4	4.06271e-28	-0.328831	0.053	0.255	8.21358e-24
EIF4E2	4.73644e-28	0.266532	0.355	0.178	9.57565e-24
RPL10	5.91847e-28	0.365564	1	0.998	1.19654e-23
UBR4	5.92006e-28	0.301613	0.445	0.251	1.19686e-23
MAPK1	7.15675e-28	0.265061	0.426	0.23	1.44688e-23
HRAS	7.33483e-28	0.300392	0.459	0.264	1.48288e-23
DHX29	7.57369e-28	0.31816	0.574	0.361	1.53117e-23
RPL5	7.5992e-28	0.287064	1	0.999	1.53633e-23
FNBP1L	1.00684e-27	-0.428458	0.284	0.5	2.03553e-23
SFPQ	1.31723e-27	-0.452334	0.62	0.753	2.66305e-23
DIP2C	1.34602e-27	0.27732	0.348	0.175	2.72124e-23
PCNA	1.68962e-27	-0.45613	0.129	0.339	3.41591e-23
DDR1	1.73917e-27	0.259063	0.44	0.242	3.51608e-23
HMGA1	1.92123e-27	-0.50287	0.479	0.658	3.88416e-23
PAX3	2.23409e-27	-0.398133	0.062	0.262	4.51666e-23
MAP4K4	2.55901e-27	0.344836	0.799	0.61	5.17355e-23
MRPL41	2.863e-27	0.339737	0.735	0.54	5.78814e-23
TMEM106C	2.93797e-27	-0.344288	0.094	0.301	5.9397e-23
EDF1	3.15225e-27	0.333115	0.936	0.845	6.3729e-23
RPL7	5.00117e-27	0.329538	0.989	0.97	1.01109e-22
FAM213A	5.5221e-27	-0.397092	0.272	0.484	1.1164e-22
PRCP	5.82344e-27	-0.342364	0.064	0.262	1.17732e-22
CKAP2	6.06457e-27	-0.467839	0.11	0.32	1.22607e-22
SMARCB1	6.72437e-27	-0.388532	0.33	0.538	1.35947e-22
ILF2	7.00746e-27	-0.39402	0.562	0.721	1.4167e-22
TMOD3	7.03108e-27	-0.320996	0.081	0.285	1.42147e-22
TM7SF2	7.27718e-27	-0.3649	0.102	0.312	1.47123e-22
CHD3	9.37634e-27	0.338121	0.571	0.37	1.89561e-22
RRM1	9.69442e-27	-0.379797	0.102	0.309	1.95992e-22
MRPL40	9.89503e-27	0.258431	0.463	0.26	2.00048e-22
AFF4	9.91874e-27	0.307119	0.514	0.314	2.00527e-22
PNN	1.06548e-26	-0.410989	0.481	0.649	2.15409e-22
MAD1L1	1.21913e-26	0.260075	0.283	0.131	2.46471e-22
STMN1	1.25931e-26	-0.534734	0.322	0.52	2.54594e-22
UBXN4	1.37148e-26	-0.398201	0.555	0.725	2.77273e-22
PTPRA	1.55605e-26	-0.340868	0.154	0.37	3.14587e-22
TBCA	1.62118e-26	0.351334	0.857	0.702	3.27753e-22
MSH6	1.65303e-26	-0.386615	0.161	0.372	3.34193e-22
SCD	2.34608e-26	-0.545954	0.398	0.583	4.74306e-22
PREX1	2.38015e-26	-0.386806	0.094	0.295	4.81195e-22
POLE4	2.46401e-26	0.288401	0.449	0.257	4.9815e-22
AGO2	2.5809e-26	0.354107	0.523	0.329	5.2178e-22
CALM2	3.06169e-26	-0.333488	0.09	0.293	6.18982e-22
TGIF1	3.66851e-26	0.257641	0.456	0.256	7.41663e-22
CKS2	5.07096e-26	-0.54656	0.115	0.317	1.0252e-21
NAT14	5.49536e-26	-0.324379	0.085	0.284	1.111e-21
HTATSF1	5.87458e-26	-0.38958	0.648	0.781	1.18766e-21
U2SURP	6.14031e-26	-0.397753	0.449	0.624	1.24139e-21
CALM3	7.40906e-26	-0.420248	0.505	0.65	1.49789e-21
MYH9	7.55575e-26	-0.343361	0.064	0.256	1.52755e-21
SSR4	7.63451e-26	-0.38906	0.622	0.758	1.54347e-21
HSP90B1	9.07359e-26	-0.374282	0.643	0.799	1.83441e-21
CD46	1.15941e-25	-0.327921	0.127	0.334	2.34399e-21
CD63	1.59565e-25	0.326794	0.982	0.958	3.22593e-21
TIMP1	1.73571e-25	-0.397111	0.214	0.424	3.50909e-21
MEIS3	1.92291e-25	-0.326657	0.064	0.254	3.88755e-21
PPT1	2.07252e-25	-0.290404	0.065	0.258	4.19002e-21
NCALD	2.08907e-25	0.281332	0.366	0.194	4.22347e-21
SRI	3.64555e-25	-0.366028	0.341	0.547	7.37021e-21
JARID2	4.27637e-25	-0.358531	0.14	0.341	8.64554e-21
ATAD5	4.87894e-25	-0.361864	0.078	0.271	9.86375e-21
ACAT2	6.84078e-25	-0.536981	0.359	0.557	1.383e-20
CCDC85B	6.84581e-25	0.353856	0.539	0.357	1.38402e-20
TSPO	7.61093e-25	-0.311633	0.064	0.252	1.5387e-20
EFNB1	7.94578e-25	-0.364543	0.17	0.374	1.6064e-20
CCDC34	8.38317e-25	-0.361371	0.124	0.323	1.69482e-20
HNRNPA0	1.07411e-24	-0.362069	0.682	0.804	2.17154e-20
GSTM3	1.08502e-24	0.519337	0.475	0.313	2.19358e-20
HAUS1	1.40801e-24	-0.324603	0.147	0.349	2.84657e-20
NSD2	1.43082e-24	-0.347457	0.145	0.348	2.8927e-20
HP1BP3	1.60892e-24	-0.409542	0.447	0.615	3.25276e-20
SDCBP	1.80974e-24	0.394645	0.58	0.409	3.65876e-20
TTC3	1.81805e-24	0.392321	0.954	0.919	3.67555e-20
VCP	2.04507e-24	0.334257	0.772	0.6	4.13452e-20
DZIP1	2.6189e-24	-0.324076	0.115	0.311	5.29463e-20
RFC1	3.04586e-24	-0.384874	0.288	0.482	6.15782e-20
DNAJC7	3.11793e-24	0.287345	0.678	0.474	6.30352e-20
HNRNPA2B1	3.31212e-24	-0.415124	0.747	0.854	6.69611e-20
NDUFS8	3.35262e-24	-0.37196	0.495	0.662	6.778e-20
BSG	3.47341e-24	-0.398262	0.557	0.701	7.02219e-20
2002-09-01	3.56504e-24	-0.391571	0.486	0.638	7.20744e-20
GRSF1	4.00724e-24	0.270005	0.473	0.284	8.10145e-20
CTSL	4.04595e-24	-0.300746	0.076	0.264	8.17969e-20
JMJD1C	4.06377e-24	0.36422	0.618	0.439	8.21573e-20
COL3A1	5.3488e-24	-0.858744	0.154	0.337	1.08137e-19
SEC11C	5.84492e-24	-0.293368	0.078	0.266	1.18167e-19
MALAT1	8.42406e-24	-0.568438	0.988	0.996	1.70309e-19
HPF1	9.68542e-24	-0.35691	0.27	0.473	1.9581e-19
SBK1	9.91701e-24	-0.315515	0.092	0.281	2.00492e-19
AP2S1	1.16239e-23	-0.358679	0.417	0.596	2.35e-19
RPS23	1.18121e-23	0.26743	1	0.997	2.38806e-19
ATP6AP2	1.19113e-23	-0.389606	0.415	0.58	2.4081e-19
CENPH	1.4858e-23	-0.322342	0.076	0.26	3.00385e-19
N4BP1	2.11822e-23	0.2681	0.405	0.229	4.28241e-19
DNMT1	2.19824e-23	-0.415896	0.276	0.461	4.44417e-19
CD99	2.76578e-23	-0.387966	0.544	0.698	5.59158e-19
KRT10	3.22399e-23	0.298779	0.807	0.634	6.51795e-19
HECTD1	3.62148e-23	0.298201	0.604	0.409	7.32155e-19
MID1	3.98576e-23	0.280465	0.514	0.322	8.058e-19
ARPC3	4.98086e-23	-0.372663	0.523	0.67	1.00698e-18
RAC1	5.1373e-23	-0.320755	0.728	0.832	1.03861e-18
UTRN	5.23822e-23	-0.32156	0.131	0.327	1.05901e-18
ISCU	6.88593e-23	0.336972	0.608	0.437	1.39213e-18
SKP1	7.8677e-23	0.291726	0.954	0.9	1.59061e-18
CHD1	9.63862e-23	-0.343558	0.226	0.425	1.94864e-18
PJA2	1.03325e-22	0.347608	0.678	0.502	2.08893e-18
PRKDC	1.03961e-22	-0.388091	0.693	0.813	2.10178e-18
TXNDC17	1.13918e-22	0.377019	0.678	0.509	2.30308e-18
ATP5ME	1.16976e-22	0.332833	0.968	0.903	2.36491e-18
SMDT1	1.87801e-22	0.278693	0.693	0.501	3.79677e-18
RPL36A	2.28458e-22	0.403878	0.829	0.708	4.61873e-18
HEBP1	2.29605e-22	-0.343577	0.17	0.36	4.64193e-18
DNAJA1	2.38652e-22	-0.342503	0.647	0.782	4.82482e-18
TPR	2.43955e-22	-0.365479	0.678	0.788	4.93204e-18
TLE1	3.16774e-22	-0.360153	0.113	0.295	6.40421e-18
FAT1	3.47206e-22	0.319439	0.532	0.35	7.01946e-18
PXDN	3.84867e-22	-0.344966	0.219	0.417	7.78086e-18
ZSWIM6	4.58349e-22	0.262356	0.357	0.198	9.26644e-18
SSBP3	5.54111e-22	-0.295905	0.09	0.268	1.12025e-17
HSP90AA1	5.83686e-22	-0.296076	0.954	0.987	1.18004e-17
CANX	6.52216e-22	-0.378714	0.452	0.613	1.31858e-17
DHCR24	8.43922e-22	-0.341681	0.14	0.326	1.70616e-17
DUT	9.70669e-22	-0.469174	0.325	0.495	1.9624e-17
SH3BGRL	1.17786e-21	-0.345794	0.309	0.495	2.38129e-17
KIF20B	1.72709e-21	-0.434483	0.092	0.265	3.49166e-17
SNX2	1.97775e-21	-0.319224	0.196	0.381	3.99842e-17
PGD	2.50458e-21	0.363314	0.608	0.451	5.06351e-17
SPCS1	2.80886e-21	-0.353508	0.551	0.683	5.67867e-17
RBM8A	3.37089e-21	0.27029	0.461	0.288	6.81492e-17
YWHAE	3.51826e-21	-0.298372	0.913	0.955	7.11286e-17
XRN2	3.93099e-21	-0.344651	0.473	0.633	7.94727e-17
SKA2	6.1687e-21	-0.32987	0.157	0.34	1.24713e-16
HYAL2	6.19394e-21	-0.303021	0.191	0.38	1.25223e-16
RPS20	7.14115e-21	0.303847	0.995	0.987	1.44373e-16
SLC39A6	7.25511e-21	-0.304761	0.138	0.317	1.46677e-16
GPR161	7.55745e-21	-0.274981	0.097	0.271	1.52789e-16
CYBA	9.53446e-21	-0.28096	0.09	0.265	1.92758e-16
ITGB1	1.00292e-20	-0.403073	0.583	0.703	2.02761e-16
FKBP3	1.06413e-20	0.332108	0.792	0.662	2.15135e-16
PPM1G	1.14264e-20	-0.344852	0.473	0.627	2.31008e-16
PSMC3	1.18271e-20	0.266183	0.703	0.51	2.39109e-16
CENPW	1.39546e-20	-0.324121	0.085	0.253	2.8212e-16
MEX3A	1.44114e-20	-0.362514	0.47	0.627	2.91356e-16
TCTEX1D2	1.47478e-20	-0.285253	0.113	0.288	2.98156e-16
MOB4	1.57632e-20	0.25413	0.369	0.214	3.18685e-16
SARAF	1.70004e-20	-0.36696	0.387	0.545	3.43697e-16
EIF4A3	1.87156e-20	0.285926	0.627	0.439	3.78373e-16
WDR34	2.07926e-20	-0.272102	0.088	0.258	4.20364e-16
LRIG3	2.63752e-20	-0.373478	0.099	0.265	5.33228e-16
PCBP2	2.68662e-20	-0.304763	0.772	0.837	5.43154e-16
PRRC2C	2.75758e-20	-0.305669	0.855	0.926	5.57501e-16
GTF2I	4.13542e-20	-0.351986	0.353	0.517	8.36059e-16
SRPK1	5.64045e-20	-0.293539	0.173	0.354	1.14033e-15
DHX40	6.28891e-20	-0.294652	0.127	0.301	1.27143e-15
PSAT1	6.92383e-20	-0.288692	0.097	0.27	1.39979e-15
DDX5	8.85704e-20	-0.297939	0.906	0.951	1.79063e-15
FAM69B	9.90084e-20	-0.252971	0.101	0.271	2.00165e-15
HMGN3	1.06855e-19	-0.348983	0.599	0.72	2.16029e-15
NDFIP1	1.07048e-19	-0.314265	0.256	0.435	2.16418e-15
EEA1	1.16694e-19	0.290335	0.445	0.282	2.35921e-15
ACTR2	1.19034e-19	-0.332341	0.382	0.549	2.40652e-15
KAT6B	1.27177e-19	-0.297331	0.161	0.343	2.57113e-15
VPS35	1.31202e-19	-0.33678	0.428	0.589	2.6525e-15
BTF3	1.48042e-19	0.272101	0.979	0.959	2.99296e-15
HADHA	1.48062e-19	0.280066	0.779	0.617	2.99337e-15
ERH	1.9168e-19	-0.303609	0.765	0.841	3.87519e-15
SNRPE	1.93709e-19	-0.346905	0.624	0.729	3.91621e-15
ABRACL	2.0732e-19	-0.308683	0.196	0.373	4.19139e-15
RBMX	2.38412e-19	-0.418269	0.528	0.657	4.81997e-15
PTPN12	2.90409e-19	-0.280653	0.143	0.317	5.87119e-15
DDOST	4.12464e-19	-0.31984	0.283	0.452	8.33879e-15
AKR1B1	4.26264e-19	0.305375	0.56	0.389	8.61778e-15
TSPAN6	5.02442e-19	-0.291457	0.196	0.37	1.01579e-14
RPA3	5.17863e-19	-0.320624	0.196	0.369	1.04696e-14
TMEM160	5.37447e-19	-0.30386	0.269	0.447	1.08656e-14
ANP32B	7.61642e-19	-0.357172	0.641	0.758	1.53981e-14
NUDT5	8.12907e-19	-0.280682	0.208	0.384	1.64345e-14
NCL	9.16599e-19	-0.27504	0.929	0.987	1.85309e-14
NEAT1	9.39541e-19	-0.551288	0.447	0.597	1.89947e-14
MTCH1	1.20716e-18	-0.317602	0.472	0.622	2.44052e-14
SLC16A1	1.23614e-18	-0.258979	0.097	0.26	2.49911e-14
MRPS6	1.3376e-18	-0.329688	0.406	0.566	2.70423e-14
SMC1A	1.45992e-18	-0.349344	0.292	0.462	2.95153e-14
LAPTM4A	1.52752e-18	-0.388281	0.461	0.598	3.08819e-14
ARHGAP21	1.72805e-18	-0.294006	0.14	0.308	3.4936e-14
MYL9	1.75526e-18	0.355587	0.445	0.29	3.54862e-14
EVL	1.80322e-18	-0.288561	0.212	0.389	3.64557e-14
DCBLD2	1.87866e-18	-0.25791	0.117	0.281	3.79809e-14
EEF2	1.9015e-18	0.260302	0.979	0.983	3.84427e-14
TMPO	1.90884e-18	-0.375863	0.362	0.523	3.85911e-14
TIMP2	2.04169e-18	-0.303568	0.138	0.302	4.12769e-14
NQO2	2.49864e-18	-0.263759	0.097	0.256	5.05149e-14
OCIAD2	2.61651e-18	-0.311343	0.21	0.383	5.2898e-14
PPIB	3.11119e-18	-0.295187	0.747	0.867	6.2899e-14
VDAC2	3.13395e-18	0.250611	0.703	0.528	6.33591e-14
VEGFB	3.16977e-18	0.257499	0.521	0.358	6.40832e-14
C20orf27	3.55409e-18	-0.269025	0.134	0.3	7.18531e-14
PPFIBP1	3.82275e-18	0.264903	0.316	0.179	7.72845e-14
LBR	3.84634e-18	-0.346799	0.249	0.414	7.77616e-14
KIF1B	4.2912e-18	0.290352	0.521	0.362	8.67551e-14
SMCHD1	4.37451e-18	-0.304743	0.247	0.417	8.84394e-14
MCM7	4.53316e-18	-0.337681	0.15	0.31	9.16469e-14
RAC3	4.72864e-18	-0.261615	0.122	0.285	9.5599e-14
SNRNP25	4.74374e-18	-0.295014	0.175	0.342	9.59043e-14
ATRX	5.20872e-18	-0.311699	0.765	0.83	1.05305e-13
TPI1	5.34197e-18	0.409876	0.905	0.875	1.07999e-13
DNAJC1	5.44542e-18	-0.324827	0.168	0.334	1.1009e-13
TIMM13	5.65791e-18	0.262156	0.742	0.584	1.14386e-13
NEO1	6.09017e-18	-0.287919	0.148	0.313	1.23125e-13
OFD1	7.7109e-18	0.277967	0.496	0.34	1.55891e-13
EML4	8.1755e-18	0.28986	0.558	0.403	1.65284e-13
SUCO	8.22462e-18	-0.355456	0.249	0.408	1.66277e-13
ZNF618	8.37687e-18	-0.269632	0.187	0.361	1.69355e-13
RERE	8.74998e-18	-0.347044	0.413	0.567	1.76898e-13
MAGOH	1.00648e-17	-0.309965	0.313	0.477	2.0348e-13
TAF10	1.09422e-17	0.262761	0.608	0.442	2.21218e-13
YWHAZ	1.15306e-17	0.333138	0.804	0.702	2.33115e-13
OSBPL1A	1.21619e-17	-0.251678	0.101	0.257	2.45878e-13
RPL27A	1.28534e-17	0.318296	0.989	0.984	2.59858e-13
FJX1	1.35809e-17	-0.507989	0.2	0.352	2.74566e-13
CETN2	1.92835e-17	-0.330161	0.339	0.497	3.89854e-13
EMP3	1.95869e-17	-0.334289	0.313	0.48	3.95989e-13
FAM92A	2.16163e-17	-0.252751	0.15	0.317	4.37017e-13
WASF1	2.36256e-17	-0.26139	0.106	0.262	4.77638e-13
NR2F2	3.03166e-17	-0.36837	0.419	0.574	6.12911e-13
UBA52	3.27591e-17	0.301239	0.901	0.815	6.62292e-13
PRDX1	4.16548e-17	0.256646	0.931	0.914	8.42136e-13
SMARCA1	4.18285e-17	-0.323932	0.678	0.767	8.45648e-13
UBE3A	5.33016e-17	0.256071	0.602	0.439	1.0776e-12
MAGED1	5.95651e-17	0.263325	0.723	0.57	1.20423e-12
NXN	6.69547e-17	-0.252188	0.125	0.282	1.35362e-12
EBP	6.9048e-17	-0.275424	0.17	0.331	1.39594e-12
GAS1	7.7579e-17	-0.441584	0.24	0.39	1.56841e-12
RAB11A	8.11053e-17	-0.275974	0.263	0.431	1.63971e-12
TMEM14C	1.073e-16	-0.296109	0.511	0.645	2.16929e-12
HMGCR	1.30258e-16	-0.336438	0.244	0.411	2.63343e-12
ATP5MC1	1.40868e-16	0.269332	0.638	0.486	2.84792e-12
ANP32E	1.60323e-16	-0.332918	0.265	0.418	3.24124e-12
SEC61G	1.63578e-16	0.259107	0.889	0.777	3.30705e-12
MDH2	2.31276e-16	0.288128	0.742	0.588	4.6757e-12
SSRP1	3.55836e-16	-0.309579	0.408	0.546	7.19394e-12
PSMD1	3.91079e-16	0.268965	0.689	0.533	7.90645e-12
KIDINS220	3.92355e-16	-0.25281	0.111	0.259	7.93224e-12
RBP1	4.15774e-16	-0.409624	0.231	0.386	8.4057e-12
SNX6	4.40934e-16	-0.297983	0.435	0.579	8.91437e-12
HNRNPM	4.88351e-16	-0.288008	0.754	0.841	9.873e-12
MRPS26	5.43771e-16	-0.27214	0.295	0.458	1.09934e-11
SON	5.65317e-16	-0.274731	0.749	0.838	1.1429e-11
RCN1	5.77096e-16	0.27971	0.509	0.366	1.16672e-11
EFHD1	6.2408e-16	-0.268111	0.111	0.261	1.2617e-11
NUCKS1	7.07006e-16	-0.354219	0.936	0.967	1.42935e-11
SF3B6	7.93419e-16	0.251516	0.823	0.709	1.60406e-11
DTD1	8.52854e-16	-0.25952	0.177	0.333	1.72422e-11
KPNA2	1.08553e-15	-0.509324	0.29	0.432	2.19461e-11
FAM89B	1.15839e-15	-0.265361	0.184	0.337	2.34191e-11
UBE2L6	1.36434e-15	-0.250302	0.148	0.3	2.75829e-11
GNAI3	1.37722e-15	-0.282278	0.284	0.438	2.78432e-11
ZC3H13	1.54988e-15	-0.307535	0.684	0.764	3.1334e-11
UACA	1.61743e-15	0.377906	0.465	0.322	3.26996e-11
DNAJC10	2.05241e-15	-0.254269	0.17	0.322	4.14936e-11
NKTR	2.11363e-15	-0.344591	0.451	0.571	4.27313e-11
NUDT1	3.06375e-15	-0.257272	0.189	0.348	6.19398e-11
SPCS2	3.06904e-15	-0.289236	0.309	0.454	6.20467e-11
DNM3OS	3.17132e-15	-0.524843	0.263	0.395	6.41146e-11
HLTF	3.41828e-15	-0.264801	0.191	0.343	6.91073e-11
KPNA3	3.45155e-15	-0.273985	0.224	0.376	6.978e-11
NKD1	3.45687e-15	-0.320502	0.113	0.255	6.98875e-11
GNB2	5.17008e-15	-0.293965	0.511	0.625	1.04524e-10
KNOP1	5.83327e-15	-0.307656	0.297	0.442	1.17931e-10
SNRPD1	6.1607e-15	-0.310572	0.532	0.653	1.24551e-10
MYEF2	6.66158e-15	-0.314002	0.21	0.358	1.34677e-10
SRSF4	8.58044e-15	-0.280053	0.419	0.561	1.73471e-10
SQLE	1.03166e-14	-0.272333	0.196	0.348	2.08572e-10
ROCK2	1.04841e-14	-0.265418	0.256	0.417	2.11958e-10
CARHSP1	1.087e-14	-0.289314	0.267	0.417	2.19759e-10
TNPO1	1.12934e-14	-0.326189	0.429	0.548	2.28319e-10
HNRNPK	1.17929e-14	-0.251802	0.894	0.936	2.38417e-10
HNRNPF	1.18888e-14	-0.291061	0.389	0.523	2.40355e-10
KMT2E	1.31235e-14	-0.310866	0.398	0.533	2.65317e-10
YWHAB	1.32729e-14	-0.274136	0.747	0.792	2.68337e-10
RSBN1L	1.64667e-14	-0.267873	0.253	0.402	3.32907e-10
PTTG1	1.9499e-14	-0.599634	0.207	0.344	3.94212e-10
ANXA2	1.99362e-14	0.369365	0.749	0.679	4.0305e-10
RBM25	2.38916e-14	-0.279959	0.655	0.745	4.83016e-10
RWDD1	2.88188e-14	-0.271716	0.507	0.633	5.82629e-10
GSTA4	2.90492e-14	-0.256544	0.267	0.422	5.87288e-10
TSC22D3	4.26556e-14	-0.262205	0.194	0.343	8.62368e-10
GNG11	4.46841e-14	-0.281853	0.131	0.268	9.03378e-10
ZMYND8	4.58194e-14	-0.283409	0.254	0.396	9.26331e-10
EZH2	4.8191e-14	-0.292205	0.244	0.389	9.74278e-10
FDPS	5.62107e-14	-0.341114	0.509	0.622	1.13641e-09
ACP1	5.81203e-14	-0.270398	0.454	0.586	1.17502e-09
FAM107B	6.40086e-14	-0.262135	0.124	0.26	1.29406e-09
RAB34	6.65351e-14	-0.257748	0.269	0.417	1.34514e-09
VEZF1	9.34296e-14	-0.269399	0.231	0.372	1.88887e-09
UBE2R2	1.09334e-13	-0.281306	0.569	0.668	2.2104e-09
SELENOK	1.1529e-13	-0.277347	0.396	0.522	2.33081e-09
MCFD2	1.21111e-13	-0.256119	0.23	0.372	2.4485e-09
RAN	1.25216e-13	-0.252917	0.898	0.933	2.53149e-09
MYL6	1.28269e-13	0.368722	0.898	0.891	2.59322e-09
HNRNPR	1.61158e-13	-0.270932	0.44	0.574	3.25813e-09
TJP1	1.6877e-13	-0.28541	0.345	0.481	3.41203e-09
BAZ2B	1.99439e-13	-0.28528	0.265	0.411	4.03206e-09
TPM3	2.16133e-13	-0.25596	0.341	0.487	4.36956e-09
CHD4	2.45679e-13	-0.293563	0.627	0.715	4.9669e-09
DTYMK	2.99867e-13	-0.270932	0.203	0.34	6.0624e-09
CFDP1	3.01051e-13	-0.262232	0.412	0.544	6.08634e-09
NONO	3.01238e-13	-0.26702	0.583	0.68	6.09013e-09
PTPN11	3.13817e-13	0.272283	0.406	0.28	6.34444e-09
KMT2A	3.35096e-13	-0.301495	0.329	0.458	6.77464e-09
ADH5	3.47328e-13	-0.281698	0.479	0.591	7.02192e-09
ARID4B	3.69487e-13	-0.268954	0.325	0.467	7.46991e-09
TSPAN3	3.92036e-13	0.259679	0.761	0.644	7.92578e-09
CPNE1	3.94272e-13	-0.25188	0.35	0.489	7.971e-09
HDAC2	4.42197e-13	-0.269114	0.61	0.7	8.9399e-09
RAB2A	5.69315e-13	-0.273988	0.518	0.63	1.15098e-08
SUPT16H	1.15682e-12	-0.269386	0.546	0.659	2.33873e-08
MSMO1	1.18254e-12	-0.332357	0.311	0.444	2.39075e-08
CTNNA1	1.43002e-12	-0.282073	0.495	0.608	2.89108e-08
DDX17	1.45295e-12	-0.256587	0.776	0.835	2.93743e-08
ZNF428	1.68911e-12	-0.251643	0.601	0.7	3.41488e-08
ZNF292	1.84712e-12	-0.268056	0.382	0.509	3.73433e-08
LOXL1	2.19836e-12	0.250734	0.398	0.271	4.44442e-08
ZFP36L2	2.40064e-12	-0.282461	0.21	0.341	4.85338e-08
GPX4	2.57161e-12	-0.263373	0.652	0.724	5.19902e-08
EIF2AK4	2.57868e-12	-0.250004	0.302	0.434	5.21332e-08
FTH1	3.64905e-12	-0.282603	0.311	0.446	7.37728e-08
NT5DC2	3.69959e-12	-0.259536	0.233	0.364	7.47947e-08
TMEM258	3.77305e-12	-0.266282	0.546	0.637	7.62798e-08
SRRM1	4.17292e-12	-0.260388	0.618	0.705	8.4364e-08
ATP5MC2	4.31677e-12	0.253651	0.742	0.64	8.72722e-08
HNRNPAB	5.4361e-12	-0.272893	0.682	0.762	1.09902e-07
TM9SF3	7.26569e-12	-0.256027	0.367	0.491	1.46891e-07
SRSF2	8.43502e-12	-0.264084	0.456	0.579	1.70531e-07
FKBP2	9.35892e-12	-0.253033	0.385	0.504	1.89209e-07
TALDO1	9.43638e-12	-0.252849	0.428	0.548	1.90775e-07
DAD1	1.02494e-11	-0.250531	0.671	0.745	2.07213e-07
YY1	1.12504e-11	-0.254275	0.458	0.568	2.2745e-07
UBTF	1.23839e-11	-0.269595	0.367	0.489	2.50364e-07
TXNIP	1.25791e-11	-0.311269	0.193	0.318	2.54312e-07
CDK4	1.27332e-11	-0.279562	0.461	0.569	2.57427e-07
SNRPB	1.39031e-11	-0.260455	0.383	0.503	2.81079e-07
DYNLT1	1.8467e-11	-0.266841	0.587	0.667	3.73347e-07
PLAGL1	2.74296e-11	-0.250179	0.145	0.262	5.54543e-07
SFRP1	2.82938e-11	-0.613017	0.155	0.266	5.72015e-07
SRSF7	4.00256e-11	-0.277052	0.618	0.689	8.09198e-07
RHOC	4.19584e-11	-0.261338	0.341	0.465	8.48273e-07
SNRPF	6.9295e-11	-0.25056	0.71	0.772	1.40094e-06
PAICS	7.32987e-11	-0.254817	0.283	0.402	1.48188e-06
OSBPL8	9.88186e-11	-0.270119	0.323	0.438	1.99782e-06
FSCN1	2.09422e-10	-0.255726	0.498	0.601	4.23389e-06
H2AFX	5.81167e-10	-0.278577	0.168	0.277	1.17495e-05
SPAG9	2.18789e-09	-0.253845	0.334	0.437	4.42326e-05
GINS2	2.44863e-09	-0.258447	0.164	0.266	4.95039e-05
TMEM97	3.94879e-09	-0.282579	0.398	0.498	7.98326e-05
SMC2	7.31202e-08	-0.256048	0.272	0.367	0.00147827
GPC3	4.44964e-07	-0.496445	0.399	0.481	0.00899584
HIST1H1C	1.29262e-05	-0.524521	0.231	0.295	0.26133
TMSB4X	4.79887e-05	-0.320528	0.973	0.999	0.970187
NEFM	0.000279672	0.382886	0.47	0.399	1
CCND2	0.00167904	0.25539	0.65	0.641	1
LGALS1	0.00373181	-0.808156	0.355	0.378	1
PEG10	0.0365102	0.370419	0.587	0.701	1
TUBB4B	0.319216	-0.273363	0.631	0.619	1
COL1A2	0.757024	-0.331856	0.816	0.71	1

[truncated: 7 more sheets: NephronProgenitor, Neural Progenitor 1, Neural Progenitor 2, Neural Progenitor 3, Podocyte, Proliferating Kidney Progenitor, Proliferating Stroma]
