# Supplementary material for: Single-cell multiomics reveals the complexity of TGFβ signalling to chromatin in iPSC-derived kidney organoids
Source: Commun Biol. 2022 Nov 27;5:1301. doi: 10.1038/s42003-022-04264-1 (PMC9701233; doi:10.1038/s42003-022-04264-1)
Supplement: Supplementary file 4 — Supplementary Data 4 [file 42003_2022_4264_MOESM4_ESM.xlsx]

## Sheet: DEG S3vS2
	p_val	avg_log2FC	pct.1	pct.2	p_val_adj
ADAMTS6	3.66913e-281	1.91637	0.877	0.148	7.41788e-277
FST	7.95475e-270	2.62303	0.91	0.238	1.60821e-265
SCX	7.92143e-266	1.79289	0.923	0.231	1.60147e-261
PMEPA1	8.86177e-225	1.59914	0.89	0.291	1.79158e-220
VIM	3.20683e-215	-1.60703	0.987	1	6.48325e-211
TAGLN	1.1394e-212	2.36147	0.876	0.216	2.30352e-208
RASL11B	9.49322e-183	1.09825	0.715	0.13	1.91924e-178
FBN1	7.49566e-180	1.36815	0.786	0.237	1.5154e-175
PAPPA	3.71899e-159	0.963673	0.526	0.029	7.51867e-155
FSTL1	1.81336e-156	1.10156	0.958	0.641	3.66606e-152
COL22A1	6.47005e-154	0.953714	0.494	0.021	1.30805e-149
GADD45B	3.43981e-149	0.876055	0.516	0.037	6.95427e-145
RGCC	8.42762e-147	1.65267	0.574	0.084	1.70381e-142
RAI14	2.80135e-143	1.16887	0.84	0.397	5.6635e-139
RPL7A	2.42083e-142	-0.662887	1	1	4.89419e-138
CSRP2	1.23917e-138	1.566	0.912	0.582	2.50523e-134
FGF18	4.14109e-137	1.02265	0.509	0.051	8.37204e-133
PALLD	1.83544e-135	1.08869	0.834	0.392	3.71072e-131
DDAH1	3.68867e-135	0.699484	0.512	0.052	7.45738e-131
FN1	3.29169e-129	2.22837	0.791	0.381	6.6548e-125
NEDD9	2.13871e-128	0.69642	0.428	0.018	4.32383e-124
RPS4X	3.67719e-127	-0.626296	1	1	7.43418e-123
RPL6	1.11405e-124	-0.662816	0.999	1	2.25227e-120
BGN	3.65322e-122	0.920408	0.711	0.243	7.38572e-118
SPARC	3.63267e-120	1.12438	0.927	0.629	7.34417e-116
COL8A2	4.66533e-120	0.666105	0.448	0.037	9.43191e-116
CYR61	4.26801e-119	1.03273	0.526	0.082	8.62864e-115
SSC5D	8.43766e-116	0.612584	0.406	0.023	1.70584e-111
ENC1	1.23343e-115	0.792229	0.555	0.106	2.49362e-111
PLS3	5.70597e-114	1.02531	0.895	0.597	1.15358e-109
RPS18	1.01905e-111	-0.488501	0.999	1	2.06021e-107
NET1	1.75615e-111	0.887805	0.657	0.205	3.5504e-107
RPS23	3.71064e-111	-0.648848	0.989	1	7.50179e-107
EMP1	1.09478e-110	0.718245	0.444	0.047	2.21332e-106
IGDCC3	6.62781e-110	-1.21806	0.253	0.685	1.33994e-105
RPL3	1.03584e-107	-0.520844	0.999	1	2.09416e-103
LOX	3.46567e-105	0.627902	0.446	0.057	7.00654e-101
ITGB1	1.68078e-104	0.835745	0.94	0.703	3.39803e-100
AKAP12	3.26994e-104	1.09636	0.871	0.509	6.61083e-100
NUAK1	3.96178e-103	0.766328	0.542	0.125	8.00954e-99
ELK3	7.27099e-102	0.716084	0.719	0.285	1.46998e-97
SULF2	9.40101e-102	0.765954	0.578	0.156	1.9006e-97
MT-CO1	4.81027e-101	-0.583213	1	1	9.72493e-97
BMPR2	1.02955e-99	0.720421	0.667	0.24	2.08144e-95
CHD3	3.40111e-99	0.81804	0.779	0.389	6.87602e-95
S100A11	4.32151e-99	0.754927	0.992	0.969	8.7368e-95
SKIL	6.36272e-99	0.645124	0.522	0.116	1.28635e-94
UCHL1	7.76424e-99	0.907847	0.881	0.558	1.5697e-94
CDH2	1.97133e-98	1.01545	0.729	0.322	3.98543e-94
TPM1	5.92415e-98	1.53803	0.961	0.804	1.19769e-93
FAT3	5.7979e-97	0.739441	0.547	0.132	1.17216e-92
RPL11	6.06866e-97	-0.515393	1	1	1.2269e-92
MMP2	4.03895e-96	0.715574	0.704	0.285	8.16554e-92
KIF26B	1.28927e-95	0.686055	0.509	0.117	2.60652e-91
RPL35A	3.52896e-95	-0.486538	1	1	7.13451e-91
RPL29	6.21057e-95	-0.539543	0.999	1	1.25559e-90
FJX1	8.90627e-93	1.15508	0.681	0.298	1.80058e-88
RPL10	1.16271e-92	-0.671942	0.998	0.999	2.35065e-88
COL3A1	1.25237e-92	0.991435	0.966	0.811	2.53192e-88
RPS15A	8.05657e-92	-0.523307	0.998	1	1.6288e-87
RPL32	5.34888e-91	-0.47133	1	1	1.08138e-86
ADAMTSL2	5.64995e-91	0.441984	0.31	0.009	1.14225e-86
RPL18	6.14067e-91	-0.557492	0.997	1	1.24146e-86
LDLRAD4	7.15914e-91	0.487124	0.34	0.022	1.44736e-86
MAP1B	1.7881e-90	0.711772	0.992	0.946	3.61499e-86
ENAH	1.87192e-90	0.807317	0.889	0.599	3.78446e-86
FBLN5	2.80601e-90	0.689801	0.426	0.07	5.67291e-86
RPS14	3.17948e-89	-0.403095	1	1	6.42795e-85
RPS8	9.22032e-89	-0.435324	1	1	1.86407e-84
ID3	1.06099e-88	-1.2521	0.423	0.734	2.145e-84
HTRA1	1.3587e-88	1.05563	0.496	0.129	2.74688e-84
RPS7	2.86046e-87	-0.528915	0.998	1	5.783e-83
NACA	8.57181e-86	-0.480379	0.999	1	1.73296e-81
LTBP1	3.95906e-85	0.783693	0.597	0.211	8.00403e-81
RFLNB	7.79919e-85	0.813131	0.484	0.121	1.57676e-80
OGN	6.18906e-84	1.10149	0.416	0.074	1.25124e-79
SPSB1	2.199e-83	0.471648	0.323	0.024	4.44573e-79
LMO2	1.10784e-82	0.527612	0.298	0.014	2.23971e-78
PHLDB2	3.56985e-80	0.64369	0.55	0.179	7.21717e-76
BCL11B	5.28291e-80	0.553095	0.388	0.062	1.06805e-75
MYL9	6.88742e-79	1.16455	0.637	0.271	1.39243e-74
RPL34	1.56567e-78	-0.416717	1	1	3.16532e-74
HSPB1	1.95304e-78	0.812511	0.895	0.654	3.94845e-74
FZD8	3.16438e-77	0.518691	0.41	0.073	6.39742e-73
RPL18A	7.08351e-77	-0.681952	0.851	0.968	1.43207e-72
CALD1	8.76053e-77	0.947035	0.866	0.644	1.77112e-72
PDGFC	8.61784e-76	0.6894	0.671	0.297	1.74227e-71
SEC61B	8.6536e-76	0.620482	0.967	0.883	1.7495e-71
NR2F1	1.24769e-75	-1.02346	0.405	0.73	2.52245e-71
RPSA	7.14129e-75	-0.529145	0.99	0.998	1.44375e-70
ALCAM	2.32292e-74	0.823707	0.725	0.341	4.69625e-70
ACTN1	5.07543e-74	0.790576	0.639	0.278	1.0261e-69
SHISA2	1.55606e-73	0.544817	0.346	0.05	3.14589e-69
FBN2	3.57092e-73	0.723359	0.76	0.432	7.21933e-69
MYL12B	3.58382e-73	0.683308	0.913	0.681	7.24542e-69
NT5DC2	4.59998e-73	0.635901	0.732	0.389	9.29979e-69
RPS3A	1.74464e-72	-0.478821	1	1	3.52714e-68
LRIG3	2.52174e-72	0.644975	0.74	0.38	5.0982e-68
COL1A1	7.38473e-71	0.894797	0.979	0.905	1.49297e-66
GOLIM4	2.21774e-70	0.688014	0.802	0.48	4.4836e-66
FLNA	2.86028e-70	0.686588	0.836	0.526	5.78263e-66
RPS13	7.37499e-70	-0.514874	0.968	0.996	1.491e-65
RPL5	1.85685e-69	-0.495706	1	0.999	3.754e-65
COL4A1	3.49058e-69	1.24786	0.687	0.355	7.05691e-65
RPS24	2.55328e-67	-0.421664	1	1	5.16196e-63
SH3BGRL3	4.6269e-67	0.58018	0.967	0.85	9.3542e-63
GAS2	1.9039e-66	0.656659	0.653	0.308	3.84911e-62
TTC3	2.7709e-66	0.55085	0.975	0.905	5.60193e-62
ANKRD50	3.58499e-66	0.578961	0.575	0.231	7.24777e-62
COL9A3	6.95003e-66	0.476051	0.297	0.036	1.40509e-61
DNM3OS	9.65174e-66	0.645553	0.932	0.769	1.95129e-61
CNN3	1.01979e-65	0.697718	0.888	0.665	2.06172e-61
LTBP4	4.5048e-65	0.549012	0.609	0.267	9.10735e-61
AEBP1	4.6185e-65	0.66806	0.561	0.231	9.33722e-61
TPM4	6.44581e-65	0.683969	0.941	0.803	1.30315e-60
PLPP1	9.13621e-65	0.448257	0.358	0.072	1.84707e-60
VMP1	9.92365e-65	0.569162	0.531	0.202	2.00626e-60
SERPINH1	2.4013e-64	0.622769	0.793	0.484	4.8547e-60
FAT1	2.40366e-64	0.611178	0.69	0.338	4.85947e-60
RPL12	2.51446e-64	-0.43529	1	1	5.08348e-60
SEMA3C	9.10694e-64	0.518165	0.323	0.054	1.84115e-59
FGFBP3	8.92166e-63	0.711207	0.499	0.179	1.80369e-58
VDAC1	4.7735e-62	0.602131	0.835	0.591	9.65059e-58
POSTN	1.1588e-61	1.95906	0.476	0.188	2.34275e-57
TCEAL7	2.22536e-61	0.63844	0.737	0.428	4.49901e-57
RPS9	2.57567e-61	-0.604393	0.857	0.946	5.20723e-57
RPL8	1.4487e-60	-0.421821	0.999	1	2.92883e-56
ZFAS1	4.18744e-60	-0.643929	0.423	0.701	8.46574e-56
SLC16A9	8.28153e-60	0.481221	0.332	0.065	1.67428e-55
RPS28	3.67082e-59	-0.455285	0.991	0.998	7.4213e-55
APBB2	2.29434e-58	0.380399	0.304	0.051	4.63846e-54
RPL30	5.04146e-58	-0.402895	0.996	1	1.01923e-53
NOTCH3	1.58565e-57	0.500283	0.655	0.32	3.20572e-53
RPL14	2.17854e-57	-0.419784	1	1	4.40435e-53
GALNT1	2.51998e-57	0.558096	0.713	0.399	5.09464e-53
DLC1	3.12258e-56	0.508125	0.53	0.214	6.31291e-52
ITGA11	4.68887e-56	0.519351	0.361	0.091	9.47948e-52
APP	2.17874e-55	0.639324	0.872	0.635	4.40475e-51
TNFRSF19	3.76464e-55	0.623309	0.624	0.326	7.61098e-51
RPS12	4.11577e-55	-0.36633	1	1	8.32085e-51
RPS19	4.34563e-54	-0.317397	1	1	8.78556e-50
PPIB	4.43848e-54	0.571334	0.954	0.882	8.97327e-50
RPL24	4.94238e-54	-0.333098	1	1	9.99202e-50
LDHA	6.79839e-54	0.576085	0.839	0.586	1.37443e-49
CLTC	4.81773e-53	0.499081	0.72	0.415	9.74001e-49
OSBPL8	5.54589e-53	0.567477	0.688	0.379	1.12121e-48
RPS27A	8.01923e-53	-0.355801	1	1	1.62125e-48
TGFB2	9.12287e-53	0.463715	0.36	0.095	1.84437e-48
SAMD1	1.5857e-52	0.506808	0.594	0.282	3.2058e-48
CDC42EP5	3.78642e-52	0.515913	0.825	0.571	7.655e-48
RPL36	7.58027e-52	-0.394023	0.997	1	1.5325e-47
FIBIN	9.83184e-52	0.792813	0.52	0.215	1.9877e-47
CXXC4	1.178e-51	0.426864	0.379	0.11	2.38156e-47
WWTR1	1.24089e-51	0.428587	0.378	0.11	2.50871e-47
UQCRQ	3.3608e-51	0.500087	0.912	0.725	6.79454e-47
F2R	5.36552e-51	0.473868	0.504	0.208	1.08475e-46
HSP90B1	5.85881e-51	0.565303	0.931	0.792	1.18448e-46
IRS2	6.5493e-51	0.424279	0.327	0.079	1.32407e-46
PSMD14	1.06597e-50	0.473868	0.738	0.416	2.15508e-46
ASAP2	1.18225e-50	0.42432	0.423	0.143	2.39015e-46
RPL10A	1.22718e-50	-0.35763	0.998	0.999	2.48098e-46
CALR	1.58023e-50	0.564087	0.935	0.839	3.19474e-46
FDPS	2.2463e-50	0.607842	0.827	0.578	4.54134e-46
RPL19	5.2717e-50	-0.341665	1	1	1.06578e-45
MEST	6.68215e-50	0.814887	0.884	0.738	1.35093e-45
TIMP2	1.84484e-49	0.49167	0.676	0.378	3.72971e-45
HDLBP	2.18661e-49	0.530184	0.808	0.559	4.42067e-45
SBK1	2.69489e-49	0.445281	0.487	0.196	5.44825e-45
TCEAL9	6.04177e-49	0.446081	0.969	0.909	1.22146e-44
RGS2	6.51362e-49	0.658375	0.327	0.088	1.31686e-44
TENM3	6.81227e-49	0.469156	0.62	0.313	1.37724e-44
MYL6	7.26261e-49	0.598671	0.964	0.894	1.46828e-44
INKA1	7.5378e-49	0.459857	0.598	0.303	1.52392e-44
KTN1	1.39103e-48	0.500081	0.728	0.427	2.81224e-44
ID1	1.67932e-48	-0.972345	0.483	0.685	3.39508e-44
RPL13	1.78257e-48	-0.36848	1	1	3.60382e-44
MDFI	2.02028e-48	0.502934	0.74	0.463	4.0844e-44
COL5A1	3.42047e-48	0.628333	0.652	0.382	6.91517e-44
SEMA3A	3.92171e-48	0.541532	0.686	0.4	7.92851e-44
RPLP1	9.69994e-48	-0.316693	1	1	1.96104e-43
NEXN	1.08642e-47	0.484012	0.459	0.18	2.19642e-43
DSTN	1.35757e-47	0.63712	0.919	0.789	2.7446e-43
MGP	1.49115e-47	1.86791	0.263	0.051	3.01466e-43
WBP1L	2.17305e-47	0.33214	0.308	0.073	4.39326e-43
FADS1	2.21868e-47	0.550907	0.817	0.572	4.4855e-43
NCOR2	3.00662e-47	0.404472	0.501	0.208	6.07849e-43
VCL	1.21295e-46	0.566977	0.742	0.469	2.45222e-42
SEMA6A	1.45629e-46	0.509339	0.469	0.194	2.94418e-42
INSIG1	1.60734e-46	0.53273	0.576	0.295	3.24955e-42
ZNF48	3.21093e-46	0.348337	0.331	0.089	6.49153e-42
TM7SF2	3.36454e-46	0.354659	0.313	0.077	6.80209e-42
GOLGA2	3.97461e-46	0.460856	0.586	0.3	8.03546e-42
HES6	5.95297e-46	0.406612	0.361	0.11	1.20351e-41
ACTG1	9.5058e-46	-0.406343	1	1	1.92179e-41
RPL37	1.07727e-45	-0.294814	1	1	2.17792e-41
ACSL3	1.33586e-45	0.511004	0.713	0.443	2.70072e-41
EIF3F	1.40204e-45	-0.523871	0.734	0.874	2.8345e-41
SNRPN	1.43467e-45	0.477772	0.62	0.334	2.90048e-41
FRZB	2.09498e-45	-0.601847	0.111	0.368	4.23543e-41
CCDC88A	4.19558e-45	0.596195	0.836	0.601	8.48221e-41
MORF4L2	4.6412e-45	0.466109	0.913	0.718	9.38312e-41
TXNIP	1.10912e-44	-0.582386	0.15	0.42	2.24231e-40
RPLP0	1.5654e-44	-0.419449	0.973	0.996	3.16478e-40
OCIAD2	3.58146e-44	0.491956	0.589	0.315	7.24064e-40
ATP5MC2	3.92611e-44	-0.562952	0.403	0.644	7.93742e-40
SERP1	5.06604e-44	0.467133	0.728	0.472	1.0242e-39
TMSB4X	5.52432e-44	0.443018	1	1	1.11685e-39
ZBTB20	6.309e-44	0.481568	0.391	0.14	1.27549e-39
TLN1	6.72942e-44	0.536112	0.793	0.547	1.36049e-39
VEGFD	1.13822e-43	-0.632411	0.095	0.347	2.30115e-39
MYH9	1.57676e-43	0.59662	0.516	0.244	3.18774e-39
BARD1	3.25214e-43	0.348895	0.331	0.095	6.57485e-39
IDI1	3.99908e-43	0.550183	0.758	0.511	8.08495e-39
SEC61G	4.77977e-43	0.459425	0.918	0.792	9.66326e-39
SEC31A	6.15895e-43	0.460263	0.76	0.49	1.24515e-38
RPS3	6.29183e-43	-0.376521	0.995	1	1.27202e-38
RRAS	7.21798e-43	0.41292	0.426	0.167	1.45926e-38
CNKSR3	8.45303e-43	0.410961	0.393	0.141	1.70895e-38
THY1	9.41663e-43	0.433521	0.613	0.316	1.90376e-38
DNAJC3	1.39209e-42	0.403341	0.469	0.2	2.81439e-38
JUND	2.3644e-42	0.475219	0.709	0.439	4.78011e-38
PLPPR3	3.626e-42	0.432495	0.587	0.303	7.33068e-38
SNX3	4.67474e-42	0.552804	0.737	0.509	9.45092e-38
RPL27A	4.77508e-42	0.357848	0.998	0.988	9.65378e-38
HES1	5.73029e-42	0.742794	0.614	0.36	1.15849e-37
PSMA7	6.49484e-42	0.376267	0.989	0.965	1.31306e-37
SELENOM	7.22393e-42	0.511473	0.533	0.277	1.46046e-37
MEOX1	9.08344e-42	0.33121	0.31	0.084	1.8364e-37
PDXK	9.34973e-42	0.400696	0.452	0.191	1.89023e-37
LOXL1	9.70307e-42	0.460571	0.553	0.28	1.96167e-37
MFAP4	2.15024e-41	0.373236	0.335	0.106	4.34714e-37
QPCT	2.87098e-41	0.297363	0.256	0.054	5.80425e-37
SGCB	3.03137e-41	0.414865	0.515	0.245	6.12851e-37
RGS10	9.38887e-41	0.455465	0.384	0.144	1.89815e-36
EMILIN1	1.0057e-40	0.435374	0.648	0.379	2.03321e-36
RPS6	1.1566e-40	-0.290173	1	1	2.3383e-36
CAPN6	1.73544e-40	0.471944	0.379	0.139	3.50853e-36
VEGFB	2.08807e-40	0.433489	0.627	0.36	4.22145e-36
RPS5	3.23712e-40	-0.340587	0.999	0.999	6.5445e-36
FNDC3B	8.3803e-40	0.382076	0.472	0.206	1.69425e-35
SPIN1	1.18514e-39	0.378622	0.613	0.332	2.39599e-35
NR2F2	1.75709e-39	-0.581064	0.505	0.713	3.55232e-35
RPS15	5.98591e-39	-0.364647	0.988	0.999	1.21017e-34
KRT10	6.79054e-39	0.451795	0.85	0.636	1.37284e-34
DRAP1	9.55901e-39	0.411132	0.693	0.423	1.93254e-34
PDIA4	9.73763e-39	0.4359	0.634	0.375	1.96866e-34
C1QTNF4	1.45242e-38	-0.402219	0.06	0.276	2.93635e-34
TNIK	1.71798e-38	0.335316	0.275	0.072	3.47325e-34
GNG5	2.83264e-38	0.383817	0.981	0.947	5.72675e-34
ACAT2	4.03991e-38	0.615588	0.766	0.558	8.16748e-34
RPS2	5.00237e-38	-0.300732	1	1	1.01133e-33
TNC	5.40118e-38	0.451275	0.434	0.17	1.09196e-33
MT-ATP8	6.57206e-38	0.492032	0.827	0.587	1.32867e-33
RAB2A	6.62476e-38	0.417577	0.832	0.591	1.33933e-33
PRICKLE1	8.37626e-38	0.405295	0.386	0.15	1.69343e-33
2007-09-01	1.36695e-37	0.382073	0.972	0.901	2.76357e-33
KRAS	1.45604e-37	0.411527	0.619	0.36	2.94369e-33
WWC2	2.07147e-37	0.30699	0.321	0.102	4.18789e-33
ARF4	2.12725e-37	0.409087	0.702	0.435	4.30067e-33
PDIA3	2.47313e-37	0.444081	0.877	0.677	4.99993e-33
RBMS1	2.58509e-37	0.379188	0.54	0.282	5.22627e-33
ACTG2	3.05125e-37	0.877765	0.266	0.072	6.16871e-33
MANF	3.63669e-37	0.41999	0.676	0.41	7.3523e-33
ITGAV	4.32562e-37	0.394306	0.379	0.148	8.7451e-33
KANK4	5.88148e-37	0.379618	0.396	0.162	1.18906e-32
ERG	5.89871e-37	0.411653	0.41	0.174	1.19254e-32
LIMS1	6.65097e-37	0.412603	0.601	0.342	1.34463e-32
POMP	1.30146e-36	0.413129	0.888	0.704	2.63115e-32
SNAI2	2.11864e-36	-0.41879	0.114	0.345	4.28325e-32
KCNE5	2.19313e-36	0.616703	0.502	0.274	4.43384e-32
TCEAL4	2.30743e-36	0.429841	0.898	0.709	4.66493e-32
OST4	2.74393e-36	0.390824	0.969	0.909	5.54741e-32
DSEL	5.07532e-36	0.377586	0.366	0.14	1.02608e-31
ACOT7	7.25177e-36	0.324435	0.333	0.117	1.46609e-31
TIMP1	1.13256e-35	0.408834	0.803	0.549	2.2897e-31
KIF5B	1.48177e-35	0.444355	0.872	0.707	2.99568e-31
SURF4	1.5194e-35	0.357732	0.491	0.24	3.07177e-31
COL1A2	2.17625e-35	0.433032	0.997	0.986	4.39972e-31
GFPT1	2.22763e-35	0.35584	0.461	0.215	4.50361e-31
RRBP1	3.04264e-35	0.422083	0.719	0.475	6.15131e-31
AFDN	3.4083e-35	0.47797	0.531	0.296	6.89057e-31
FADS2	3.43055e-35	0.440274	0.653	0.393	6.93554e-31
OLFML3	4.1528e-35	0.310792	0.264	0.073	8.39572e-31
CD81	4.55799e-35	-0.436688	0.901	0.938	9.2149e-31
COPB2	4.98266e-35	0.356956	0.553	0.295	1.00734e-30
CSRP1	1.00768e-34	0.451796	0.308	0.105	2.03722e-30
SEC61A1	1.17838e-34	0.368882	0.502	0.256	2.38234e-30
ARPC2	2.94122e-34	0.430629	0.938	0.809	5.94627e-30
CEP135	3.26064e-34	0.329783	0.366	0.141	6.59203e-30
SKI	4.64942e-34	0.308961	0.332	0.121	9.39972e-30
LUM	5.18522e-34	-0.594384	0.376	0.627	1.0483e-29
MAGED2	1.00832e-33	0.374658	0.963	0.901	2.03852e-29
OGFRL1	1.16447e-33	0.347196	0.266	0.079	2.3542e-29
ZFHX4	3.13372e-33	0.529113	0.883	0.741	6.33545e-29
ARHGAP6	4.36513e-33	0.358556	0.34	0.131	8.82499e-29
NLRP1	4.7515e-33	0.428192	0.55	0.306	9.60611e-29
COPB1	4.89347e-33	0.365082	0.526	0.282	9.89313e-29
ANTXR1	4.92805e-33	0.348663	0.451	0.216	9.96303e-29
UGP2	1.06652e-32	0.332266	0.415	0.186	2.15618e-28
COL4A2	1.15324e-32	0.655193	0.703	0.489	2.3315e-28
CKAP4	1.752e-32	0.43166	0.835	0.651	3.54202e-28
MN1	1.86152e-32	0.298584	0.303	0.104	3.76343e-28
EPHA4	1.93584e-32	0.295408	0.341	0.125	3.9137e-28
NAT14	2.15914e-32	0.292762	0.326	0.12	4.36513e-28
PSMD7	2.32662e-32	0.381531	0.728	0.489	4.70372e-28
MAN2A1	2.72243e-32	0.301401	0.302	0.104	5.50393e-28
BTG1	4.01825e-32	-0.572391	0.56	0.702	8.12369e-28
C16orf87	4.75499e-32	0.340516	0.46	0.228	9.61317e-28
MRC2	6.15025e-32	0.367857	0.63	0.394	1.2434e-27
C7orf50	9.35294e-32	0.359062	0.561	0.323	1.89088e-27
MSMO1	1.0663e-31	0.448634	0.682	0.45	2.15573e-27
EIF4G1	1.23137e-31	0.38576	0.627	0.387	2.48947e-27
SYNPO	1.24048e-31	0.280187	0.272	0.085	2.50788e-27
GOLGA3	1.44094e-31	0.318674	0.414	0.187	2.91315e-27
ATP6V0E1	2.54094e-31	0.395619	0.617	0.381	5.13703e-27
GXYLT1	2.7375e-31	0.337654	0.413	0.189	5.5344e-27
MVD	3.21031e-31	0.376982	0.439	0.214	6.49028e-27
CSNK1G2	3.37649e-31	0.326141	0.423	0.197	6.82625e-27
ACTA2	5.49187e-31	1.51735	0.273	0.095	1.11029e-26
XBP1	8.43203e-31	0.362213	0.473	0.241	1.7047e-26
ACTR3	9.13182e-31	0.392527	0.643	0.409	1.84618e-26
YIF1A	9.63679e-31	0.391119	0.532	0.315	1.94827e-26
BICD1	1.11826e-30	0.302149	0.278	0.092	2.26079e-26
GAPDH	1.68137e-30	-0.394718	0.993	0.994	3.39923e-26
RPS21	1.73528e-30	-0.284151	1	1	3.50821e-26
SAMD11	1.86193e-30	0.273592	0.256	0.079	3.76427e-26
SLC22A17	1.90128e-30	0.286268	0.341	0.134	3.84383e-26
FOXP4	2.29115e-30	0.273917	0.292	0.102	4.63202e-26
MARCKS	2.89759e-30	-0.350431	0.995	0.998	5.85806e-26
CCDC71L	3.37634e-30	0.290593	0.303	0.111	6.82595e-26
HSPA5	3.53934e-30	0.47053	0.866	0.727	7.15549e-26
SRM	4.03113e-30	0.388958	0.648	0.424	8.14974e-26
FGFR1	4.81263e-30	0.306192	0.378	0.165	9.7297e-26
PSMC3	5.04762e-30	0.356089	0.682	0.449	1.02048e-25
CTNNBL1	5.37699e-30	0.350669	0.503	0.282	1.08707e-25
EIF3E	6.46508e-30	-0.414775	0.78	0.879	1.30705e-25
ITSN2	6.77209e-30	0.275454	0.306	0.112	1.36911e-25
SERTAD4-AS1	1.05245e-29	0.357755	0.369	0.163	2.12774e-25
KPNA3	1.14238e-29	0.344733	0.558	0.322	2.30955e-25
USP14	1.52284e-29	0.359535	0.664	0.433	3.07873e-25
EFNA3	1.58317e-29	0.293496	0.312	0.119	3.20069e-25
SH3KBP1	1.69944e-29	0.314121	0.37	0.159	3.43576e-25
RDX	2.02297e-29	0.338967	0.631	0.397	4.08984e-25
TMED2	2.21292e-29	0.336525	0.549	0.313	4.47386e-25
FAM98A	2.35316e-29	0.31555	0.369	0.164	4.75738e-25
PRRX2	3.1333e-29	0.462449	0.683	0.479	6.3346e-25
IDS	3.55866e-29	0.261564	0.295	0.106	7.19454e-25
BCL9L	3.94688e-29	0.279232	0.327	0.131	7.97942e-25
WDR1	4.43058e-29	0.328317	0.456	0.234	8.9573e-25
S100A6	4.99489e-29	-0.304195	0.37	0.586	1.00982e-24
SCD	6.21637e-29	0.403867	0.77	0.572	1.25676e-24
ADGRL1	6.65032e-29	0.286948	0.34	0.14	1.3445e-24
NUCB2	6.85762e-29	0.367011	0.582	0.358	1.38641e-24
SSR3	8.59892e-29	0.382187	0.737	0.507	1.73844e-24
TULP4	9.46339e-29	0.321669	0.455	0.237	1.91321e-24
ARPC5	1.1249e-28	0.31433	0.411	0.2	2.27422e-24
TCEAL8	1.21553e-28	0.352413	0.898	0.752	2.45743e-24
CREB3L2	1.29852e-28	0.318611	0.416	0.203	2.62522e-24
RACK1	1.46513e-28	-0.33382	0.981	0.994	2.96206e-24
FMNL3	1.79503e-28	0.296173	0.383	0.174	3.62902e-24
UBTF	1.87224e-28	0.367289	0.609	0.38	3.78511e-24
BCAT1	1.98305e-28	0.361704	0.437	0.221	4.00913e-24
UACA	2.21177e-28	0.399251	0.473	0.254	4.47153e-24
MT-ND3	2.63806e-28	-0.301225	0.999	1	5.33336e-24
MEIS1	4.16702e-28	0.357923	0.513	0.289	8.42447e-24
GNB1	4.32952e-28	0.347395	0.8	0.607	8.75299e-24
SCRN1	5.1235e-28	0.295722	0.414	0.198	1.03582e-23
SMAP1	5.68739e-28	0.305097	0.582	0.341	1.14982e-23
USO1	6.43094e-28	0.284946	0.391	0.181	1.30014e-23
EGFR	6.53233e-28	0.374615	0.303	0.119	1.32064e-23
SNCAIP	9.87283e-28	0.286268	0.326	0.134	1.99599e-23
MT-ND2	1.33543e-27	0.311191	0.999	0.997	2.69983e-23
FTL	1.61125e-27	0.497233	1	0.997	3.25746e-23
CNN2	2.50716e-27	0.380625	0.663	0.445	5.06873e-23
TXNL4A	4.97925e-27	0.330389	0.722	0.494	1.00666e-22
WIF1	5.58877e-27	0.424165	0.306	0.125	1.12988e-22
SCUBE3	6.07465e-27	0.329214	0.291	0.114	1.22811e-22
PLOD2	6.69758e-27	0.298946	0.277	0.103	1.35405e-22
ROMO1	6.8289e-27	0.341634	0.763	0.543	1.3806e-22
COPE	8.80979e-27	0.308854	0.609	0.377	1.78108e-22
COL18A1	9.5411e-27	0.272438	0.269	0.097	1.92892e-22
FAM114A1	1.15624e-26	0.277471	0.404	0.195	2.33757e-22
MYEF2	1.24046e-26	0.284166	0.313	0.126	2.50784e-22
COL2A1	1.39535e-26	0.516667	0.648	0.467	2.82099e-22
RPS6KA3	1.4751e-26	0.315341	0.4	0.196	2.98221e-22
IDH2	1.4809e-26	0.341058	0.697	0.497	2.99393e-22
DHCR24	1.80389e-26	0.32952	0.518	0.289	3.64693e-22
NRDC	1.85686e-26	0.340196	0.673	0.438	3.75401e-22
HMGCS1	1.9817e-26	0.436278	0.759	0.544	4.0064e-22
SLC39A7	2.19668e-26	0.313261	0.53	0.308	4.44103e-22
PSMD1	2.41399e-26	0.329684	0.697	0.476	4.88036e-22
PSMD11	2.56332e-26	0.339288	0.637	0.416	5.18227e-22
EZR	2.58273e-26	0.293929	0.348	0.153	5.2215e-22
TUBA1A	2.89141e-26	0.337773	0.999	0.994	5.84557e-22
PPP3CA	2.92831e-26	0.28079	0.297	0.119	5.92017e-22
RPL9	3.07692e-26	-0.26703	1	0.999	6.2206e-22
LUZP1	3.09501e-26	0.302178	0.508	0.289	6.25719e-22
MLLT11	3.35097e-26	0.375903	0.714	0.511	6.77466e-22
FARP1	3.70398e-26	0.326236	0.643	0.41	7.48834e-22
SMYD3	4.45231e-26	0.340665	0.324	0.14	9.00124e-22
TOP1	4.982e-26	0.362935	0.837	0.64	1.00721e-21
SMARCA2	5.32654e-26	0.37587	0.439	0.234	1.07687e-21
EIF3L	7.08635e-26	-0.376409	0.738	0.85	1.43265e-21
RHEB	9.75978e-26	0.298326	0.501	0.282	1.97313e-21
LIMCH1	1.00196e-25	0.40495	0.668	0.457	2.02567e-21
JTB	1.36303e-25	0.285796	0.544	0.318	2.75564e-21
TANC1	1.78807e-25	0.255464	0.297	0.118	3.61495e-21
ACBD3	1.89857e-25	0.294485	0.531	0.307	3.83834e-21
PHACTR3	1.99441e-25	0.427479	0.616	0.427	4.03209e-21
TSTA3	2.69681e-25	0.289113	0.422	0.22	5.45214e-21
P4HB	3.45221e-25	0.335607	0.713	0.501	6.97934e-21
SRPRA	3.68059e-25	0.298902	0.383	0.191	7.44104e-21
ZFHX3	4.51456e-25	0.398096	0.916	0.809	9.12708e-21
YBX1	4.75564e-25	0.270445	0.995	0.971	9.61447e-21
COL25A1	4.88575e-25	0.400207	0.37	0.186	9.87753e-21
IL6ST	4.94181e-25	0.314589	0.514	0.298	9.99087e-21
SELENOF	5.37751e-25	0.298462	0.512	0.301	1.08717e-20
EIF5B	5.55708e-25	0.354712	0.88	0.73	1.12347e-20
FAT4	6.89772e-25	0.251148	0.303	0.125	1.39451e-20
MAP4K5	8.02995e-25	0.30042	0.409	0.211	1.62341e-20
YWHAZ	8.19484e-25	0.340955	0.823	0.631	1.65675e-20
HOXA7	9.09496e-25	0.424647	0.468	0.272	1.83873e-20
EIF4G2	1.08933e-24	0.324663	0.899	0.771	2.2023e-20
STAT3	1.55584e-24	0.264445	0.338	0.154	3.14544e-20
EIF2S2	1.58429e-24	0.33642	0.773	0.58	3.20296e-20
RABAC1	2.52901e-24	0.326725	0.558	0.342	5.1129e-20
ABLIM1	2.53255e-24	0.259032	0.306	0.129	5.12006e-20
IL11RA	2.57861e-24	0.307603	0.635	0.415	5.21318e-20
AGO1	2.59198e-24	0.281223	0.301	0.129	5.24021e-20
GSTP1	2.72861e-24	0.281886	0.996	0.987	5.51643e-20
OAF	3.20756e-24	0.390435	0.597	0.399	6.48472e-20
ATP5MD	3.47216e-24	0.312007	0.919	0.814	7.01966e-20
ZNF462	4.64961e-24	0.363592	0.664	0.471	9.40011e-20
HMGCR	5.10486e-24	0.392415	0.612	0.411	1.03205e-19
PEG10	5.29483e-24	-0.478346	0.755	0.874	1.07046e-19
NDUFAF8	5.4005e-24	0.287425	0.464	0.256	1.09182e-19
DYNLL1	7.69256e-24	0.318486	0.982	0.958	1.5552e-19
GPX8	7.80955e-24	0.265093	0.364	0.176	1.57886e-19
USP46	7.81702e-24	0.301818	0.553	0.341	1.58037e-19
JMJD1C	8.44264e-24	0.326612	0.59	0.379	1.70685e-19
RYBP	9.37243e-24	0.310334	0.436	0.241	1.89482e-19
STAU1	1.27839e-23	0.309784	0.6	0.386	2.58451e-19
C1orf122	1.79731e-23	0.322559	0.716	0.514	3.63363e-19
AC103702.2	1.80849e-23	0.282198	0.299	0.128	3.65623e-19
ENPP2	1.85092e-23	-0.346115	0.112	0.285	3.742e-19
COX7A2	1.98029e-23	0.286655	0.949	0.867	4.00356e-19
ENOX2	2.29928e-23	0.27258	0.298	0.129	4.64845e-19
FASN	2.54922e-23	0.33726	0.487	0.293	5.15376e-19
ARHGEF40	2.8993e-23	0.278486	0.455	0.256	5.86151e-19
CANX	2.97092e-23	0.291222	0.717	0.498	6.0063e-19
SGCD	3.67747e-23	0.299189	0.386	0.197	7.43475e-19
EGFL6	3.70861e-23	0.476245	0.344	0.156	7.4977e-19
LPP	4.32093e-23	0.336042	0.505	0.308	8.73563e-19
CTNNBIP1	6.01969e-23	0.265837	0.423	0.226	1.217e-18
DDX5	6.32559e-23	0.272385	0.982	0.942	1.27884e-18
GLIPR2	8.43683e-23	0.283314	0.373	0.188	1.70567e-18
SLK	9.75499e-23	0.304135	0.552	0.343	1.97217e-18
FZD1	1.13771e-22	0.32286	0.473	0.276	2.30011e-18
BTF3	1.43396e-22	-0.312059	0.945	0.969	2.89903e-18
FERMT2	1.6108e-22	0.31355	0.678	0.468	3.25656e-18
AFF3	1.63204e-22	0.320772	0.552	0.345	3.2995e-18
UBXN4	2.03719e-22	0.30371	0.863	0.688	4.11859e-18
SC5D	2.35536e-22	0.251159	0.345	0.166	4.76184e-18
UBA52	2.45399e-22	-0.356207	0.754	0.849	4.96124e-18
PRKAR2A	2.55631e-22	0.251313	0.319	0.147	5.16809e-18
HRAS	2.76896e-22	0.254902	0.413	0.218	5.598e-18
ZYX	2.85729e-22	0.306689	0.527	0.33	5.77658e-18
MTDH	3.02813e-22	0.312279	0.77	0.569	6.12197e-18
PPDPF	3.0917e-22	0.309366	0.881	0.734	6.2505e-18
MTPN	3.42914e-22	0.284709	0.639	0.435	6.93268e-18
STARD4	3.45633e-22	0.25789	0.318	0.146	6.98766e-18
TXNRD1	3.7392e-22	0.276083	0.428	0.236	7.55953e-18
EIF3J	5.0465e-22	0.279947	0.584	0.381	1.02025e-17
TM9SF3	6.99783e-22	0.306017	0.627	0.422	1.41475e-17
PEA15	7.28436e-22	0.258421	0.324	0.154	1.47268e-17
RPL4	1.04701e-21	-0.266878	0.979	0.995	2.11674e-17
TRAM1	1.14455e-21	0.259506	0.47	0.267	2.31393e-17
DZIP1	1.23789e-21	0.293563	0.508	0.31	2.50263e-17
HNRNPM	1.24177e-21	0.333112	0.911	0.841	2.51048e-17
CALU	1.33931e-21	0.265155	0.338	0.165	2.70768e-17
CMC2	1.37736e-21	0.259063	0.402	0.212	2.78461e-17
ADI1	1.44659e-21	0.307814	0.373	0.197	2.92456e-17
TRPS1	1.509e-21	0.290011	0.509	0.314	3.05075e-17
MPHOSPH10	1.8318e-21	0.289244	0.589	0.38	3.70336e-17
NTM	1.92181e-21	0.462573	0.367	0.196	3.88532e-17
TSPO	2.31862e-21	0.338478	0.512	0.323	4.68755e-17
MZT2B	2.35222e-21	0.287476	0.958	0.895	4.75549e-17
SEC11A	2.433e-21	-0.330783	0.739	0.808	4.91879e-17
DNAJC8	2.57316e-21	0.288035	0.779	0.603	5.20217e-17
RPN2	2.69593e-21	0.277471	0.634	0.427	5.45036e-17
CLINT1	2.91461e-21	0.289781	0.57	0.368	5.89246e-17
CCND2	3.05959e-21	0.38213	0.818	0.688	6.18558e-17
UQCRB	4.97689e-21	-0.317442	0.844	0.92	1.00618e-16
DAP	7.09415e-21	0.300929	0.506	0.317	1.43422e-16
MAGOHB	8.61789e-21	0.271918	0.405	0.227	1.74228e-16
PDIA6	9.95227e-21	0.325834	0.928	0.844	2.01205e-16
IL13RA1	1.01558e-20	0.270361	0.425	0.239	2.0532e-16
RER1	1.0285e-20	0.283608	0.52	0.326	2.07932e-16
BZW1	1.09941e-20	0.262364	0.595	0.378	2.22267e-16
DAD1	1.12779e-20	0.302379	0.852	0.706	2.28006e-16
MSN	1.20262e-20	0.290892	0.636	0.438	2.43134e-16
VCP	1.21952e-20	0.301289	0.777	0.595	2.4655e-16
POLR2L	1.22053e-20	0.299605	0.716	0.524	2.46754e-16
MAGED1	1.4131e-20	0.288589	0.747	0.552	2.85686e-16
COL11A1	1.42623e-20	0.363869	0.375	0.201	2.88341e-16
PRELID1	1.5407e-20	0.282959	0.618	0.42	3.11484e-16
NMT1	1.72948e-20	0.262581	0.473	0.279	3.4965e-16
SPCS3	1.73134e-20	0.263666	0.52	0.324	3.50024e-16
HIF1A	1.97234e-20	0.267901	0.527	0.334	3.98748e-16
CCDC6	2.03137e-20	0.272506	0.381	0.205	4.10682e-16
ACLY	2.15484e-20	0.272152	0.486	0.289	4.35645e-16
CKB	2.20783e-20	0.530301	0.271	0.125	4.46358e-16
HSD17B12	2.54777e-20	0.272735	0.474	0.283	5.15083e-16
REXO2	3.11894e-20	0.254889	0.366	0.192	6.30555e-16
RAB32	3.43133e-20	0.371385	0.529	0.354	6.93711e-16
ADRM1	3.91296e-20	0.276067	0.528	0.336	7.91082e-16
PSMD2	4.07105e-20	0.286126	0.743	0.542	8.23044e-16
USP9X	5.82092e-20	0.320449	0.705	0.519	1.17682e-15
WNK1	6.29413e-20	0.376071	0.576	0.397	1.27248e-15
PDAP1	7.64072e-20	0.277298	0.479	0.293	1.54472e-15
MRPL14	1.12569e-19	0.271796	0.701	0.509	2.27581e-15
TWIST1	1.15862e-19	-0.413269	0.425	0.593	2.34239e-15
IQGAP2	1.53123e-19	0.329936	0.487	0.312	3.09568e-15
SAR1A	1.56679e-19	0.250001	0.51	0.319	3.16758e-15
UBE2D2	1.59775e-19	0.266727	0.574	0.381	3.23017e-15
SNF8	1.66911e-19	0.278826	0.66	0.469	3.37444e-15
PANK3	1.80601e-19	0.277557	0.471	0.282	3.6512e-15
PPFIBP1	1.81546e-19	0.252752	0.323	0.162	3.67031e-15
CCND1	1.81737e-19	0.360265	0.609	0.42	3.67417e-15
APPL1	1.93613e-19	0.264001	0.535	0.346	3.91428e-15
RARRES2	2.02307e-19	-0.307291	0.123	0.278	4.09003e-15
PJA2	2.22692e-19	0.263724	0.681	0.484	4.50216e-15
SERPINE2	2.77187e-19	0.598086	0.341	0.182	5.60389e-15
NAXE	3.36518e-19	0.256138	0.452	0.271	6.80338e-15
NANS	3.42454e-19	0.261818	0.436	0.257	6.9234e-15
PDLIM7	3.68203e-19	0.287744	0.526	0.341	7.44395e-15
CDON	3.82041e-19	0.27325	0.402	0.23	7.72372e-15
NDUFB2	3.846e-19	0.262305	0.763	0.58	7.77545e-15
ARL1	3.96051e-19	0.253376	0.43	0.252	8.00697e-15
ABRACL	4.12547e-19	0.276551	0.405	0.233	8.34047e-15
A1BG	4.73246e-19	0.272755	0.427	0.256	9.56761e-15
GUK1	5.34026e-19	0.308126	0.79	0.643	1.07964e-14
ARF1	5.5998e-19	0.290533	0.767	0.629	1.13211e-14
TMA7	6.10103e-19	0.279187	0.913	0.84	1.23345e-14
MORF4L1	8.03654e-19	0.280078	0.89	0.743	1.62475e-14
FKBP3	9.56986e-19	0.292338	0.746	0.563	1.93474e-14
TMED10	9.657e-19	0.269539	0.646	0.456	1.95236e-14
ARCN1	1.10013e-18	0.253503	0.426	0.251	2.22414e-14
COL9A2	1.14329e-18	0.258139	0.334	0.175	2.31139e-14
PSMB6	1.2301e-18	0.275973	0.838	0.653	2.48689e-14
HIP1	1.43754e-18	0.253403	0.315	0.162	2.90628e-14
GSPT1	1.47692e-18	0.271064	0.628	0.441	2.98589e-14
SDF4	1.70209e-18	0.252619	0.438	0.262	3.44111e-14
MXRA5	1.81104e-18	0.462961	0.61	0.447	3.66138e-14
GARS	2.08306e-18	0.254393	0.46	0.282	4.21131e-14
ACTN4	3.30158e-18	0.251017	0.366	0.201	6.67481e-14
MSX1	3.46733e-18	-0.40519	0.157	0.307	7.00991e-14
ISG15	3.9195e-18	0.272805	0.473	0.297	7.92406e-14
BNC2	5.65231e-18	0.279926	0.513	0.334	1.14273e-13
SYAP1	6.03643e-18	0.265961	0.584	0.397	1.22039e-13
FAM89B	6.27401e-18	0.255271	0.518	0.338	1.26842e-13
MAP1LC3B	6.53693e-18	0.264965	0.464	0.296	1.32157e-13
FZD2	6.81619e-18	0.288428	0.653	0.476	1.37803e-13
RAB34	7.2558e-18	0.253427	0.668	0.481	1.4669e-13
SOX4	7.58091e-18	-0.406113	0.909	0.968	1.53263e-13
GORASP2	1.10633e-17	0.25032	0.428	0.261	2.23668e-13
CAST	1.16073e-17	0.278788	0.457	0.281	2.34665e-13
SELENOW	1.30843e-17	0.299248	0.636	0.46	2.64525e-13
PAFAH1B1	1.35758e-17	0.258591	0.526	0.349	2.74463e-13
SLC7A11	1.56516e-17	0.28008	0.318	0.163	3.16429e-13
CRABP1	1.92231e-17	-0.775535	0.343	0.478	3.88634e-13
GTF2I	2.53416e-17	0.271063	0.664	0.477	5.12332e-13
MALAT1	2.56077e-17	-0.480756	0.998	0.999	5.17711e-13
CXXC5	3.01352e-17	0.258283	0.513	0.33	6.09242e-13
PPP1R14B	4.52312e-17	0.252218	0.756	0.571	9.1444e-13
NEFM	5.26268e-17	-0.600421	0.156	0.3	1.06396e-12
SYNCRIP	5.49642e-17	0.250383	0.666	0.486	1.11121e-12
ANXA5	5.96357e-17	0.29496	0.621	0.442	1.20566e-12
HNRNPAB	7.63527e-17	0.269463	0.849	0.715	1.54362e-12
SVIL	7.69926e-17	0.300825	0.487	0.315	1.55656e-12
MRPL20	1.04721e-16	0.276561	0.701	0.527	2.11715e-12
FAM213A	1.12638e-16	0.256455	0.521	0.348	2.27721e-12
ZFP36L2	1.5413e-16	-0.381066	0.326	0.468	3.11604e-12
MCRIP1	1.55672e-16	0.25478	0.502	0.334	3.14722e-12
LPIN2	1.8234e-16	0.269285	0.559	0.391	3.68636e-12
GADD45GIP1	1.84077e-16	0.252138	0.743	0.568	3.72149e-12
CALM1	2.05257e-16	0.299989	0.681	0.526	4.14969e-12
IGFBP7	2.22626e-16	0.773954	0.263	0.136	4.50084e-12
GAS1	2.27977e-16	-0.36257	0.527	0.672	4.609e-12
MACF1	2.66938e-16	0.26396	0.655	0.483	5.39669e-12
PIK3R1	3.06001e-16	-0.283139	0.14	0.281	6.18642e-12
CNBP	3.85246e-16	-0.301444	0.573	0.681	7.78852e-12
CDH11	3.93224e-16	0.301605	0.634	0.466	7.94981e-12
PHB2	9.02916e-16	-0.324004	0.668	0.73	1.82542e-11
TMPO	1.29508e-15	0.32066	0.608	0.456	2.61827e-11
BST2	4.26914e-15	-0.289873	0.147	0.284	8.63093e-11
RPL41	5.10305e-15	-0.282702	0.196	0.336	1.03168e-10
PCDH17	6.14806e-15	0.286862	0.334	0.188	1.24295e-10
NORAD	8.60294e-15	0.255075	0.571	0.414	1.73926e-10
ANXA2	1.45846e-14	0.422707	0.688	0.547	2.94857e-10
LOXL2	1.52104e-14	0.320974	0.435	0.295	3.07509e-10
CLIC1	1.53078e-14	-0.299241	0.743	0.789	3.09477e-10
PRDX1	1.61365e-14	0.253068	0.93	0.897	3.26231e-10
DYNC1H1	1.2914e-13	0.257909	0.768	0.627	2.61083e-09
CYCS	1.34395e-13	0.250577	0.601	0.452	2.71706e-09
DACH1	5.83865e-13	-0.316294	0.231	0.364	1.1804e-08
IGFBP5	9.16159e-13	0.445592	0.488	0.34	1.8522e-08
MT-ND5	1.47761e-12	0.263254	0.961	0.931	2.98729e-08
SPATS2L	1.84964e-12	0.274956	0.337	0.211	3.73941e-08
PNISR	4.43342e-12	-0.262545	0.686	0.757	8.96304e-08
RPL22L1	2.31349e-11	-0.315964	0.386	0.499	4.67717e-07
PTN	5.10763e-11	-0.526132	0.266	0.378	1.03261e-06
DAAM1	1.57393e-10	-0.272748	0.309	0.435	3.18202e-06
LRRC17	3.88638e-10	0.252997	0.573	0.45	7.8571e-06
PNRC1	4.66222e-10	-0.262868	0.309	0.416	9.42562e-06
CDKN1C	3.31584e-09	-0.285523	0.322	0.421	6.70363e-05
BOC	4.32161e-09	-0.251585	0.418	0.524	8.73699e-05
TCF4	5.82559e-08	-0.250059	0.843	0.87	0.00117776
H1FX	9.67724e-08	-0.264224	0.706	0.745	0.00195645
EBF2	9.04123e-05	-0.263555	0.262	0.322	1
SFRP1	0.00742075	0.269194	0.689	0.664	1

## Sheet: DEG S4vS1
	p_val	avg_log2FC	pct.1	pct.2	p_val_adj
FST	3.57111e-292	3.80434	0.99	0.071	7.21972e-288
ADAMTS6	4.36986e-247	2.21831	0.921	0.092	8.83455e-243
LEFTY2	1.99808e-223	1.7398	0.785	0.021	4.03952e-219
SYT6	3.50433e-183	1.26298	0.662	0.015	7.0847e-179
PMEPA1	2.10847e-173	1.49553	0.835	0.161	4.26269e-169
PKDCC	2.44229e-170	1.50258	0.898	0.234	4.93758e-166
TAGLN	7.58593e-156	2.20289	0.75	0.105	1.53365e-151
RGCC	1.35753e-151	1.75299	0.71	0.092	2.74452e-147
HES6	8.65313e-151	1.59226	0.879	0.271	1.7494e-146
OGN	5.83848e-148	1.8034	0.527	0.002	1.18037e-143
S100A11	2.55866e-136	1.20176	1	0.926	5.17285e-132
SULF2	5.5187e-135	1.4104	0.896	0.376	1.11572e-130
SSC5D	2.94533e-134	0.893052	0.531	0.018	5.95457e-130
FN1	7.18657e-125	1.45598	0.773	0.216	1.45291e-120
HSPB1	4.61707e-123	1.37458	0.985	0.78	9.33434e-119
MRLN	9.85505e-121	1.0177	0.502	0.024	1.9924e-116
COL8A2	2.75366e-116	0.677053	0.462	0.014	5.56708e-112
AKAP12	2.94362e-116	1.47667	0.869	0.366	5.95112e-112
SCX	1.5607e-113	1.1658	0.781	0.234	3.15527e-109
PDLIM3	8.49851e-112	1.24601	0.754	0.219	1.71814e-107
LDLRAD4	1.92214e-111	0.594979	0.423	0.005	3.88599e-107
ALCAM	2.68719e-107	1.0432	0.488	0.036	5.4327e-103
NEFM	9.50629e-105	1.82282	0.594	0.106	1.92189e-100
ZBTB20	3.24126e-95	0.891914	0.615	0.126	6.55286e-91
HTRA1	4.39695e-93	0.757122	0.423	0.027	8.88931e-89
RASL11B	6.31323e-93	0.815354	0.567	0.1	1.27635e-88
PALLD	4.89035e-92	1.00109	0.827	0.361	9.88682e-88
PDZD2	8.93431e-91	0.629933	0.379	0.014	1.80625e-86
CSRP2	2.86863e-89	1.37735	0.84	0.459	5.79952e-85
VCAN	5.93113e-89	1.25542	0.917	0.631	1.1991e-84
FAT4	7.26267e-89	0.741724	0.51	0.074	1.46829e-84
PRICKLE1	8.02e-89	0.763733	0.467	0.054	1.6214e-84
OLFML3	3.51007e-87	0.635992	0.39	0.022	7.09631e-83
DDAH1	3.62108e-87	0.647265	0.425	0.037	7.32074e-83
COL22A1	1.25014e-86	0.63707	0.352	0.009	2.52741e-82
SLC16A9	1.82386e-86	0.875526	0.569	0.119	3.6873e-82
RGS4	1.72531e-84	0.785426	0.469	0.06	3.48806e-80
LEFTY1	9.91904e-81	0.626304	0.383	0.027	2.00533e-76
FJX1	9.49915e-80	0.958723	0.608	0.168	1.92044e-75
FSTL1	3.24537e-76	0.877257	0.844	0.451	6.56116e-72
GADD45B	4.86143e-76	0.536774	0.321	0.011	9.82836e-72
RPL27A	9.43502e-75	0.701187	1	0.985	1.90748e-70
CHD3	5.55392e-74	0.899946	0.783	0.371	1.12284e-69
ADAMTSL2	2.47377e-73	0.399764	0.285	0.003	5.00122e-69
ELK3	3.27762e-72	0.700667	0.56	0.143	6.62636e-68
RPL18A	1.66507e-71	-0.857979	0.902	0.975	3.36626e-67
DAB1	2.19734e-70	0.444502	0.275	0.003	4.44235e-66
FHOD3	2.28011e-70	0.459336	0.296	0.009	4.60969e-66
MT-CO1	1.59161e-69	-0.572579	1	1	3.21775e-65
SKIL	5.38725e-69	0.671455	0.552	0.142	1.08914e-64
LOXL1	2.02869e-68	0.840684	0.765	0.395	4.1014e-64
ACTA2	1.07635e-65	1.55517	0.454	0.093	2.17607e-61
GAPDH	1.27521e-65	-0.741394	0.988	0.997	2.5781e-61
ENAH	2.61002e-65	0.796247	0.933	0.711	5.27668e-61
SH3BGRL3	2.94013e-64	0.746786	0.963	0.771	5.94407e-60
PLS3	6.16069e-64	1.02251	0.81	0.47	1.24551e-59
SLITRK4	1.18395e-62	0.473859	0.325	0.029	2.39358e-58
RUNX1	6.11205e-61	0.508556	0.335	0.036	1.23567e-56
BMPR2	3.62558e-60	0.689935	0.629	0.24	7.32984e-56
KREMEN2	9.40855e-60	0.512433	0.285	0.018	1.90213e-55
EML4	5.89663e-58	0.811299	0.796	0.48	1.19212e-53
MFAP4	1.07834e-57	0.566745	0.454	0.106	2.18008e-53
ACTG2	2.63823e-57	0.841818	0.354	0.052	5.33371e-53
ATP5MC2	2.63009e-56	-0.781163	0.496	0.821	5.31725e-52
FIBIN	2.79926e-55	0.708772	0.446	0.11	5.65927e-51
CAPN6	5.54921e-55	1.17735	0.679	0.356	1.12188e-50
RPS9	3.08925e-54	-0.657464	0.881	0.97	6.24553e-50
DLK1	1.78222e-53	1.16272	0.46	0.124	3.60312e-49
SNRPN	3.35125e-53	0.657618	0.654	0.288	6.77521e-49
SOX11	5.17874e-53	0.736279	0.875	0.594	1.04699e-48
OAF	2.74042e-52	0.74502	0.65	0.316	5.54031e-48
HES1	4.29085e-52	0.952708	0.733	0.381	8.67482e-48
ACSL3	9.28237e-52	0.761597	0.769	0.441	1.87662e-47
NLRP1	1.90582e-51	0.728436	0.662	0.301	3.853e-47
PDGFA	1.30171e-50	0.691549	0.725	0.358	2.63166e-46
TGFB2	3.96722e-50	0.634723	0.498	0.157	8.02053e-46
NEDD9	5.67531e-50	0.438409	0.317	0.046	1.14738e-45
BCL11B	1.8929e-49	0.497944	0.398	0.09	3.82688e-45
NPTX2	4.78157e-49	0.538748	0.323	0.052	9.66689e-45
PAX7	5.03061e-49	0.771749	0.625	0.28	1.01704e-44
BGN	1.01263e-48	0.386831	0.271	0.028	2.04723e-44
RPL10	1.60683e-48	-0.494095	1	0.999	3.24853e-44
NCAM1	2.58752e-48	0.748729	0.735	0.424	5.23119e-44
HMGA1	2.99291e-48	-0.746736	0.488	0.795	6.05077e-44
CEMIP2	1.51457e-47	0.492844	0.333	0.06	3.062e-43
SAMD11	5.98817e-47	0.393488	0.302	0.044	1.21063e-42
KIF26B	1.02292e-46	0.434318	0.323	0.055	2.06804e-42
AFDN	2.11251e-46	0.637998	0.75	0.426	4.27086e-42
MMP2	2.2241e-46	0.465416	0.4	0.097	4.49646e-42
PITX3	4.60776e-46	0.536155	0.4	0.1	9.3155e-42
PLP1	1.35384e-45	0.406791	0.256	0.027	2.73706e-41
TUBA1A	9.76354e-45	0.606814	0.998	0.933	1.9739e-40
RPLP0	1.20238e-44	-0.500836	0.994	0.995	2.43085e-40
2007-09-01	5.67584e-44	0.595813	0.973	0.891	1.14749e-39
TNFRSF19	3.53407e-43	0.569803	0.438	0.135	7.14482e-39
TCF12	5.42067e-43	0.510259	0.573	0.234	1.0959e-38
RPL7A	6.09029e-43	-0.38627	1	1	1.23127e-38
COL6A3	8.58248e-43	0.722676	0.848	0.61	1.73512e-38
FGF13	1.07337e-42	0.578033	0.535	0.211	2.17003e-38
APP	1.42889e-42	0.687356	0.792	0.516	2.88879e-38
IGDCC3	1.96971e-42	-0.720365	0.171	0.523	3.98217e-38
KCNE5	4.31981e-42	0.697736	0.752	0.461	8.73337e-38
CNN3	5.05565e-42	0.668492	0.842	0.608	1.0221e-37
RPS4X	8.04056e-42	-0.374296	1	1	1.62556e-37
JUN	1.38661e-41	0.611703	0.456	0.15	2.8033e-37
HSP90AB1	1.24858e-40	-0.402933	1	1	2.52426e-36
FGFBP3	1.49454e-40	0.724081	0.508	0.206	3.02151e-36
JAM2	1.91299e-40	0.470507	0.381	0.104	3.86748e-36
FGFR4	8.59235e-40	-0.538608	0.079	0.411	1.73711e-35
ZFHX3	8.81241e-40	0.654273	0.819	0.572	1.7816e-35
EDN3	1.71196e-39	-0.729649	0.108	0.453	3.46107e-35
PLPPR3	2.60661e-39	0.50246	0.598	0.275	5.26977e-35
FTH1	2.98941e-39	-0.65457	0.277	0.618	6.0437e-35
APBB2	3.89317e-39	0.403703	0.325	0.073	7.87081e-35
FRMPD1	4.89629e-38	0.347464	0.258	0.041	9.89882e-34
ISLR	5.22247e-38	0.449715	0.327	0.079	1.05583e-33
RPL12	5.71033e-37	-0.388629	1	1	1.15446e-32
CDH11	6.43439e-37	0.566957	0.598	0.298	1.30084e-32
RPS23	9.31478e-37	-0.427226	0.996	1	1.88317e-32
NOTCH3	1.68598e-36	0.511557	0.769	0.472	3.40855e-32
RPSA	3.59823e-36	-0.422573	0.996	1	7.27454e-32
LGR4	3.67786e-36	0.450764	0.444	0.158	7.43553e-32
MYL9	1.24935e-35	0.857451	0.571	0.287	2.5258e-31
FAT3	1.25275e-35	0.565715	0.646	0.349	2.53269e-31
TULP4	1.31583e-35	0.468597	0.579	0.271	2.6602e-31
JMJD1C	1.52092e-35	0.556781	0.706	0.421	3.07484e-31
C1orf54	6.83867e-35	0.534325	0.61	0.32	1.38257e-30
IGFBP5	8.20739e-35	0.926832	0.919	0.783	1.65929e-30
LAMC1	8.66859e-35	0.555512	0.485	0.201	1.75253e-30
SEC61B	9.53057e-35	0.470384	0.963	0.873	1.9268e-30
H3F3B	1.29547e-34	0.427677	0.996	0.994	2.61906e-30
KTN1	1.48309e-34	0.622759	0.823	0.639	2.99836e-30
NT5DC2	1.52261e-34	0.532343	0.752	0.503	3.07826e-30
EPHB2	2.06635e-34	0.413963	0.365	0.11	4.17754e-30
RPS10	2.50034e-34	0.534604	0.977	0.911	5.05493e-30
TPM4	6.5828e-34	0.653067	0.825	0.653	1.33084e-29
MAN2A1	1.00749e-33	0.448174	0.456	0.175	2.03684e-29
UCHL1	1.16721e-33	0.600546	0.752	0.461	2.35976e-29
COL18A1	1.64572e-33	0.426439	0.412	0.145	3.32716e-29
KIF21B	3.30646e-33	0.374407	0.369	0.114	6.68467e-29
TPM1	4.76719e-33	1.001	0.683	0.431	9.63783e-29
PIK3R1	4.85419e-33	-0.63441	0.256	0.568	9.81372e-29
CALD1	5.92637e-33	0.60972	0.688	0.413	1.19813e-28
UNCX	9.23781e-33	0.559132	0.415	0.153	1.86761e-28
BCAT1	1.07701e-32	0.679096	0.6	0.339	2.17738e-28
TMEM87B	1.47815e-32	0.341858	0.267	0.057	2.98837e-28
NTM	1.60763e-32	0.468953	0.269	0.059	3.25015e-28
MN1	2.10463e-32	0.384771	0.396	0.132	4.25493e-28
IFITM3	4.82954e-32	-0.562102	0.221	0.531	9.76388e-28
MXRA5	5.02045e-32	0.509564	0.408	0.147	1.01498e-27
RPL36A	5.26843e-32	0.53044	0.892	0.713	1.06512e-27
ENO1	6.34449e-32	-0.550412	0.775	0.888	1.28267e-27
MAGED2	1.17185e-31	0.485899	0.954	0.817	2.36913e-27
COL1A2	1.22522e-31	0.53933	0.967	0.912	2.47703e-27
CXXC4	1.2975e-31	0.397371	0.406	0.146	2.62316e-27
NEXN	1.5874e-31	0.684351	0.575	0.311	3.20924e-27
MDFI	2.03336e-31	0.492871	0.713	0.448	4.11084e-27
ID2	4.77099e-31	0.645239	0.721	0.436	9.64552e-27
RAB30	4.77609e-31	0.35416	0.294	0.075	9.65582e-27
MET	4.84354e-31	-0.95042	0.175	0.461	9.79218e-27
GPC3	1.23294e-30	-0.500934	0.977	0.992	2.49264e-26
DCX	2.08125e-30	0.620764	0.54	0.267	4.20766e-26
ITGB1	2.41885e-30	0.504463	0.852	0.646	4.89019e-26
AP2A2	4.94326e-30	0.3937	0.379	0.134	9.9938e-26
PEG10	5.1051e-30	-0.708515	0.817	0.936	1.0321e-25
COL5A1	5.60788e-30	0.496533	0.596	0.321	1.13375e-25
PPP1R1A	9.49587e-30	-0.465459	0.083	0.356	1.91978e-25
DEK	1.01121e-29	-0.578448	0.64	0.823	2.04436e-25
TTC3	1.16473e-29	0.473577	0.965	0.907	2.35473e-25
DYRK2	1.19527e-29	0.513282	0.51	0.251	2.41647e-25
DDAH2	1.99495e-29	0.479312	0.91	0.743	4.03319e-25
RPL6	2.44837e-29	-0.334817	1	1	4.94988e-25
FLNA	2.45576e-29	0.579361	0.785	0.571	4.96481e-25
ANO10	4.35359e-29	0.398087	0.402	0.152	8.80166e-25
TGIF1	5.04414e-29	0.465664	0.473	0.212	1.01977e-24
SEMA6A	8.37606e-29	0.539013	0.75	0.51	1.69339e-24
COL21A1	8.74267e-29	-0.421951	0.035	0.283	1.76751e-24
MRC2	9.2489e-29	0.405888	0.423	0.168	1.86985e-24
RPS11	9.96156e-29	0.305298	1	1	2.01393e-24
PWAR6	1.55083e-28	0.365294	0.379	0.137	3.13532e-24
PTPN14	1.65972e-28	0.355389	0.302	0.089	3.35546e-24
RBMX	2.46824e-28	0.497658	0.873	0.658	4.99005e-24
ZNF704	3.67539e-28	0.513618	0.565	0.302	7.43054e-24
ST6GAL2	4.09772e-28	0.375042	0.362	0.128	8.28435e-24
TAX1BP1	4.49522e-28	0.472208	0.581	0.319	9.08798e-24
LTBP1	5.57475e-28	0.542408	0.456	0.212	1.12705e-23
DMRT2	5.61165e-28	-0.386712	0.046	0.295	1.13451e-23
GAS1	5.70875e-28	-0.541624	0.475	0.727	1.15414e-23
UBA52	5.81052e-28	-0.488641	0.767	0.89	1.17471e-23
CCND2	6.90024e-28	0.486163	0.952	0.882	1.39502e-23
RPL18	7.92056e-28	-0.343096	1	1	1.6013e-23
TCEAL8	7.96297e-28	0.444149	0.865	0.659	1.60987e-23
RPL3	8.45093e-28	-0.279491	1	1	1.70852e-23
CDCA7	1.08393e-27	-0.396213	0.042	0.284	2.19138e-23
WBP1L	1.30463e-27	0.324353	0.312	0.096	2.63757e-23
EEF1B2	1.41091e-27	-0.444159	0.9	0.959	2.85244e-23
IL1RAPL1	2.23022e-27	0.316309	0.267	0.07	4.50884e-23
TYMS	2.74366e-27	-0.605116	0.154	0.429	5.54686e-23
RPL29	2.87786e-27	-0.313099	1	1	5.81817e-23
CDH2	3.26387e-27	0.489011	0.802	0.545	6.59856e-23
SLC25A5	8.31497e-27	-0.414425	0.944	0.97	1.68104e-22
MAP4K4	1.43214e-26	0.5305	0.842	0.696	2.89535e-22
MYC	1.57503e-26	-0.369891	0.035	0.267	3.18423e-22
SBK1	2.11807e-26	0.410933	0.533	0.274	4.2821e-22
MID1	3.35876e-26	0.451056	0.69	0.439	6.79041e-22
EMP2	4.23769e-26	-0.414778	0.127	0.391	8.56734e-22
ENC1	5.6261e-26	0.474311	0.502	0.253	1.13743e-21
CDH15	6.27209e-26	-0.471425	0.167	0.441	1.26803e-21
MT-CO2	1.14167e-25	-0.322814	1	1	2.30812e-21
RPS7	1.19565e-25	-0.301283	1	1	2.41725e-21
PJA2	1.35779e-25	0.443796	0.679	0.435	2.74504e-21
RPL8	1.44207e-25	-0.313941	1	1	2.91544e-21
RGS2	1.77606e-25	0.457946	0.302	0.101	3.59065e-21
AEBP1	2.56136e-25	0.386622	0.381	0.154	5.17831e-21
SLF2	2.86985e-25	0.559594	0.654	0.413	5.80197e-21
PEA15	3.34808e-25	0.392758	0.412	0.18	6.76881e-21
TCF15	7.49615e-25	-0.39816	0.065	0.299	1.5155e-20
GNG11	8.3268e-25	0.568215	0.498	0.266	1.68343e-20
IRF2BP2	8.78423e-25	0.438351	0.515	0.271	1.77591e-20
CDKN1C	9.46348e-25	0.891521	0.779	0.622	1.91323e-20
GSTA4	1.00585e-24	0.49128	0.592	0.365	2.03353e-20
PAPSS1	1.58442e-24	0.292954	0.277	0.083	3.20322e-20
STK38L	1.70952e-24	0.328642	0.279	0.086	3.45613e-20
SAMD1	2.573e-24	0.382009	0.592	0.325	5.20184e-20
ITM2A	2.72722e-24	0.486546	0.377	0.149	5.51363e-20
NASP	4.08096e-24	-0.500082	0.598	0.785	8.25048e-20
RPL22L1	5.56855e-24	-0.553144	0.488	0.702	1.12579e-19
ZNF827	5.58191e-24	0.368731	0.462	0.22	1.12849e-19
RAN	8.78804e-24	-0.402247	0.94	0.979	1.77668e-19
SIX1	9.16646e-24	-0.574171	0.746	0.843	1.85318e-19
SEC11A	1.49103e-23	-0.446228	0.688	0.836	3.01442e-19
NFIA	1.91698e-23	0.368526	0.404	0.175	3.87556e-19
CLCN5	2.2001e-23	-0.455521	0.183	0.435	4.44795e-19
MT-ND1	3.57806e-23	-0.36097	0.992	1	7.23376e-19
MCM3	4.76362e-23	-0.532176	0.277	0.519	9.63061e-19
SVIL	6.11499e-23	0.52579	0.592	0.38	1.23627e-18
CNBP	8.19678e-23	-0.445479	0.573	0.76	1.65714e-18
TGFB1I1	8.91585e-23	0.314368	0.296	0.102	1.80252e-18
PPIB	9.36065e-23	0.440076	0.929	0.838	1.89244e-18
MAP1B	9.90399e-23	0.434869	0.927	0.838	2.00229e-18
ADGRL1	1.0918e-22	0.342764	0.321	0.12	2.20728e-18
SPARC	1.28046e-22	0.463625	0.912	0.791	2.58871e-18
FOXP4	1.92947e-22	0.313362	0.304	0.109	3.90082e-18
MCM7	2.65588e-22	-0.45725	0.238	0.483	5.36939e-18
NKAIN4	2.91579e-22	-0.437217	0.202	0.454	5.89486e-18
VIM	3.03951e-22	-0.469593	0.981	0.995	6.14497e-18
RPL41	3.33179e-22	-0.43755	0.256	0.495	6.73588e-18
ATP2B1	5.97556e-22	-0.50195	0.433	0.662	1.20808e-17
MT-CO3	8.01337e-22	-0.268639	1	1	1.62006e-17
FGF9	1.05813e-21	0.394453	0.427	0.202	2.13923e-17
IDS	1.27435e-21	0.291421	0.29	0.101	2.57636e-17
CHCHD10	2.53946e-21	-0.392331	0.165	0.404	5.13402e-17
STC1	3.14227e-21	-0.659748	0.306	0.535	6.35272e-17
RFLNB	5.15105e-21	0.479487	0.394	0.187	1.04139e-16
CYR61	8.12733e-21	0.437219	0.271	0.093	1.6431e-16
TPI1	8.17944e-21	-0.416276	0.806	0.892	1.65364e-16
CLIC1	1.26222e-20	-0.49155	0.479	0.672	2.55184e-16
GOLIM4	1.31792e-20	0.414136	0.673	0.449	2.66443e-16
SPATS2L	1.4056e-20	-0.581122	0.456	0.642	2.8417e-16
HSPD1	1.81255e-20	-0.405669	0.9	0.934	3.66444e-16
COL3A1	2.68243e-20	0.472012	0.767	0.571	5.42306e-16
HELLS	3.06722e-20	-0.440789	0.24	0.476	6.201e-16
RPLP2	3.44894e-20	0.259034	1	1	6.97273e-16
TXN	3.53223e-20	-0.423094	0.844	0.912	7.1411e-16
EIF4G2	4.05393e-20	0.390063	0.894	0.775	8.19583e-16
SH3BGR	4.14853e-20	0.276867	0.256	0.085	8.38709e-16
HMGB2	5.09811e-20	-0.655298	0.296	0.549	1.03068e-15
MT-ND4	7.17177e-20	-0.289362	1	1	1.44992e-15
ZNF48	7.61307e-20	0.327327	0.358	0.16	1.53913e-15
BTF3	1.20781e-19	-0.347387	0.971	0.991	2.44183e-15
NAT14	1.27312e-19	0.311757	0.402	0.19	2.57386e-15
EZR	1.88494e-19	0.397538	0.55	0.331	3.81079e-15
IGFBP3	1.97542e-19	-0.635716	0.154	0.364	3.99371e-15
DUT	2.62517e-19	-0.501127	0.398	0.604	5.3073e-15
TLN1	2.77912e-19	0.369394	0.692	0.475	5.61855e-15
LRP5	2.77928e-19	0.340426	0.415	0.21	5.61887e-15
ZFAS1	3.59231e-19	-0.41965	0.554	0.73	7.26257e-15
PCNA	3.76024e-19	-0.449042	0.227	0.455	7.60207e-15
EPHA4	4.30647e-19	0.312355	0.304	0.121	8.70639e-15
SSBP2	4.65373e-19	-0.349852	0.206	0.437	9.40844e-15
TSPAN9	5.0226e-19	-0.28096	0.058	0.251	1.01542e-14
S100A6	1.03462e-18	-0.385089	0.219	0.445	2.09169e-14
FNBP1L	1.20397e-18	0.379152	0.602	0.391	2.43406e-14
C1orf122	1.33306e-18	0.367876	0.654	0.451	2.69504e-14
JUND	1.66409e-18	0.360083	0.642	0.436	3.36428e-14
SMC5	1.76983e-18	0.440157	0.588	0.378	3.57806e-14
TANK	1.91307e-18	0.271056	0.298	0.12	3.86765e-14
DLC1	1.97218e-18	0.350797	0.512	0.293	3.98715e-14
FRZB	1.97341e-18	-0.445626	0.215	0.425	3.98964e-14
COL2A1	2.80867e-18	0.745043	0.781	0.708	5.67829e-14
AKR1B1	3.04889e-18	-0.421565	0.488	0.675	6.16394e-14
CXCR4	3.14328e-18	0.320917	0.304	0.124	6.35476e-14
CTHRC1	5.01437e-18	-0.534611	0.288	0.492	1.01376e-13
RDX	6.53815e-18	0.353082	0.623	0.421	1.32182e-13
NR2F2	7.58802e-18	-0.405769	0.329	0.551	1.53407e-13
RYR3	7.83605e-18	0.308486	0.285	0.114	1.58421e-13
HSPE1	1.0245e-17	-0.415323	0.604	0.739	2.07123e-13
ZFHX4	1.02757e-17	0.455282	0.869	0.758	2.07744e-13
PLK2	1.17657e-17	-0.361354	0.144	0.353	2.37868e-13
RPS29	1.34631e-17	0.258723	0.996	0.999	2.72183e-13
MEX3A	1.73213e-17	0.375699	0.817	0.656	3.50185e-13
PPA1	2.46324e-17	-0.406265	0.415	0.594	4.97993e-13
NYNRIN	2.86518e-17	0.297535	0.396	0.201	5.79254e-13
FBN2	2.89189e-17	0.33597	0.398	0.201	5.84653e-13
MLLT11	2.9123e-17	0.38936	0.662	0.478	5.8878e-13
MCM4	3.01163e-17	-0.371327	0.167	0.375	6.08861e-13
RPL31	3.47209e-17	0.278021	1	0.992	7.01952e-13
RND3	5.41887e-17	-0.383471	0.14	0.336	1.09553e-12
ATP2B4	5.79885e-17	0.362665	0.425	0.234	1.17235e-12
GINS2	6.62417e-17	-0.429091	0.321	0.528	1.33921e-12
DACH1	7.99591e-17	-0.320744	0.092	0.281	1.61653e-12
PKM	8.58424e-17	-0.429645	0.637	0.761	1.73548e-12
TNKS	1.15771e-16	0.325736	0.425	0.231	2.34055e-12
RPS15	1.28313e-16	-0.260438	0.996	0.999	2.59411e-12
TMSB4X	1.43378e-16	0.39273	1	1	2.89868e-12
KLF12	2.51804e-16	0.251713	0.292	0.123	5.09072e-12
RPS5	2.82904e-16	-0.254736	0.998	0.998	5.71947e-12
SFRP1	4.40269e-16	-0.402634	0.088	0.266	8.90093e-12
GALNT2	4.65144e-16	0.264599	0.304	0.136	9.40382e-12
CHD7	5.16494e-16	-0.35083	0.229	0.436	1.0442e-11
MTHFD1	6.77752e-16	-0.326446	0.129	0.314	1.37021e-11
RYBP	7.03276e-16	0.31576	0.488	0.291	1.42181e-11
TMPO	7.69799e-16	0.38264	0.81	0.651	1.5563e-11
SGPL1	7.77756e-16	0.259173	0.296	0.13	1.57239e-11
TUBA1B	8.09582e-16	-0.458106	0.977	0.984	1.63673e-11
AGO1	9.86202e-16	0.298286	0.35	0.174	1.9938e-11
DYNLL1	1.02252e-15	0.303883	0.973	0.925	2.06724e-11
ADGRG2	1.3478e-15	0.313771	0.271	0.111	2.72485e-11
ATP5F1E	1.3694e-15	-0.29756	0.981	0.994	2.76851e-11
OSBPL8	1.65538e-15	0.39361	0.588	0.411	3.34668e-11
KDM6B	1.68073e-15	0.317371	0.452	0.264	3.39793e-11
SYDE2	1.94334e-15	0.268588	0.279	0.121	3.92885e-11
COL1A1	2.34959e-15	0.401878	0.838	0.695	4.75017e-11
CELF2	2.42212e-15	0.356609	0.742	0.561	4.89679e-11
EMC10	2.48111e-15	0.370898	0.64	0.469	5.01606e-11
C1QBP	3.075e-15	-0.355083	0.367	0.565	6.21672e-11
CYC1	3.27465e-15	-0.368722	0.423	0.599	6.62037e-11
ECI1	4.44068e-15	-0.311189	0.225	0.425	8.97772e-11
KDM5B	5.43649e-15	0.346772	0.7	0.531	1.0991e-10
RPS13	5.52147e-15	-0.290852	0.994	0.997	1.11627e-10
C16orf87	6.47143e-15	0.305806	0.471	0.284	1.30833e-10
GOLGA2	6.75079e-15	0.297407	0.458	0.269	1.36481e-10
SMS	6.90956e-15	-0.378626	0.675	0.789	1.39691e-10
RBMS1	7.18887e-15	0.338441	0.49	0.305	1.45337e-10
MT-ND3	9.5087e-15	-0.265303	1	1	1.92237e-10
FHL1	9.60894e-15	-0.359615	0.142	0.325	1.94264e-10
MAGI1	1.06983e-14	0.338062	0.475	0.293	2.16287e-10
RANBP1	1.47559e-14	-0.388057	0.681	0.794	2.9832e-10
PRDX2	1.52559e-14	-0.27528	0.11	0.284	3.08429e-10
KIF5B	1.74615e-14	0.335451	0.84	0.695	3.53018e-10
TCF4	2.01288e-14	0.354174	0.852	0.75	4.06943e-10
ATP5MG	2.09191e-14	-0.322044	0.71	0.812	4.22922e-10
TKT	2.18307e-14	-0.350495	0.452	0.63	4.41351e-10
FBN1	3.64357e-14	0.290607	0.358	0.191	7.36622e-10
NCL	3.84703e-14	-0.313441	0.994	0.995	7.77754e-10
ATAD5	3.85303e-14	-0.318993	0.204	0.392	7.78967e-10
GYPC	3.86612e-14	-0.306732	0.2	0.391	7.81614e-10
SCUBE3	4.00277e-14	0.250793	0.288	0.131	8.09241e-10
UQCRH	4.4143e-14	-0.281071	0.956	0.962	8.92439e-10
DDX5	4.64682e-14	0.290272	0.99	0.949	9.39448e-10
PAX3	5.06269e-14	-0.398411	0.348	0.523	1.02352e-09
TSHZ1	5.28504e-14	-0.276056	0.09	0.252	1.06848e-09
NGFR	5.79845e-14	0.345616	0.46	0.288	1.17227e-09
ASAP2	1.2514e-13	0.304344	0.381	0.215	2.52996e-09
CNN2	1.28938e-13	0.37595	0.627	0.459	2.60673e-09
MYL12B	1.31446e-13	0.34901	0.785	0.658	2.65745e-09
NAV2	1.39524e-13	0.298127	0.36	0.196	2.82076e-09
VEGFB	1.67829e-13	0.297403	0.585	0.408	3.393e-09
PDLIM7	1.70496e-13	0.327172	0.488	0.318	3.44692e-09
NT5C	1.76269e-13	-0.281796	0.173	0.35	3.56362e-09
MT-ATP8	1.86994e-13	0.353154	0.792	0.64	3.78045e-09
BST2	1.97136e-13	-0.356027	0.1	0.26	3.98549e-09
USP46	2.00938e-13	0.314321	0.565	0.388	4.06236e-09
ANKRD50	2.13277e-13	0.322501	0.362	0.198	4.31181e-09
ARF1	2.7789e-13	0.292125	0.775	0.597	5.6181e-09
KPNA3	2.96172e-13	0.273706	0.531	0.355	5.98771e-09
PITX2	3.22004e-13	0.320563	0.756	0.59	6.50996e-09
MAD2L1	3.65426e-13	-0.274926	0.129	0.303	7.38781e-09
NEAT1	5.63518e-13	-0.434147	0.483	0.637	1.13926e-08
HNRNPF	6.2643e-13	-0.33866	0.438	0.606	1.26645e-08
PRDX6	6.35685e-13	-0.30921	0.675	0.778	1.28516e-08
CRABP2	9.62132e-13	-0.445361	0.315	0.481	1.94514e-08
TMEM167A	1.05636e-12	0.29817	0.569	0.41	2.13564e-08
PCOLCE	1.13559e-12	-0.335422	0.356	0.533	2.29582e-08
ZADH2	1.44974e-12	-0.267397	0.129	0.292	2.93093e-08
UBC	1.58042e-12	0.31563	0.906	0.815	3.19514e-08
GMNN	1.60439e-12	-0.324155	0.242	0.413	3.24359e-08
AMOT	1.62668e-12	0.37256	0.61	0.431	3.28865e-08
CNKSR3	1.76504e-12	0.267765	0.41	0.245	3.56839e-08
HSBP1	2.00402e-12	-0.346166	0.352	0.523	4.05152e-08
WNK1	2.2131e-12	0.334463	0.569	0.408	4.47423e-08
COL5A2	2.45771e-12	0.292072	0.427	0.264	4.96876e-08
SERPINF1	3.1076e-12	-0.2601	0.123	0.283	6.28263e-08
HIF1A	4.52852e-12	0.283008	0.527	0.359	9.15531e-08
ATP5IF1	4.57749e-12	-0.263508	0.217	0.391	9.2543e-08
CD81	4.90382e-12	-0.312878	0.667	0.793	9.91406e-08
UBXN4	4.94152e-12	0.323197	0.769	0.64	9.99028e-08
SIVA1	4.98262e-12	-0.257882	0.208	0.383	1.00734e-07
EBPL	5.29708e-12	-0.274369	0.296	0.472	1.07091e-07
ANP32B	6.29844e-12	-0.292263	0.794	0.863	1.27335e-07
MYL6	8.63192e-12	0.305761	0.952	0.904	1.74512e-07
HP1BP3	8.9281e-12	0.336821	0.729	0.592	1.80499e-07
CDO1	9.36888e-12	0.257177	0.342	0.19	1.89411e-07
MGST3	9.83424e-12	-0.296957	0.273	0.441	1.98819e-07
CCDC6	1.03842e-11	0.261332	0.379	0.222	2.09937e-07
EIF4G3	1.0507e-11	0.273833	0.571	0.398	2.1242e-07
CLSPN	1.06561e-11	-0.293427	0.183	0.351	2.15434e-07
COPB2	1.13273e-11	0.270392	0.452	0.291	2.29004e-07
SEC31A	1.1843e-11	0.294693	0.673	0.522	2.3943e-07
SERPINH1	1.23882e-11	0.311006	0.633	0.5	2.50453e-07
NENF	1.2397e-11	-0.333328	0.396	0.559	2.5063e-07
VEZT	1.32471e-11	0.250315	0.385	0.229	2.67817e-07
POLD2	1.44807e-11	-0.274365	0.296	0.473	2.92756e-07
USP9X	1.8888e-11	0.320197	0.729	0.594	3.81858e-07
CALR	1.95068e-11	0.359896	0.875	0.805	3.94369e-07
SH3GLB1	2.34854e-11	0.267718	0.517	0.349	4.74805e-07
DBN1	2.368e-11	0.280082	0.765	0.614	4.78738e-07
CCNY	2.44531e-11	0.26213	0.485	0.323	4.94369e-07
TXNIP	3.45504e-11	-0.376154	0.254	0.412	6.98505e-07
REV1	3.95537e-11	0.259156	0.404	0.248	7.99657e-07
PRDX4	4.01171e-11	-0.310869	0.758	0.82	8.11047e-07
F2R	5.07254e-11	0.260623	0.338	0.192	1.02552e-06
RPA3	5.29681e-11	-0.261299	0.296	0.462	1.07086e-06
MCM6	5.55294e-11	-0.3083	0.215	0.372	1.12264e-06
PAFAH1B1	5.83875e-11	0.262294	0.492	0.334	1.18042e-06
EIF3F	6.45401e-11	-0.261074	0.817	0.888	1.30481e-06
CSRP1	6.81192e-11	0.267198	0.269	0.137	1.37717e-06
RRM1	6.95249e-11	-0.299722	0.246	0.407	1.40559e-06
RALGPS2	7.90827e-11	-0.33691	0.377	0.527	1.59882e-06
LSM4	8.04925e-11	-0.300746	0.606	0.716	1.62732e-06
RGS16	8.05949e-11	-0.288362	0.158	0.311	1.62939e-06
PSIP1	8.74603e-11	-0.294205	0.604	0.735	1.76818e-06
SMC6	8.83859e-11	0.306057	0.535	0.386	1.7869e-06
PHB2	9.07219e-11	-0.277766	0.706	0.803	1.83412e-06
URI1	9.40638e-11	0.290836	0.567	0.411	1.90169e-06
TMEM97	1.1224e-10	-0.318621	0.425	0.58	2.26915e-06
PDHA1	1.22655e-10	0.326729	0.654	0.519	2.47971e-06
NDUFS4	1.39018e-10	0.298937	0.656	0.537	2.81052e-06
ZC3H7A	1.422e-10	0.252792	0.385	0.238	2.87485e-06
MEIS3	1.44588e-10	0.257523	0.344	0.203	2.92314e-06
ATP5PO	1.5199e-10	-0.29526	0.64	0.73	3.07278e-06
GGCT	1.63386e-10	-0.25877	0.212	0.368	3.30318e-06
GNB1	1.72104e-10	0.264044	0.735	0.592	3.47943e-06
ZC3H13	1.80393e-10	0.27216	0.865	0.777	3.647e-06
MORF4L2	1.83064e-10	0.254254	0.873	0.791	3.70101e-06
CENPU	1.83535e-10	-0.270282	0.221	0.389	3.71052e-06
RBFOX2	2.34734e-10	0.265893	0.798	0.651	4.74561e-06
FRMD4A	2.39892e-10	0.276746	0.465	0.308	4.8499e-06
UQCRQ	2.43487e-10	0.263387	0.883	0.817	4.92258e-06
ZFP36L1	2.53447e-10	-0.281456	0.629	0.754	5.12394e-06
AES	2.57636e-10	0.272763	0.667	0.516	5.20862e-06
IMPDH2	2.93045e-10	-0.279297	0.523	0.647	5.9245e-06
TCEAL9	3.16027e-10	0.252625	0.95	0.885	6.38912e-06
SNRPF	3.26387e-10	-0.262902	0.794	0.875	6.59856e-06
COL6A2	3.28734e-10	0.255076	0.529	0.386	6.64601e-06
DNMT1	3.34359e-10	-0.301828	0.415	0.562	6.75974e-06
ROMO1	3.35739e-10	0.266859	0.729	0.604	6.78763e-06
TCEAL4	3.73053e-10	0.268147	0.815	0.702	7.54202e-06
MANF	3.78557e-10	0.278661	0.567	0.418	7.65329e-06
AKR1C2	4.70815e-10	-0.333926	0.452	0.609	9.51847e-06
EIF4EBP1	5.28197e-10	-0.288641	0.352	0.504	1.06786e-05
CCDC88A	5.37683e-10	0.280551	0.758	0.65	1.08703e-05
EIF3B	5.64977e-10	-0.26102	0.317	0.473	1.14221e-05
SMC4	5.96082e-10	-0.364086	0.381	0.527	1.2051e-05
MSH6	7.22841e-10	-0.336711	0.358	0.495	1.46137e-05
ATP5F1B	7.42711e-10	-0.261892	0.854	0.899	1.50154e-05
ACTN1	7.45414e-10	0.290564	0.429	0.286	1.507e-05
QKI	7.62105e-10	0.292158	0.748	0.625	1.54075e-05
APEX1	8.4214e-10	-0.258222	0.69	0.805	1.70255e-05
BSG	8.4536e-10	-0.303797	0.59	0.702	1.70906e-05
LIMS1	8.45631e-10	0.263089	0.54	0.403	1.70961e-05
SH3BGRL	9.60825e-10	0.270017	0.64	0.508	1.9425e-05
RPL22	9.95948e-10	-0.356465	0.708	0.749	2.01351e-05
AHCY	1.04357e-09	-0.285843	0.375	0.518	2.10978e-05
PDGFC	1.2346e-09	0.273537	0.783	0.678	2.49599e-05
RAB32	1.29159e-09	0.289123	0.44	0.301	2.6112e-05
BIRC5	1.32305e-09	-0.317427	0.177	0.323	2.67482e-05
CCT5	1.38947e-09	-0.286069	0.673	0.757	2.80909e-05
PRMT1	1.57399e-09	-0.304558	0.648	0.728	3.18213e-05
NOP58	1.61758e-09	-0.265939	0.358	0.508	3.27025e-05
UBTF	1.89417e-09	0.284519	0.602	0.474	3.82945e-05
FARP1	1.99372e-09	0.251581	0.59	0.445	4.03071e-05
FAT1	2.53057e-09	-0.343289	0.471	0.597	5.11605e-05
MRPS26	2.56524e-09	-0.26006	0.398	0.532	5.18615e-05
CDK4	2.84462e-09	-0.273425	0.596	0.704	5.75098e-05
MXD4	3.74406e-09	0.288828	0.585	0.46	7.56937e-05
CD24	8.03716e-09	-0.291019	0.177	0.312	0.000162487
TTN	1.11701e-08	-0.713788	0.162	0.281	0.000225826
ZNF462	1.16698e-08	0.284164	0.617	0.511	0.000235929
MYH9	1.2837e-08	0.259548	0.327	0.206	0.000259526
CDON	2.58437e-08	0.25996	0.446	0.317	0.000522482
HSPA5	3.09737e-08	0.265728	0.781	0.662	0.000626195
CCDC80	3.94003e-08	-0.273364	0.29	0.415	0.000796555
TOP1	4.25012e-08	0.269861	0.827	0.735	0.000859247
PRRC2B	4.91698e-08	0.265624	0.669	0.584	0.000994066
CCT8	5.29636e-08	-0.266426	0.571	0.658	0.00107076
FSCN1	8.45217e-08	-0.262859	0.529	0.636	0.00170878
PAICS	1.24271e-07	-0.262383	0.41	0.527	0.00251238
RIF1	1.26891e-07	-0.255609	0.421	0.538	0.00256535
MYL1	2.29548e-07	-0.323249	0.248	0.381	0.00464077
NEFL	4.63332e-07	0.530336	0.402	0.31	0.00936718
PARM1	5.26591e-07	0.270632	0.481	0.364	0.0106461
TMEM131	5.52564e-07	-0.251762	0.352	0.467	0.0111712
HSPA8	1.58024e-06	-0.254706	0.717	0.761	0.0319478
PTTG1	1.95851e-06	-0.343062	0.315	0.434	0.0395952
HSP90B1	3.34933e-06	0.259376	0.817	0.731	0.0677135
NR2F1	9.83961e-06	-0.302128	0.45	0.542	0.198927
DCN	1.44254e-05	-0.364286	0.358	0.433	0.291639
KPNA2	4.47604e-05	-0.285739	0.4	0.493	0.904922
IGFBP2	4.92638e-05	-0.285642	0.929	0.894	0.995966
PCDH17	0.00018936	-0.44952	0.219	0.291	1
ACTC1	0.00119487	0.722106	0.515	0.476	1
AHI1	0.0227121	0.260055	0.35	0.319	1
