# Supplementary material for: Single-cell multiomics reveals the complexity of TGFβ signalling to chromatin in iPSC-derived kidney organoids
Source: Commun Biol. 2022 Nov 27;5:1301. doi: 10.1038/s42003-022-04264-1 (PMC9701233; doi:10.1038/s42003-022-04264-1)
Supplement: Supplementary file 5 — Supplementary Data 7 [file 42003_2022_4264_MOESM5_ESM.xlsx]

## Sheet: S2vS3 DA Peaks
Peaks	p_val	avg_log2FC	pct.1	pct.2	p_val_adj	tx_id	gene_name	gene_id	gene_biotype	type	closest_region	distance
chr1-10020648-10021079	0.179275	0.356202	0.095	0.056	1
chr1-10045903-10046473	0.139287	0.424037	0.061	0.033	1
chr1-100950686-100951334	0.168972	-0.356667	0.048	0.075	1
chr1-100955389-100955841	0.0210298	1.16591	0.074	0.028	1
chr1-101301183-101301925	6.04939e-05	-1.65248	0	0.051	1
chr1-101336488-101337143	1.8272e-07	-2.23105	0	0.084	0.0358187	ENST00000454466	LINC01307	ENSG00000231671	lincRNA	gap	chr1-101323467-101350046	0
chr1-101357270-101357994	0.154884	0.254947	0.074	0.047	1
chr1-10236749-10237188	0.00273659	0.866207	0.108	0.037	1
chr1-102788627-102788990	2.6568e-05	-2.51891	0	0.056	1
chr1-103075325-103075949	2.44932e-06	-1.4373	0	0.07	0.480141
chr1-104128782-104129322	1.1844e-07	-1.72663	0	0.089	0.0232178	ENST00000370079	AMY1C	ENSG00000187733	protein_coding	utr	chr1-103758659-103758690	370091
chr1-104242044-104242540	2.83956e-05	-1.73537	0	0.056	1
chr1-104243888-104244502	0.0888368	-0.284922	0.113	0.173	1
chr1-104284650-104285390	0.156939	-0.368561	0.087	0.121	1
chr1-10429934-10431448	0.00123511	0.259388	0.42	0.304	1
chr1-104410727-104411118	4.5175e-05	-2.41632	0	0.051	1
chr1-10450321-10452233	0.0574781	0.362797	0.199	0.14	1
chr1-104765057-104765684	0.131268	-0.526938	0.039	0.07	1
chr1-105081750-105082221	0.0971435	-0.9949	0.039	0.065	1
chr1-105632306-105633070	0.337017	-0.266794	0.048	0.065	1
chr1-105793525-105794195	0.117815	0.419538	0.065	0.037	1
chr1-1061777-1064578	0.0503817	-0.439593	0.03	0.065	1
chr1-10638546-10642913	0.0827383	-0.568432	0.035	0.07	1
chr1-107139664-107142541	0.0886773	-0.309233	0.117	0.154	1
chr1-107622332-107623018	0.0522457	-0.495694	0.082	0.131	1
chr1-107883020-107883961	3.15591e-07	-1.21879	0	0.084	0.0618654
chr1-108049570-108052482	0.10565	0.371006	0.061	0.033	1
chr1-108595393-108595938	0.0148665	0.391485	0.139	0.07	1
chr1-108810039-108810625	0.0178929	-0.869107	0.035	0.079	1
chr1-108852253-108852939	0.982489	-0.256612	0.056	0.051	1
chr1-108854193-108855030	0.000756838	-1.16376	0.013	0.07	1
chr1-109263144-109264185	0.0332244	0.281583	0.078	0.037	1
chr1-109273814-109276232	0.305306	-0.395451	0.035	0.051	1
chr1-10934505-10935120	0.0189925	0.388608	0.134	0.065	1
chr1-10937205-10937934	0.174034	0.389258	0.091	0.061	1
chr1-10939781-10940756	0.0584982	0.398928	0.156	0.103	1
chr1-10943848-10944847	0.00587992	0.595184	0.095	0.037	1
chr1-109443508-109444683	0.00282482	-1.36513	0.017	0.065	1
chr1-109639959-109640978	0.0646701	-0.524279	0.061	0.098	1
chr1-109773428-109774233	0.0635673	0.314846	0.091	0.056	1
chr1-109776750-109777622	0.0650746	-0.369135	0.078	0.126	1
chr1-109787900-109789811	0.404523	-0.269123	0.043	0.056	1
chr1-109876886-109877910	0.163102	0.30596	0.052	0.033	1
chr1-109880833-109882836	2.91024e-05	-2.51398	0	0.056	1
chr1-110058072-110060440	0.0335656	-0.760665	0.043	0.093	1
chr1-110080733-110081385	0.013109	-1.40074	0.017	0.056	1
chr1-110083542-110085195	0.000259246	-0.879661	0.009	0.065	1
chr1-110094764-110095421	0.251893	-0.587036	0.048	0.065	1
chr1-110100315-110101049	0.00998709	-0.910247	0.013	0.051	1
chr1-110155842-110156357	0.0119377	0.585748	0.087	0.033	1
chr1-110186580-110189120	4.35783e-08	-1.37177	0.013	0.131	0.00854265	ENST00000331565	SLC6A17	ENSG00000197106	protein_coding	gap	chr1-110176740-110191971	0
chr1-110239088-110241040	0.0670931	0.264797	0.113	0.07	1
chr1-110265330-110267415	0.635312	0.326035	0.052	0.051	1
chr1-11037525-11038063	0.00170971	0.586456	0.117	0.047	1
chr1-110390382-110391370	0.057125	0.362263	0.1	0.056	1
chr1-110465039-110465766	0.187074	-0.479532	0.065	0.098	1
chr1-11052657-11054224	0.0171861	-0.694118	0.026	0.07	1
chr1-110527503-110528275	6.76223e-05	-3.79028	0	0.051	1
chr1-110619228-110620178	0.0275308	0.389412	0.069	0.028	1
chr1-11099194-11100327	0.0073908	0.312415	0.229	0.145	1
chr1-111592616-111594358	0.00883573	-0.546891	0.052	0.117	1
chr1-111880759-111883017	0.0937877	0.375032	0.052	0.023	1
chr1-111934258-111934808	3.05371e-05	-2.01288	0	0.056	1
chr1-112700188-112703219	0.00427917	-0.354904	0.147	0.243	1
chr1-112812709-112813704	3.85109e-05	-2.91376	0	0.051	1
chr1-11301579-11302089	0.0213809	0.885658	0.056	0.019	1
chr1-113058748-113060076	0.056992	-0.621977	0.026	0.061	1
chr1-113146369-113147760	5.42939e-06	-1.40342	0	0.065	1
chr1-11344204-11346706	0.0593489	0.432526	0.13	0.084	1
chr1-11349967-11351101	0.00246671	0.378727	0.121	0.047	1
chr1-1135443-1137909	0.105654	-0.34053	0.043	0.079	1
chr1-113677376-113678285	0.315097	-0.272963	0.035	0.051	1
chr1-113998326-113998823	0.127457	0.469054	0.091	0.056	1
chr1-114088475-114089253	0.312483	-0.554998	0.035	0.051	1
chr1-114107186-114108249	7.48222e-05	-1.97616	0	0.051	1
chr1-114108775-114109476	0.116635	0.262996	0.134	0.084	1
chr1-114117206-114119150	0.0575161	0.471035	0.104	0.051	1
chr1-114122501-114123774	5.84777e-06	-1.29678	0	0.065	1
chr1-114191800-114192360	0.0285179	0.51444	0.082	0.033	1
chr1-114224279-114224903	0.142287	0.26561	0.152	0.107	1
chr1-114324494-114324982	0.986951	-0.315922	0.061	0.056	1
chr1-11438741-11439545	0.00215475	0.611821	0.056	0.009	1
chr1-115084834-115085760	0.106087	-0.569623	0.026	0.056	1
chr1-115183616-115185516	6.42818e-05	0.658355	0.351	0.206	1
chr1-115194407-115194963	0.00137236	0.709801	0.173	0.07	1
chr1-115198929-115199330	2.46781e-05	-4.0086	0	0.056	1
chr1-115226155-115226975	0.0204123	0.284689	0.277	0.182	1
chr1-115236169-115236665	1.22401e-05	-3.88485	0	0.061	1
chr1-115251772-115252452	0.00279661	0.418242	0.281	0.168	1
chr1-115277267-115277840	3.25787e-05	-1.7455	0	0.056	1
chr1-115285146-115285696	0.219685	-0.843919	0.035	0.051	1
chr1-115300089-115301016	0.00662725	-0.693826	0.013	0.061	1
chr1-115317000-115317518	0.00584312	0.652405	0.16	0.079	1
chr1-115352512-115352829	6.77128e-05	-3.57474	0	0.051	1
chr1-115354662-115355753	2.84674e-05	-3.94123	0	0.056	1
chr1-115504926-115505947	0.0134666	0.250876	0.385	0.276	1
chr1-11550591-11551130	0.000282501	0.670079	0.104	0.023	1
chr1-115538257-115539353	1.03236e-05	-2.27778	0	0.061	1
chr1-115564162-115564661	0.0196625	1.01695	0.052	0.014	1
chr1-115764523-115765476	0.0115716	0.607373	0.113	0.051	1
chr1-115929814-115930286	0.0139811	0.819648	0.104	0.047	1
chr1-115975812-115977540	0.00761498	0.303186	0.182	0.093	1
chr1-1161693-1163099	0.000700437	-0.730361	0.004	0.051	1
chr1-11629274-11630256	0.0262911	0.413505	0.056	0.014	1
chr1-116418127-116419090	0.00193011	0.316756	0.264	0.15	1
chr1-116457700-116459157	0.0498319	0.2849	0.078	0.037	1
chr1-116574554-116575284	0.124963	0.364099	0.095	0.056	1
chr1-116645798-116647226	0.0682914	-0.462446	0.065	0.103	1
chr1-116648201-116648749	0.161438	0.349533	0.126	0.089	1
chr1-116673866-116674410	0.061747	0.337861	0.069	0.028	1
chr1-116679039-116679961	0.00486517	0.554732	0.203	0.126	1
chr1-116687162-116687857	0.0752391	-0.507498	0.022	0.051	1
chr1-116720076-116720759	0.0471591	0.36152	0.169	0.103	1
chr1-116733545-116734399	0.00470131	0.528356	0.134	0.061	1
chr1-116737220-116737759	0.0937094	-0.410507	0.03	0.061	1
chr1-116766948-116767439	0.0576664	0.719088	0.104	0.061	1
chr1-116847585-116848052	5.78525e-06	-3.68797	0	0.065	1
chr1-116886087-116886976	0.366423	-0.444117	0.087	0.103	1
chr1-117032632-117033516	0.0755861	0.446095	0.126	0.07	1
chr1-117067721-117069003	0.0535059	0.341638	0.087	0.042	1
chr1-11707510-11708174	0.00631779	0.680741	0.061	0.014	1
chr1-117128294-117129104	0.00938984	0.452046	0.113	0.047	1
chr1-117631236-117632992	0.0269963	-0.633902	0.104	0.173	1
chr1-117694428-117694750	3.18634e-05	-3.87583	0	0.056	1
chr1-117712664-117714286	6.29917e-05	-1.32154	0	0.051	1
chr1-117780702-117781771	0.03518	-0.346658	0.221	0.285	1
chr1-117814954-117816138	0.829528	-0.310739	0.056	0.056	1
chr1-11786873-11789841	0.251122	-0.261258	0.048	0.065	1
chr1-117967405-117968373	0.0627282	0.272116	0.078	0.033	1
chr1-118073589-118074836	0.0464182	0.272619	0.268	0.196	1
chr1-118111370-118111805	6.58452e-05	-1.767	0	0.051	1
chr1-118115571-118117408	0.0799664	-0.305818	0.32	0.379	1
chr1-118143989-118145267	0.0286679	0.517772	0.177	0.112	1
chr1-118159002-118160085	0.0461461	0.899044	0.052	0.019	1
chr1-118190285-118191219	1.24332e-06	-2.17583	0.004	0.089	0.243728
chr1-118208295-118208964	0.0132833	0.508299	0.268	0.182	1
chr1-118217089-118217983	2.07442e-05	-3.46819	0	0.056	1
chr1-118259212-118260051	0.51295	-0.257287	0.117	0.136	1
chr1-118321800-118323769	0.246425	-0.539799	0.108	0.121	1
chr1-11838562-11839118	0.0633695	0.290707	0.087	0.042	1
chr1-118420717-118421398	0.0269628	-0.949484	0.026	0.065	1
chr1-118453756-118454350	4.55378e-06	-1.17713	0.035	0.154	0.892678
chr1-118473726-118474625	0.00347476	0.590385	0.234	0.126	1
chr1-11847924-11848563	0.0469171	0.323466	0.091	0.047	1
chr1-118504017-118505962	0.10331	-0.452417	0.108	0.15	1
chr1-118507250-118507894	6.90433e-05	-1.45444	0.013	0.084	1
chr1-11859056-11859708	0.0231141	0.415068	0.056	0.019	1
chr1-118590829-118592151	0.0907575	0.3393	0.156	0.107	1
chr1-118649301-118650954	0.161177	-0.264917	0.238	0.28	1
chr1-118756332-118756946	5.416e-05	-2.02966	0	0.051	1
chr1-118758410-118758965	0.137456	-0.801847	0.035	0.056	1
chr1-118842326-118843384	0.00266819	0.349772	0.26	0.145	1
chr1-118877198-118879357	0.00205988	-0.746095	0.078	0.159	1
chr1-118959155-118961164	0.0183774	0.332853	0.216	0.131	1
chr1-119068469-119069157	0.00807736	0.542244	0.234	0.15	1
chr1-119115317-119115747	3.41325e-05	-3.43477	0	0.056	1
chr1-11929641-11930366	0.00436413	0.331892	0.242	0.136	1
chr1-119297240-119297651	4.50384e-06	-2.78968	0	0.065	0.882888
chr1-119553825-119554824	0.00235634	0.368004	0.156	0.065	1
chr1-119633388-119634391	5.02473e-06	-1.8871	0	0.065	0.984997
chr1-119767399-119768731	5.57869e-06	-2.87678	0	0.065	1
chr1-119770962-119771472	0.0373327	0.636707	0.087	0.047	1
chr1-119779950-119780532	0.0570149	0.326745	0.078	0.033	1
chr1-119859640-119860191	4.92048e-06	-1.9605	0	0.065	0.964561
chr1-119870842-119871416	0.420074	-0.367034	0.056	0.061	1
chr1-119964667-119965463	0.526956	-0.301711	0.065	0.075	1
chr1-119981858-119982831	0.486498	-0.32392	0.082	0.093	1
chr1-1200503-1201912	0.0359587	-0.362922	0.113	0.182	1
chr1-12034262-12034778	5.70867e-06	-1.72053	0	0.065	1
chr1-120558299-120559071	0.268133	-0.29296	0.039	0.061	1
chr1-120850369-120851587	0.00123434	0.307388	0.359	0.238	1
chr1-121020568-121021230	0.0308189	0.36099	0.126	0.07	1
chr1-121097023-121098011	0.119918	0.293041	0.165	0.121	1
chr1-12140460-12142697	0.463174	-0.267788	0.082	0.089	1
chr1-12174658-12175800	0.143318	-0.396549	0.039	0.065	1
chr1-12339275-12340866	0.0428863	0.343324	0.195	0.136	1
chr1-12344550-12345069	0.0735877	0.697396	0.1	0.056	1
chr1-1236088-1241675	0.00142196	-0.511355	0.039	0.103	1
chr1-12405626-12407676	0.00235938	0.419565	0.26	0.15	1
chr1-12409653-12410155	0.424708	-0.343904	0.048	0.061	1
chr1-12463952-12465062	0.000173515	-1.34941	0.026	0.107	1
chr1-12469509-12470468	0.110845	0.459858	0.078	0.042	1
chr1-12472347-12473351	0.0011729	1.25257	0.143	0.056	1
chr1-12475367-12475967	0.0211967	-0.876721	0.022	0.061	1
chr1-12477892-12479049	0.00170728	0.34626	0.121	0.042	1
chr1-12480916-12482144	1.17907e-05	-3.20472	0	0.061	1
chr1-12497451-12497731	0.0433568	0.595999	0.056	0.019	1
chr1-1330197-1333921	2.92213e-07	-2.16807	0	0.084	0.0572826
chr1-13665562-13666765	0.340193	0.279248	0.069	0.051	1
chr1-13717030-13717427	0.153249	0.403652	0.113	0.075	1
chr1-1371799-1372506	0.0189433	0.411446	0.1	0.042	1
chr1-13737343-13738740	4.72333e-09	-3.46972	0	0.107	0.000925915	ENST00000491134	PRDM2	ENSG00000116731	protein_coding	gap	chr1-13731118-13742004	0
chr1-13935284-13935924	0.107841	0.308041	0.074	0.037	1
chr1-13948935-13949474	0.00873415	0.627794	0.095	0.037	1
chr1-14138594-14139123	0.519386	-0.493854	0.048	0.051	1
chr1-14142343-14143286	0.020356	0.515381	0.061	0.023	1
chr1-14245702-14246367	0.158965	0.272479	0.234	0.196	1
chr1-14251864-14252336	0.0114316	0.92568	0.117	0.051	1
chr1-14254128-14254828	0.00896755	0.479969	0.208	0.131	1
chr1-14258984-14259671	0.256583	-0.417809	0.065	0.093	1
chr1-143693827-143694411	0.220052	-0.547402	0.043	0.065	1
chr1-144418775-144419475	0.000793482	-0.754748	0.009	0.061	1
chr1-144461002-144461876	0.088885	0.292683	0.065	0.033	1
chr1-145280491-145281817	0.0539508	-0.256976	0.143	0.201	1
chr1-145287202-145287986	0.106538	-0.530022	0.039	0.065	1
chr1-14533120-14534265	2.7675e-07	-1.96156	0	0.084	0.0542514
chr1-14536088-14536563	1.18397e-05	-1.82266	0	0.061	1
chr1-145424995-145426164	0.0174373	0.280559	0.186	0.117	1
chr1-145535464-145535937	0.00113335	0.933914	0.052	0.005	1
chr1-145823483-145824688	6.44949e-06	0.340067	0.381	0.201	1
chr1-14597458-14599925	0.0109008	0.28267	0.234	0.154	1
chr1-145977295-145978026	0.245886	0.271568	0.117	0.093	1
chr1-145990329-145992495	3.21147e-05	-2.70863	0	0.056	1
chr1-14600605-14601141	0.0285604	0.412717	0.056	0.014	1
chr1-146174518-146174939	2.5722e-05	-1.56978	0	0.056	1
chr1-14668172-14669386	0.00192272	-0.662455	0.035	0.107	1
chr1-14677412-14678883	0.0155044	-0.983173	0.026	0.075	1
chr1-146792735-146793254	0.116971	0.335579	0.126	0.089	1
chr1-14693709-14694411	0.101523	0.492018	0.052	0.023	1
chr1-147072316-147073531	0.0383036	0.298644	0.095	0.047	1
chr1-14732907-14734145	1.55803e-05	-1.23618	0	0.061	1
chr1-14735484-14736423	0.0531294	0.275214	0.242	0.173	1
chr1-147494920-147495458	0.0295452	0.475931	0.095	0.047	1
chr1-147579332-147580616	0.0216344	0.377324	0.238	0.164	1
chr1-14770665-14771270	0.0022138	1.17282	0.156	0.07	1
chr1-147771565-147773849	0.288492	-0.328427	0.087	0.112	1
chr1-148625443-148625820	6.22447e-05	-3.47835	0	0.051	1
chr1-148679381-148679982	0.598473	0.264809	0.052	0.051	1
chr1-14937187-14937997	0.144346	0.557632	0.082	0.047	1
chr1-149445409-149445903	0.0980919	-0.364759	0.03	0.07	1
chr1-14964299-14964906	0.205	0.29074	0.087	0.056	1
chr1-14970130-14970838	5.7445e-06	-1.79486	0	0.065	1
chr1-149712400-149712921	0.0933981	-0.343486	0.048	0.089	1
chr1-149961964-149962468	0.794036	-0.399287	0.056	0.051	1
chr1-150148798-150152173	0.000464936	0.310966	0.372	0.238	1
chr1-150187200-150187732	0.0943912	0.311987	0.056	0.023	1
chr1-15080598-15081608	6.97292e-05	-3.36005	0	0.051	1
chr1-150979010-150979948	0.00982762	0.358976	0.156	0.089	1
chr1-151300811-151301382	0.0286446	0.353074	0.1	0.047	1
chr1-151309523-151310443	0.0241305	0.355843	0.095	0.042	1
chr1-151369754-151370962	0.0938943	0.328199	0.095	0.051	1
chr1-15151490-15155212	0.000220655	0.260749	0.45	0.299	1
chr1-15155766-15157428	0.86748	-0.324169	0.061	0.056	1
chr1-151608233-151608746	0.0114071	0.634324	0.134	0.07	1
chr1-151727971-151728835	4.71568e-05	0.987064	0.095	0.014	1
chr1-15178821-15179625	0.062714	0.332473	0.108	0.061	1
chr1-151799046-151799897	0.103354	0.315941	0.069	0.037	1
chr1-151828661-151829766	0.0215325	0.366076	0.147	0.079	1
chr1-15186536-15188554	0.146889	-0.287115	0.03	0.051	1
chr1-152001507-152002191	0.120857	-0.305898	0.13	0.178	1
chr1-15303869-15305679	0.0594876	-0.608579	0.043	0.079	1
chr1-15326437-15327689	0.0177787	0.368056	0.182	0.112	1
chr1-153422423-153422892	0.367014	-0.301582	0.035	0.051	1
chr1-15343384-15344197	0.00378101	-1.02166	0.022	0.075	1
chr1-153490206-153491150	0.0345281	-0.735308	0.035	0.075	1
chr1-153510824-153511390	0.00864806	0.317379	0.134	0.056	1
chr1-153544481-153546229	0.000231517	0.25732	0.589	0.439	1
chr1-153549282-153550736	2.62206e-06	-2.65279	0	0.07	0.514003
chr1-153611715-153613383	0.0819199	0.378657	0.165	0.117	1
chr1-153629318-153631078	0.000159927	-1.87948	0.013	0.084	1
chr1-153677604-153680578	0.0159667	0.264947	0.212	0.136	1
chr1-153697089-153698919	0.00211396	0.260976	0.199	0.093	1
chr1-153770608-153772335	0.00879197	0.594145	0.182	0.103	1
chr1-153821263-153821757	0.0604559	0.447036	0.052	0.019	1
chr1-153945290-153947135	0.041447	0.255328	0.277	0.224	1
chr1-154418325-154420526	0.141225	-0.445584	0.056	0.089	1
chr1-154479710-154481425	0.166487	0.272185	0.104	0.065	1
chr1-154488937-154489470	0.00676837	0.940868	0.056	0.014	1
chr1-154574642-154575135	0.72923	0.394198	0.052	0.051	1
chr1-154669599-154670151	0.048497	0.429719	0.091	0.047	1
chr1-154774568-154776681	0.0146118	0.428038	0.16	0.098	1
chr1-154786782-154789361	0.0424704	0.425736	0.134	0.075	1
chr1-154878221-154879633	0.00425763	0.29024	0.126	0.051	1
chr1-155016864-155018129	0.00314691	0.258791	0.255	0.154	1
chr1-155091162-155092156	0.0356927	0.251933	0.134	0.07	1
chr1-155093381-155094842	0.0309128	0.320346	0.225	0.159	1
chr1-155139884-155140888	0.00295689	0.349067	0.208	0.107	1
chr1-155218780-155219961	0.00114745	0.454234	0.229	0.117	1
chr1-155378344-155378742	0.949669	-0.562254	0.052	0.047	1
chr1-155598619-155599570	0.0375739	0.512328	0.134	0.084	1
chr1-155648413-155648993	0.0683356	0.53625	0.074	0.037	1
chr1-15584309-15585291	0.224072	0.30226	0.069	0.047	1
chr1-155938076-155938656	0.000423866	-0.761386	0.009	0.07	1
chr1-155983312-155984737	0.112819	-0.509135	0.026	0.056	1
chr1-155989100-155989849	0.0382083	0.315849	0.139	0.084	1
chr1-156069941-156079103	0.000382641	-0.373306	0.182	0.327	1
chr1-156089740-156091177	0.0527328	0.303788	0.108	0.056	1
chr1-156295248-156295974	0.500052	0.302801	0.091	0.079	1
chr1-156385488-156386069	0.196243	0.465702	0.052	0.028	1
chr1-156434853-156437497	8.73737e-06	-1.21381	0.009	0.093	1
chr1-156502770-156503724	0.062206	-0.34947	0.048	0.093	1
chr1-156583791-156585208	0.225375	-0.254805	0.043	0.07	1
chr1-156656594-156658078	0.00785974	0.357747	0.182	0.103	1
chr1-156797224-156797725	0.177712	0.357415	0.069	0.042	1
chr1-156813011-156816291	0.00239517	-0.526461	0.091	0.201	1
chr1-156847814-156849442	0.021743	-0.550088	0.017	0.061	1
chr1-156886253-156888330	0.00930469	-0.441561	0.013	0.051	1
chr1-156889866-156890561	0.0128155	0.382706	0.1	0.042	1
chr1-156892011-156895884	0.000401268	-0.341119	0.299	0.453	1
chr1-156901496-156902969	0.35831	-0.293823	0.1	0.121	1
chr1-15691418-15691916	0.46004	-0.303041	0.039	0.051	1
chr1-156923027-156924663	0.183102	-0.33722	0.035	0.056	1
chr1-156927310-156928231	0.0734542	0.318208	0.087	0.047	1
chr1-15735862-15739843	0.000193841	-0.668366	0.009	0.075	1
chr1-157390241-157391266	0.306234	0.336415	0.061	0.042	1
chr1-15741134-15741854	0.109587	0.342952	0.091	0.056	1
chr1-157504688-157506118	0.533401	0.291292	0.113	0.103	1
chr1-157691236-157691835	0.167631	0.335356	0.087	0.056	1
chr1-158013775-158015426	0.081427	-0.427738	0.039	0.075	1
chr1-158067634-158069421	7.26678e-05	-1.99277	0	0.051	1
chr1-158149362-158150150	0.0145187	0.290354	0.264	0.178	1
chr1-158180764-158181810	0.87093	0.381982	0.061	0.065	1
chr1-158203736-158204244	0.167318	0.362868	0.069	0.042	1
chr1-159009686-159010111	6.93508e-05	-3.32629	0	0.051	1
chr1-159197878-159198446	0.0760139	0.25807	0.052	0.019	1
chr1-15957427-15959181	2.26016e-05	-3.01143	0	0.056	1
chr1-159867592-159868193	0.138956	-0.350213	0.039	0.07	1
chr1-159881763-159882336	0.012825	0.615282	0.152	0.079	1
chr1-160083809-160084508	0.269456	-0.260615	0.048	0.075	1
chr1-16008916-16009526	0.0195502	0.298871	0.095	0.037	1
chr1-160189458-160190425	0.140015	-0.376651	0.026	0.051	1
chr1-160251073-160252361	0.149031	-0.304946	0.048	0.079	1
chr1-160675546-160676011	0.0107947	0.800593	0.069	0.019	1
chr1-161013533-161014289	0.162463	-0.353367	0.048	0.084	1
chr1-161153251-161154485	0.0715862	0.268453	0.212	0.178	1
chr1-161192431-161193047	0.0806933	0.301869	0.108	0.065	1
chr1-16127559-16128092	0.052276	0.570345	0.091	0.047	1
chr1-161472604-161473846	0.0016912	-1.14092	0.009	0.056	1
chr1-161510842-161511934	0.0447549	0.318077	0.208	0.14	1
chr1-161594145-161594833	2.36669e-06	-1.3912	0	0.07	0.463942
chr1-161621223-161622030	0.011397	0.329313	0.126	0.056	1
chr1-16162174-16162876	0.583735	-0.330924	0.078	0.084	1
chr1-16163961-16165883	0.0250916	-0.854989	0.017	0.051	1
chr1-161741356-161741898	0.0239702	0.515681	0.065	0.023	1
chr1-161792641-161793107	0.0709927	0.410376	0.052	0.023	1
chr1-161805649-161806237	0.0761838	-0.70305	0.035	0.065	1
chr1-161835842-161836728	0.166194	-0.342314	0.113	0.154	1
chr1-161923659-161924329	0.0141133	-0.798958	0.022	0.061	1
chr1-161939661-161940192	6.74036e-05	-3.38818	0	0.051	1
chr1-161957937-161958896	0.00698968	0.366653	0.208	0.107	1
chr1-162003020-162004425	0.107593	-0.303776	0.052	0.093	1
chr1-162008583-162009811	0.0775467	-0.692037	0.026	0.056	1
chr1-162062367-162063479	0.0037668	0.464739	0.247	0.14	1
chr1-162116202-162117785	1.30549e-07	-1.12252	0	0.089	0.0255915	ENST00000530878	NOS1AP	ENSG00000198929	protein_coding	gap	chr1-162070283-162154404	0
chr1-162166704-162167690	0.0112601	0.398859	0.108	0.051	1
chr1-162168251-162170055	0.00141323	0.553079	0.203	0.107	1
chr1-162239948-162240504	0.105297	0.378748	0.056	0.028	1
chr1-162259803-162260622	0.00108441	0.562556	0.156	0.065	1
chr1-162334962-162335659	0.0338679	0.381333	0.173	0.103	1
chr1-16243907-16245056	0.0392251	0.320785	0.108	0.051	1
chr1-162942687-162944094	0.0246798	-0.439723	0.052	0.103	1
chr1-163063523-163064075	1.35679e-05	-1.97696	0	0.061	1
chr1-163439362-163440616	0.108478	0.257068	0.281	0.215	1
chr1-163463596-163464076	6.4421e-07	-1.53024	0	0.079	0.126284
chr1-163558023-163559232	0.0137693	0.363761	0.203	0.126	1
chr1-163564365-163565835	0.00240175	0.254114	0.052	0.009	1
chr1-163673089-163674267	0.419962	-0.332037	0.095	0.112	1
chr1-163875452-163876076	0.0192067	-0.932355	0.035	0.084	1
chr1-164228725-164229716	0.0800229	-0.669485	0.043	0.075	1
chr1-164586622-164589567	0.000229229	0.319358	0.424	0.248	1
chr1-164687677-164687994	0.0327709	0.650956	0.065	0.023	1
chr1-164770833-164773462	0.0109306	-0.411077	0.095	0.173	1
chr1-164780066-164781805	0.000341109	-0.89543	0.03	0.103	1
chr1-164928250-164929568	0.356108	-0.421118	0.126	0.15	1
chr1-165011764-165012181	2.82213e-06	-3.70565	0	0.07	0.553222
chr1-165207870-165208535	0.00278523	-1.42763	0.013	0.061	1
chr1-165369152-165369692	0.00571301	0.555432	0.082	0.028	1
chr1-165592778-165593373	0.0831572	0.276835	0.069	0.033	1
chr1-165924611-165925121	0.168088	-0.279595	0.026	0.056	1
chr1-165954868-165955472	0.00704922	0.591721	0.074	0.019	1
chr1-166139930-166140719	0.0590802	-0.616428	0.039	0.075	1
chr1-167121191-167122155	0.01495	0.425286	0.078	0.028	1
chr1-167148310-167148953	0.0430636	0.312144	0.091	0.047	1
chr1-167162611-167163719	0.0678141	0.266298	0.208	0.14	1
chr1-167429680-167432034	0.00153661	-1.36895	0.009	0.056	1
chr1-167439124-167440113	0.822968	-0.291777	0.056	0.056	1
chr1-167488662-167490418	0.0109982	0.351468	0.1	0.042	1
chr1-167533363-167534246	0.00989521	0.387637	0.1	0.047	1
chr1-167629905-167630743	0.0874109	-0.309096	0.017	0.051	1
chr1-167635027-167635844	0.00988928	0.452642	0.091	0.033	1
chr1-168019470-168020217	0.223492	0.617524	0.117	0.089	1
chr1-168124995-168125495	0.128638	-0.713612	0.026	0.051	1
chr1-168285095-168285805	0.0993483	0.513017	0.108	0.07	1
chr1-168342574-168343153	0.0091002	0.433778	0.13	0.061	1
chr1-168372453-168372958	0.0405757	-1.11678	0.022	0.051	1
chr1-168387106-168387586	0.117267	0.473244	0.056	0.028	1
chr1-168398807-168399442	0.0122204	0.690908	0.091	0.037	1
chr1-168439271-168440278	0.29489	0.306202	0.087	0.07	1
chr1-168469537-168470095	0.334712	-0.484335	0.048	0.061	1
chr1-168497968-168498762	0.129558	0.342537	0.234	0.187	1
chr1-168565242-168566422	5.29318e-06	-2.62576	0	0.065	1
chr1-168608905-168610603	0.0258451	0.390954	0.095	0.047	1
chr1-168722910-168723500	0.378329	-0.699711	0.039	0.056	1
chr1-16872363-16873709	3.42441e-05	-0.759444	0	0.056	1
chr1-168729007-168729653	0.268785	-0.897967	0.043	0.061	1
chr1-168970300-168971774	0.382708	-0.29732	0.035	0.051	1
chr1-16951553-16952160	0.00480373	0.422213	0.147	0.07	1
chr1-169546340-169546837	0.117665	-0.485819	0.03	0.061	1
chr1-16960483-16962076	8.88215e-06	0.437928	0.26	0.107	1
chr1-16969080-16973756	0.0591468	-0.406307	0.225	0.28	1
chr1-169691100-169691677	2.10276e-05	-2.02401	0	0.056	1
chr1-16984621-16985215	0.0189061	0.480641	0.087	0.033	1
chr1-169987176-169987891	0.00622506	-0.852379	0.048	0.112	1
chr1-170097263-170098188	0.210174	0.347022	0.117	0.093	1
chr1-170126712-170127582	0.00262913	-0.978315	0.022	0.075	1
chr1-170164147-170165510	0.00177013	-1.26309	0.043	0.121	1
chr1-170175425-170175826	0.00840275	0.866724	0.121	0.056	1
chr1-170203664-170205225	0.0221967	-0.639649	0.074	0.136	1
chr1-170219423-170220309	0.00574807	-0.941187	0.039	0.103	1
chr1-170225429-170227181	0.152603	-0.423442	0.061	0.098	1
chr1-170253202-170254673	5.35952e-08	-1.95327	0	0.093	0.0105063	ENST00000439184	RP11-297H3.3	ENSG00000233985	lincRNA	exon	chr1-170241065-170241287	11914
chr1-170290153-170291355	0.0724019	-0.410104	0.104	0.154	1
chr1-170309194-170310103	0.00984896	0.251141	0.45	0.355	1
chr1-170355372-170355897	0.0256124	0.410726	0.143	0.079	1
chr1-170410698-170411349	0.0370538	0.753029	0.113	0.07	1
chr1-170447156-170447746	2.59012e-06	-3.31025	0	0.07	0.507742
chr1-170460414-170461917	0.035551	-0.583626	0.048	0.084	1
chr1-170494316-170494865	0.0248362	0.39874	0.13	0.061	1
chr1-170510894-170511504	0.00187667	0.402563	0.19	0.079	1
chr1-170562595-170564671	0.00941592	-0.59226	0.1	0.173	1
chr1-170567432-170568051	0.0134973	-0.696226	0.039	0.093	1
chr1-170590935-170591472	0.266603	0.336624	0.182	0.154	1
chr1-170592806-170594530	0.0032246	-0.95219	0.043	0.103	1
chr1-170619140-170619814	0.0139299	0.382606	0.143	0.061	1
chr1-170671028-170671941	0.0879089	-0.366799	0.069	0.117	1
chr1-170677824-170678624	1.27386e-06	-2.17668	0	0.075	0.249715
chr1-170790250-170790895	0.00366864	-1.58383	0.009	0.051	1
chr1-170791843-170792346	0.229633	-0.448073	0.069	0.098	1
chr1-170799360-170800760	0.282767	0.317047	0.182	0.154	1
chr1-170827156-170827637	4.25441e-07	-1.92937	0	0.079	0.0833993
chr1-170851921-170852511	0.0325634	0.812973	0.104	0.051	1
chr1-170887639-170888455	1.5608e-05	-1.36908	0	0.061	1
chr1-170893362-170894213	0.117742	0.436064	0.126	0.084	1
chr1-171081280-171081748	0.996638	-0.291175	0.074	0.065	1
chr1-171136814-171137644	1.92069e-09	-2.1107	0.009	0.136	0.000376512	ENST00000367755	FMO3	ENSG00000007933	protein_coding	utr	chr1-171117443-171117819	18994
chr1-17125658-17126357	0.00374981	0.594536	0.095	0.033	1
chr1-171257072-171259553	0.0954215	-0.734766	0.056	0.093	1
chr1-171267301-171267737	0.0307637	0.795564	0.134	0.075	1
chr1-171916421-171917817	0.540313	0.333628	0.082	0.07	1
chr1-172002703-172004540	0.216831	-0.380646	0.043	0.07	1
chr1-172041664-172042182	0.460264	-0.378061	0.043	0.056	1
chr1-172044419-172044974	7.27277e-05	-3.17043	0	0.051	1
chr1-172083014-172083965	5.84838e-06	-3.38635	0	0.065	1
chr1-172120265-172121449	0.339819	-0.325415	0.048	0.07	1
chr1-17212096-17214153	0.345149	-0.266902	0.121	0.131	1
chr1-172136141-172139094	7.63158e-07	-0.908893	0.056	0.196	0.149602
chr1-172210315-172213445	0.00404862	-0.63935	0.108	0.201	1
chr1-172268908-172270049	0.335962	-0.47273	0.052	0.07	1
chr1-172627822-172629167	0.250305	-0.406736	0.039	0.056	1
chr1-172703635-172704189	0.363921	-0.256871	0.056	0.079	1
chr1-172716096-172716884	1.93076e-05	-3.20946	0	0.056	1
chr1-172720958-172722249	1.04391e-08	-1.49247	0	0.103	0.00204637	ENST00000432694	RP1-15D23.2	ENSG00000224228	lincRNA	exon	chr1-172775905-172776127	53655
chr1-172914457-172915004	0.183182	-0.618917	0.039	0.065	1
chr1-173164994-173165490	3.54504e-07	-2.88737	0	0.079	0.0694934
chr1-173315192-173315742	2.77764e-05	-1.98605	0	0.056	1
chr1-173669148-173670134	0.13672	0.250667	0.087	0.051	1
chr1-174626199-174627127	0.12836	-0.555702	0.056	0.089	1
chr1-174938371-174939042	0.602283	-0.349322	0.069	0.065	1
chr1-175077805-175078296	2.63625e-06	-1.80307	0	0.07	0.516785
chr1-175090772-175091327	0.185065	-0.511344	0.065	0.093	1
chr1-17531477-17532584	0.00200167	0.565653	0.065	0.014	1
chr1-175481099-175481553	0.0683417	0.508304	0.052	0.019	1
chr1-175514352-175515095	0.162324	0.307786	0.061	0.033	1
chr1-175564622-175565245	0.00610599	0.859284	0.126	0.056	1
chr1-17569109-17570047	0.172021	0.290775	0.065	0.037	1
chr1-176552471-176553702	0.00311369	0.577097	0.199	0.112	1
chr1-176785600-176786912	0.0147851	0.617774	0.069	0.023	1
chr1-176897271-176898383	0.0457207	0.389464	0.126	0.07	1
chr1-177142659-177143393	0.00321091	0.594413	0.113	0.042	1
chr1-177228097-177228953	0.0680258	0.386158	0.147	0.103	1
chr1-177229855-177230381	0.00148662	1.19003	0.082	0.019	1
chr1-177274593-177275326	0.00773633	0.511125	0.091	0.028	1
chr1-177315795-177316608	0.541097	0.264939	0.113	0.098	1
chr1-177340344-177342147	0.231495	-0.404246	0.113	0.14	1
chr1-17742523-17743546	0.0608908	0.279995	0.134	0.079	1
chr1-177779291-177780490	0.241228	-0.475749	0.03	0.051	1
chr1-177857942-177858955	0.173182	0.384364	0.091	0.065	1
chr1-177944011-177945056	0.120612	-0.339573	0.043	0.075	1
chr1-178371132-178372531	0.0130077	0.64066	0.074	0.028	1
chr1-17846274-17846770	0.0260307	-1.19525	0.017	0.051	1
chr1-178538563-178539239	5.29457e-07	-3.64276	0	0.079	0.10379
chr1-178799585-178800445	3.08574e-05	-3.58441	0	0.056	1
chr1-178926723-178927413	0.00030229	-1.10232	0.004	0.056	1
chr1-178931804-178934949	0.0614798	-0.349167	0.169	0.229	1
chr1-178945670-178947017	0.0255476	-0.80048	0.017	0.056	1
chr1-179079062-179079624	0.128894	0.330173	0.078	0.051	1
chr1-179369712-179370192	0.00127672	0.690898	0.052	0.005	1
chr1-179706242-179706788	0.206716	0.390785	0.074	0.051	1
chr1-179786726-179788695	0.0251275	0.629163	0.152	0.089	1
chr1-180188108-180188651	0.147014	0.418865	0.061	0.037	1
chr1-180282266-180282878	0.354752	-0.395048	0.039	0.056	1
chr1-180854035-180854772	0.313091	-0.328964	0.043	0.065	1
chr1-180898396-180900339	0.000868532	-1.10064	0.009	0.061	1
chr1-180911526-180913848	0.0708031	0.257836	0.312	0.294	1
chr1-180955579-180956591	0.00016033	-1.48505	0.004	0.061	1
chr1-181033644-181034324	0.0366854	-0.440271	0.043	0.093	1
chr1-181094346-181097790	0.00319096	0.262706	0.346	0.201	1
chr1-181112887-181113975	0.217169	0.331804	0.056	0.042	1
chr1-181135072-181136507	5.09019e-07	-1.69318	0	0.079	0.0997831
chr1-181178289-181182710	0.000662043	0.27623	0.286	0.173	1
chr1-181296109-181296589	0.101457	0.625788	0.052	0.023	1
chr1-181312076-181313509	0.206305	0.351114	0.056	0.033	1
chr1-181482374-181484073	0.00277941	0.355528	0.1	0.028	1
chr1-181488780-181489284	4.88388e-05	1.06643	0.165	0.056	1
chr1-18190537-18192126	0.00020305	1.56822	0.065	0.005	1
chr1-18198195-18200162	0.00751301	0.406589	0.16	0.075	1
chr1-182084373-182085396	0.062694	0.284023	0.065	0.033	1
chr1-182317773-182318326	0.123568	0.444458	0.056	0.028	1
chr1-182336188-182336851	4.51864e-06	-2.7273	0	0.065	0.885789
chr1-182588636-182589528	0.509995	0.290843	0.117	0.103	1
chr1-182627312-182627968	6.73171e-05	-3.22452	0	0.051	1
chr1-182633415-182635523	0.0620511	0.267169	0.113	0.07	1
chr1-182714643-182715357	5.87983e-07	-3.43963	0	0.079	0.115262
chr1-182789052-182790195	0.01095	0.296229	0.221	0.14	1
chr1-182953821-182954253	0.0256216	-1.11169	0.017	0.056	1
chr1-183070748-183071611	0.538814	-0.307236	0.087	0.093	1
chr1-183096745-183097976	0.153352	-0.436078	0.03	0.056	1
chr1-183180189-183181211	0.00666694	-0.571074	0.048	0.121	1
chr1-183281132-183282647	0.0191492	0.298953	0.13	0.07	1
chr1-18328671-18329242	0.3683	-0.452724	0.052	0.065	1
chr1-183304334-183305238	0.235763	0.253902	0.052	0.033	1
chr1-183360393-183360914	0.199376	0.479906	0.104	0.075	1
chr1-183416656-183418732	0.121928	0.261201	0.143	0.103	1
chr1-18348132-18348854	0.13535	-0.354616	0.065	0.103	1
chr1-18351542-18353273	0.192037	-0.38978	0.03	0.051	1
chr1-183655406-183656080	0.221245	0.310212	0.087	0.056	1
chr1-183693817-183695277	0.0241214	-0.547157	0.074	0.136	1
chr1-183777925-183778565	0.0313264	0.383672	0.177	0.112	1
chr1-183804415-183808810	0.140731	0.255601	0.247	0.196	1
chr1-183841960-183843726	0.0102982	0.39613	0.212	0.121	1
chr1-183886779-183887133	0.110981	0.645108	0.091	0.051	1
chr1-183887969-183888579	0.0945579	0.712561	0.13	0.093	1
chr1-183915852-183916428	0.110901	0.28659	0.082	0.047	1
chr1-183931384-183932920	0.253904	-0.583181	0.048	0.065	1
chr1-183937471-183938014	1.06304e-06	-2.52346	0	0.075	0.208388
chr1-184018653-184019421	0.204149	-0.67509	0.061	0.084	1
chr1-184021583-184023592	0.00607311	0.419612	0.346	0.22	1
chr1-184024883-184025754	0.306176	0.360443	0.065	0.047	1
chr1-184027815-184028379	0.00512023	0.640346	0.113	0.047	1
chr1-184051068-184052646	0.00646759	0.332393	0.303	0.206	1
chr1-1842701-1843247	0.214678	0.356472	0.052	0.028	1
chr1-184366835-184367775	0.00322479	-0.901047	0.052	0.112	1
chr1-184469351-184469844	0.00951821	1.33399	0.082	0.028	1
chr1-184533919-184535551	0.0210552	-0.545659	0.022	0.065	1
chr1-184555667-184556953	1.13436e-07	-2.57997	0	0.089	0.0222369	ENST00000489143	C1orf21	ENSG00000116667	protein_coding	gap	chr1-184546033-184590738	0
chr1-184621180-184622785	0.163206	0.267922	0.173	0.14	1
chr1-184629783-184630671	0.516115	-0.667415	0.065	0.075	1
chr1-184676409-184676901	5.10605e-05	-2.09938	0	0.051	1
chr1-1847465-1848182	0.113344	0.319024	0.16	0.107	1
chr1-184792499-184793041	0.212289	0.427398	0.056	0.037	1
chr1-184837963-184839265	0.0152447	-0.277005	0.294	0.393	1
chr1-184973538-184974907	0.0861752	0.330022	0.113	0.07	1
chr1-185040296-185040818	0.115222	-0.342544	0.035	0.07	1
chr1-185441108-185442489	0.103386	-0.633547	0.043	0.075	1
chr1-185462980-185463515	2.11534e-07	-3.98859	0	0.084	0.041467	ENST00000609066	LINC01350	ENSG00000228309	lincRNA	exon	chr1-185558372-185558675	94856
chr1-185472280-185473672	0.000976919	-0.908481	0.043	0.121	1
chr1-186205952-186206501	0.0937929	0.382093	0.074	0.033	1
chr1-186239090-186239565	0.450557	0.26803	0.065	0.051	1
chr1-186275672-186276333	0.040851	0.31439	0.208	0.136	1
chr1-186350388-186351046	5.59551e-06	-1.46699	0	0.065	1
chr1-186535706-186537073	0.0472431	-0.997857	0.065	0.098	1
chr1-18666545-18667119	0.61666	-0.325268	0.074	0.079	1
chr1-186976630-186977104	7.58534e-05	-1.52863	0	0.051	1
chr1-186985827-186986319	0.326222	0.327293	0.056	0.042	1
chr1-18702889-18703783	0.280806	-0.284403	0.061	0.084	1
chr1-18730575-18731186	5.88733e-05	-3.44635	0	0.051	1
chr1-187688879-187689570	0.0154736	0.685036	0.121	0.061	1
chr1-18783943-18784876	0.0331544	0.311801	0.082	0.037	1
chr1-18820470-18821406	0.00178577	0.444206	0.177	0.089	1
chr1-18830366-18831208	0.185704	0.251443	0.177	0.131	1
chr1-18921954-18924759	0.000760282	0.320519	0.225	0.112	1
chr1-1893993-1895415	0.562107	-0.276252	0.048	0.056	1
chr1-19010892-19012708	0.0167857	0.423238	0.169	0.089	1
chr1-190332444-190332931	1.47973e-05	-2.30516	0	0.061	1
chr1-19053684-19056097	0.0213895	-0.845304	0.03	0.07	1
chr1-190668-191743	0.129666	-0.311761	0.039	0.07	1
chr1-19070293-19072014	1.29429e-05	-2.12798	0	0.061	1
chr1-191134783-191135472	0.250371	-0.571759	0.035	0.051	1
chr1-191206765-191207234	3.05296e-05	-1.65946	0	0.056	1
chr1-191889075-191889552	0.758104	-0.541405	0.069	0.065	1
chr1-192489042-192490197	0.0803637	-0.277522	0.026	0.065	1
chr1-193185894-193187020	0.0144651	0.395197	0.126	0.056	1
chr1-193346050-193346690	0.712557	-0.390739	0.074	0.075	1
chr1-19341376-19342709	0.0164492	-0.524272	0.048	0.098	1
chr1-193456820-193457425	2.2875e-07	-1.74321	0	0.084	0.0448418	ENST00000420807	LINC01031	ENSG00000232077	lincRNA	exon	chr1-193365648-193365953	90866
chr1-193588156-193589952	0.228914	-0.318219	0.113	0.145	1
chr1-193661458-193662030	2.83148e-05	-2.3414	0	0.056	1
chr1-19368969-19369719	2.71879e-07	-1.70601	0	0.084	0.0532965
chr1-19381841-19382738	0.0790439	0.267586	0.19	0.131	1
chr1-19389947-19391769	0.00862849	0.318913	0.372	0.276	1
chr1-19394838-19396129	1.45886e-06	-2.51404	0	0.075	0.28598
chr1-194040642-194040833	2.9798e-05	-3.84157	0	0.056	1
chr1-19436743-19440232	0.000142975	-0.611335	0.082	0.21	1
chr1-194547975-194548430	0.104961	-0.889711	0.026	0.051	1
chr1-195217208-195217762	0.0251598	0.610224	0.108	0.056	1
chr1-195550130-195550901	0.00443251	-0.761333	0.035	0.098	1
chr1-19563566-19564470	0.00142259	0.638872	0.156	0.065	1
chr1-195709768-195710420	0.187808	-0.36883	0.056	0.089	1
chr1-195934814-195935590	1.32487e-05	-1.80818	0	0.061	1
chr1-196139480-196139881	6.36147e-06	-3.79375	0	0.065	1
chr1-196406521-196407411	0.014201	-1.10238	0.03	0.075	1
chr1-19650867-19651579	0.12648	0.345421	0.061	0.028	1
chr1-197471137-197471910	0.0883281	0.39969	0.074	0.042	1
chr1-197844491-197845448	0.474488	-0.460633	0.052	0.061	1
chr1-197910341-197913782	0.000126647	-0.920524	0.013	0.079	1
chr1-197914493-197920737	0.0103551	-0.365712	0.177	0.252	1
chr1-197961144-197961820	0.220022	0.297138	0.069	0.042	1
chr1-197973154-197973599	0.182664	0.356427	0.082	0.051	1
chr1-198331856-198333169	0.00315311	-0.501674	0.009	0.051	1
chr1-198359257-198360893	0.0369963	0.441964	0.143	0.079	1
chr1-198495528-198496033	6.74637e-05	-3.66937	0	0.051	1
chr1-198530836-198531613	0.047203	0.31724	0.087	0.047	1
chr1-198556955-198557587	2.53774e-05	-1.56372	0	0.056	1
chr1-198605356-198606651	0.0616374	-0.296799	0.043	0.084	1
chr1-198700484-198702128	5.59093e-06	-3.00311	0	0.065	1
chr1-198771555-198772024	0.00356103	-1.04409	0.009	0.051	1
chr1-198794697-198795202	0.161159	-0.36823	0.048	0.079	1
chr1-198876207-198877051	0.164449	0.290912	0.078	0.047	1
chr1-198917125-198917670	0.375279	-0.285447	0.052	0.07	1
chr1-199002623-199003112	0.542952	-0.445116	0.043	0.051	1
chr1-19917953-19918470	0.0453507	0.349565	0.065	0.028	1
chr1-199274042-199274556	2.9476e-05	-1.71232	0	0.056	1
chr1-199283636-199284165	0.301106	0.297328	0.091	0.07	1
chr1-19938137-19938881	0.19951	-0.362153	0.108	0.14	1
chr1-199549811-199551142	0.0321301	-0.557082	0.065	0.117	1
chr1-199978371-199979486	0.400266	0.306016	0.16	0.154	1
chr1-200034680-200035178	0.0249073	0.759685	0.056	0.019	1
chr1-200038450-200040044	0.108532	0.303827	0.087	0.056	1
chr1-200620296-200621345	0.0358247	0.251206	0.234	0.15	1
chr1-200802810-200803331	0.0275047	0.455314	0.087	0.042	1
chr1-200965371-200965868	0.401632	-0.396355	0.035	0.051	1
chr1-20099391-20099882	0.00448879	0.765835	0.13	0.051	1
chr1-20100854-20101374	0.318438	0.295089	0.052	0.033	1
chr1-201095806-201097838	0.0951502	-0.312348	0.022	0.051	1
chr1-201119151-201120290	0.0942481	0.402843	0.082	0.047	1
chr1-201283095-201283711	0.0379363	0.481968	0.061	0.023	1
chr1-201361567-201362089	0.00123974	0.716494	0.052	0.005	1
chr1-201364542-201365184	5.49567e-05	-3.39353	0	0.051	1
chr1-201494039-201494770	2.33722e-05	-1.61043	0	0.056	1
chr1-201559412-201560211	2.89947e-05	0.484549	0.186	0.061	1
chr1-201562205-201563033	0.00362946	-1.11941	0.013	0.061	1
chr1-201592875-201595084	0.13099	-0.295525	0.117	0.164	1
chr1-201637548-201638306	0.0738516	0.366205	0.147	0.093	1
chr1-201685266-201685965	0.0417021	-1.35121	0.022	0.051	1
chr1-20168584-20169304	0.0864487	0.376882	0.061	0.028	1
chr1-201724632-201725222	0.410067	-0.36463	0.035	0.051	1
chr1-201904500-201905064	0.67082	-0.261149	0.056	0.061	1
chr1-201911749-201912419	0.0385585	0.938091	0.056	0.023	1
chr1-201925162-201926600	0.0628684	-0.597847	0.039	0.075	1
chr1-201981979-201983685	0.00319383	0.318155	0.277	0.178	1
chr1-20212738-20213359	0.229673	0.251262	0.056	0.033	1
chr1-202134935-202135879	0.0479823	0.264245	0.113	0.061	1
chr1-202160866-202162538	3.00091e-07	-2.58327	0	0.084	0.0588268
chr1-202167480-202168738	0.000947595	0.385731	0.394	0.262	1
chr1-202192736-202194181	0.0207112	0.263946	0.121	0.056	1
chr1-202207270-202208232	0.159992	0.410318	0.108	0.07	1
chr1-202247697-202248741	0.0603136	0.441545	0.13	0.079	1
chr1-202264388-202265398	0.00252043	0.454923	0.091	0.028	1
chr1-202311712-202312456	0.112826	-0.422057	0.035	0.07	1
chr1-202315515-202316032	0.169228	0.260767	0.061	0.037	1
chr1-202540106-202540559	0.1189	-0.680982	0.035	0.056	1
chr1-202551736-202552085	7.21449e-05	-3.67149	0	0.051	1
chr1-202552596-202553166	0.0390249	-0.849144	0.035	0.07	1
chr1-202579495-202581065	0.0174928	-0.741665	0.048	0.093	1
chr1-202586150-202586929	0.0971867	-0.678319	0.026	0.051	1
chr1-202589096-202589769	0.00454034	0.529721	0.065	0.014	1
chr1-202622488-202623941	1.10966e-06	-2.96548	0	0.075	0.217526
chr1-202692895-202693399	0.152794	0.302656	0.069	0.042	1
chr1-202914959-202915573	0.189338	-0.427458	0.048	0.075	1
chr1-203035064-203037018	0.0577546	-0.470079	0.035	0.07	1
chr1-203267176-203268045	0.00579987	0.360562	0.165	0.089	1
chr1-203366739-203368600	0.0202646	0.451157	0.255	0.206	1
chr1-203379608-203380226	0.009297	0.626935	0.108	0.047	1
chr1-203408420-203409470	0.000907162	-0.967809	0.026	0.098	1
chr1-203429019-203429599	0.094208	0.564571	0.087	0.047	1
chr1-203475259-203476705	0.0839865	-0.375958	0.061	0.098	1
chr1-203510320-203511143	0.16408	0.466671	0.152	0.121	1
chr1-203667491-203668768	0.374864	-0.540363	0.065	0.075	1
chr1-203870987-203871966	0.0186614	0.381772	0.074	0.028	1
chr1-20405853-20406791	0.00105121	-0.671972	0.061	0.15	1
chr1-204206153-204207697	0.0701846	0.291695	0.143	0.089	1
chr1-204280054-204281039	0.0423946	0.573035	0.121	0.07	1
chr1-204332135-204333898	0.00256274	-1.31163	0.013	0.061	1
chr1-204390682-204391214	0.630358	-0.652832	0.082	0.079	1
chr1-204420429-204421023	0.000275054	-1.88679	0.004	0.056	1
chr1-204475587-204477123	0.302003	-0.403927	0.056	0.07	1
chr1-204578759-204579330	0.00963063	0.540061	0.052	0.014	1
chr1-204608191-204609862	0.287111	-0.328921	0.043	0.065	1
chr1-204706292-204707834	0.0213056	0.382499	0.113	0.056	1
chr1-20477587-20478703	0.611632	-0.251703	0.052	0.056	1
chr1-204806831-204808532	0.000161344	0.285968	0.165	0.056	1
chr1-205012153-205015626	0.0878033	-0.317854	0.091	0.131	1
chr1-205262184-205263182	0.0896135	-0.518861	0.026	0.051	1
chr1-205324911-205325864	0.0429506	0.39161	0.056	0.019	1
chr1-205330822-205331406	0.00482016	0.93255	0.052	0.009	1
chr1-205481555-205482130	0.794873	-0.276052	0.061	0.061	1
chr1-205499974-205501314	5.1795e-05	-1.48332	0	0.051	1
chr1-205568633-205570268	0.00757315	-1.04254	0.022	0.075	1
chr1-205597737-205598445	0.0451661	0.333044	0.156	0.098	1
chr1-205599249-205599920	0.0233973	0.401243	0.134	0.075	1
chr1-205658706-205659607	0.0393348	-0.35333	0.074	0.126	1
chr1-205664814-205666040	0.06045	-0.882828	0.026	0.061	1
chr1-205693307-205694198	0.151559	-0.513388	0.039	0.065	1
chr1-205984056-205984624	0.161703	0.252648	0.065	0.042	1
chr1-206106469-206107027	0.00151935	0.619016	0.095	0.028	1
chr1-206415827-206417025	0.109209	0.339013	0.126	0.075	1
chr1-206472382-206472969	0.269912	-0.331311	0.048	0.07	1
chr1-206495095-206495983	0.518779	-0.258193	0.056	0.07	1
chr1-206506895-206509454	0.0599653	-0.40843	0.043	0.084	1
chr1-206544673-206545244	0.0115527	0.482876	0.069	0.023	1
chr1-206562938-206563424	0.145699	-0.475061	0.03	0.056	1
chr1-206575022-206576569	0.00985553	0.383798	0.173	0.089	1
chr1-206663621-206664780	0.00716185	0.332425	0.087	0.033	1
chr1-206802933-206803892	0.000785137	-1.65668	0.013	0.07	1
chr1-206814871-206815450	0.0118411	0.524914	0.165	0.089	1
chr1-206947531-206948085	0.0139573	0.565194	0.126	0.056	1
chr1-206955566-206956835	0.0253708	0.342764	0.255	0.178	1
chr1-206982050-206982531	0.00405465	0.646336	0.065	0.014	1
chr1-207065989-207066508	0.000907138	0.901722	0.13	0.051	1
chr1-207644742-207645519	0.0863568	0.327331	0.061	0.028	1
chr1-207680557-207681068	0.430294	0.267866	0.104	0.084	1
chr1-207823739-207824510	0.0933323	0.265414	0.143	0.103	1
chr1-207890220-207891032	1.1047e-05	-4.09264	0	0.061	1
chr1-207892733-207893831	0.00595526	-1.19522	0.043	0.098	1
chr1-207919696-207920989	0.0139263	0.361492	0.264	0.159	1
chr1-207965538-207966050	0.0591517	0.88741	0.052	0.019	1
chr1-207984877-207985480	7.07908e-05	-2.99521	0	0.051	1
chr1-208100696-208102610	0.0001533	0.409815	0.286	0.15	1
chr1-208103400-208104535	0.099619	0.279711	0.251	0.187	1
chr1-208112834-208113378	0.00301993	1.0242	0.126	0.051	1
chr1-208130021-208132622	0.0950343	0.251518	0.195	0.136	1
chr1-208134199-208135542	0.282447	-0.314861	0.104	0.136	1
chr1-208136414-208137817	0.0028957	0.53097	0.221	0.136	1
chr1-208534113-208534960	0.00113917	0.903192	0.108	0.033	1
chr1-208556956-208557862	0.0027531	0.648932	0.169	0.075	1
chr1-208584248-208584923	3.03962e-05	-1.45456	0	0.056	1
chr1-208600772-208602577	0.144625	-0.350564	0.026	0.051	1
chr1-208820381-208822436	9.06659e-05	-0.716566	0.082	0.192	1
chr1-209086726-209087195	0.0157968	0.854293	0.095	0.042	1
chr1-209133026-209133506	0.00737057	0.720633	0.104	0.042	1
chr1-209202750-209203947	0.00320106	0.282656	0.065	0.014	1
chr1-209291640-209292181	9.03656e-05	-1.65293	0.017	0.093	1
chr1-209308948-209309558	0.30512	-0.725659	0.043	0.061	1
chr1-209349309-209350436	0.0663524	0.517774	0.156	0.103	1
chr1-209354004-209354785	0.0592111	0.382647	0.108	0.056	1
chr1-209427902-209428939	0.134794	-0.341027	0.03	0.056	1
chr1-209627187-209628159	0.00111876	0.312252	0.065	0.009	1
chr1-209747490-209748296	0.00666823	0.300033	0.108	0.051	1
chr1-209822979-209823522	0.0537721	0.395208	0.1	0.051	1
chr1-209853689-209855499	2.36343e-07	-1.78791	0	0.084	0.0463304	ENST00000491415	DIEXF	ENSG00000117597	protein_coding	utr	chr1-209851448-209857565	0
chr1-209860254-209860754	0.000911764	0.784416	0.104	0.033	1
chr1-209869158-209871285	1.06869e-08	0.747374	0.442	0.196	0.00209495	ENST00000491415	DIEXF	ENSG00000117597	protein_coding	utr	chr1-209851448-209857565	11592
chr1-209873546-209873806	4.1525e-06	1.5101	0.065	0	0.814015
chr1-20988026-20988736	0.00115239	1.11216	0.134	0.051	1
chr1-209881751-209882301	0.207349	0.363309	0.069	0.042	1
chr1-210124166-210125642	0.00790497	0.41392	0.225	0.131	1
chr1-210239313-210240221	0.0837679	-0.910247	0.022	0.051	1
chr1-210259349-210260527	0.00864606	0.275489	0.32	0.21	1
chr1-210261334-210263301	0.00745287	0.398084	0.316	0.22	1
chr1-210332827-210333314	6.21707e-05	-2.50059	0	0.051	1
chr1-210754676-210755782	0.000270202	0.321166	0.065	0.005	1
chr1-210908627-210909217	0.10733	0.523597	0.091	0.051	1
chr1-211099392-211099806	0.0953404	0.539814	0.065	0.033	1
chr1-211106980-211107300	3.48855e-05	-3.51893	0	0.056	1
chr1-211491460-211494722	0.00132711	0.391868	0.303	0.178	1
chr1-211499204-211499683	0.0186292	1.06718	0.082	0.033	1
chr1-211524661-211525154	0.251702	0.508987	0.065	0.042	1
chr1-211643170-211644355	0.0975348	0.398499	0.056	0.028	1
chr1-211675190-211676325	0.00231253	0.2769	0.247	0.136	1
chr1-211698397-211699244	0.00800515	0.274013	0.156	0.075	1
chr1-211703634-211704605	0.444483	-0.29348	0.069	0.089	1
chr1-211889154-211890222	0.443769	0.266538	0.087	0.075	1
chr1-212650168-212650995	0.248569	0.292391	0.121	0.093	1
chr1-21284063-21284801	0.0978465	0.463924	0.069	0.042	1
chr1-21292702-21294079	0.044932	-0.443293	0.065	0.121	1
chr1-21312492-21313690	0.0385417	0.403561	0.069	0.033	1
chr1-21316986-21317727	0.0941311	0.492476	0.078	0.042	1
chr1-21324201-21325192	0.280108	-0.270029	0.052	0.07	1
chr1-21334256-21336198	0.128422	-0.331004	0.03	0.056	1
chr1-213585890-213586795	0.00625543	-1.97284	0.013	0.051	1
chr1-21368327-21368946	0.0364904	0.395716	0.087	0.042	1
chr1-213724798-213725711	0.0235775	0.425359	0.078	0.033	1
chr1-21383672-21385490	0.00897014	-0.710275	0.061	0.126	1
chr1-213914246-213914865	0.127179	0.262705	0.117	0.07	1
chr1-213982342-213990738	0.00297263	0.263806	0.489	0.379	1
chr1-214123098-214123791	0.125687	0.345266	0.082	0.051	1
chr1-214146420-214146935	0.162932	0.342801	0.078	0.042	1
chr1-214154369-214156570	0.0348398	0.415833	0.143	0.084	1
chr1-214157798-214158412	0.00816537	0.653209	0.108	0.042	1
chr1-214167600-214168432	0.00548145	0.582982	0.203	0.126	1
chr1-214178505-214179099	0.0649639	0.397195	0.121	0.075	1
chr1-214185657-214188514	0.0367213	0.300174	0.19	0.121	1
chr1-214213868-214214645	0.0119099	0.403858	0.143	0.07	1
chr1-214261420-214262234	0.0792019	0.316369	0.117	0.07	1
chr1-214287859-214289122	0.161158	-0.586276	0.074	0.107	1
chr1-214296909-214297771	0.11145	-0.411785	0.039	0.075	1
chr1-214316555-214318753	0.118393	0.355944	0.052	0.023	1
chr1-214328716-214329278	0.131713	0.28016	0.134	0.093	1
chr1-21436452-21437474	0.145217	0.31366	0.082	0.051	1
chr1-214439310-214440245	0.0102523	-0.879566	0.017	0.056	1
chr1-214520453-214521163	2.38629e-05	-1.15203	0.017	0.103	1
chr1-214531106-214532425	0.0045021	-0.382264	0.043	0.107	1
chr1-214660832-214661587	0.00233066	0.44806	0.074	0.019	1
chr1-214802612-214803006	1.35158e-05	-3.88859	0	0.061	1
chr1-215081653-215084044	0.116641	0.350407	0.143	0.103	1
chr1-21573844-21575252	0.00822409	0.392893	0.173	0.098	1
chr1-216070061-216073352	0.000123362	-0.587313	0.082	0.215	1
chr1-21622053-21624986	0.053283	-0.314342	0.143	0.21	1
chr1-216221065-216221778	0.197344	-0.358879	0.035	0.056	1
chr1-21638912-21640181	2.22224e-05	-1.57044	0	0.056	1
chr1-216948882-216949548	0.00512271	0.989605	0.074	0.019	1
chr1-217180512-217182099	0.291794	-0.479455	0.104	0.117	1
chr1-217211502-217212172	2.61334e-05	-1.44065	0	0.056	1
chr1-217269913-217270558	4.62841e-06	-1.62736	0	0.065	0.907307
chr1-217275271-217276514	0.145963	-0.270555	0.104	0.154	1
chr1-217630585-217631589	0.00742204	0.29967	0.177	0.089	1
chr1-217856978-217857710	0.776448	-0.323386	0.087	0.079	1
chr1-217910253-217910956	9.64462e-06	-3.74663	0	0.061	1
chr1-218295578-218295978	1.11253e-05	-4.08091	0	0.061	1
chr1-218299366-218299784	0.164825	0.76521	0.052	0.028	1
chr1-218361313-218362184	0.000986292	0.632909	0.104	0.033	1
chr1-218371847-218372500	0.0531767	0.580778	0.065	0.028	1
chr1-218374495-218375412	0.000167234	-1.00014	0.035	0.126	1
chr1-218435030-218435721	0.54282	-0.393428	0.052	0.061	1
chr1-218441706-218442231	3.07707e-05	-1.23104	0	0.056	1
chr1-218459576-218460929	0.0856605	-0.348875	0.035	0.061	1
chr1-218462687-218463875	5.07218e-06	-1.63779	0	0.065	0.994299
chr1-218529767-218530307	6.63365e-05	-1.59143	0	0.051	1
chr1-218565398-218565861	2.21735e-07	-1.93531	0	0.084	0.0434667	ENST00000491260	C1orf143	ENSG00000228208	lincRNA	exon	chr1-218525407-218525978	39419
chr1-218571576-218572432	0.0174599	-0.434816	0.03	0.084	1
chr1-218587943-218588928	0.0331321	-0.504976	0.169	0.229	1
chr1-218613960-218614208	2.73621e-05	-3.8766	0	0.056	1
chr1-218633450-218634586	0.129402	0.416734	0.087	0.051	1
chr1-21865822-21866672	0.0202812	0.56413	0.126	0.065	1
chr1-218728797-218729494	1.30137e-06	-1.86847	0	0.075	0.255107
chr1-218769597-218770263	0.0658314	-0.396623	0.108	0.164	1
chr1-218772005-218772730	0.00346311	-1.27811	0.026	0.079	1
chr1-218886385-218887924	0.0287176	0.416928	0.208	0.14	1
chr1-218943339-218943827	3.26479e-05	-2.09687	0	0.056	1
chr1-219078773-219079288	5.98898e-05	-3.81487	0	0.051	1
chr1-219235918-219236346	0.0125365	0.647216	0.117	0.051	1
chr1-219323322-219324911	0.0878144	-0.305665	0.03	0.07	1
chr1-21933274-21934174	0.0585687	-0.386554	0.056	0.098	1
chr1-219365336-219366190	0.0141777	-0.323511	0.169	0.276	1
chr1-219373508-219373993	0.0612381	0.593775	0.078	0.037	1
chr1-219405317-219406220	0.0181576	-0.697404	0.026	0.07	1
chr1-219444276-219445006	0.0517023	0.406933	0.199	0.136	1
chr1-219554965-219556265	0.140613	0.70708	0.091	0.051	1
chr1-219566652-219567950	0.169571	0.300172	0.186	0.15	1
chr1-219669644-219670068	0.151383	0.273971	0.069	0.037	1
chr1-219753467-219754309	0.295349	-0.332782	0.078	0.098	1
chr1-219757717-219758466	0.0535263	0.358073	0.169	0.107	1
chr1-219792198-219793064	0.0303135	0.392589	0.19	0.121	1
chr1-219812294-219813091	0.0256048	0.25008	0.169	0.093	1
chr1-220363190-220364066	0.0277921	0.690963	0.078	0.033	1
chr1-22039588-22040295	0.196341	0.251308	0.074	0.047	1
chr1-220776622-220777160	0.392811	0.277612	0.052	0.042	1
chr1-220876824-220877827	0.469913	-0.339851	0.061	0.065	1
chr1-220928891-220929364	0.0173817	-1.16982	0.017	0.061	1
chr1-221012085-221012867	0.0472026	-0.682581	0.026	0.061	1
chr1-221157905-221158487	0.308018	-0.263025	0.069	0.098	1
chr1-221174400-221175358	0.0129194	-0.471608	0.1	0.182	1
chr1-221227653-221229040	1.18658e-05	-1.74056	0	0.061	1
chr1-221238974-221241131	0.00121819	-0.528633	0.156	0.257	1
chr1-221263726-221264921	0.0088543	-0.59029	0.026	0.084	1
chr1-22131792-22132657	0.212882	0.38212	0.074	0.051	1
chr1-221349680-221350050	5.87591e-07	-3.94924	0	0.079	0.115185
chr1-221371491-221372210	1.40286e-06	-1.6581	0	0.075	0.275002
chr1-221708885-221709817	0.0499759	0.317029	0.065	0.028	1
chr1-221766173-221766638	0.0632014	0.413412	0.104	0.056	1
chr1-221783641-221784273	2.19914e-05	-3.78583	0	0.056	1
chr1-221865496-221866301	0.00694625	0.413438	0.234	0.131	1
chr1-222130195-222130690	0.565574	-0.330253	0.069	0.079	1
chr1-222589454-222590404	0.0097937	0.346148	0.221	0.136	1
chr1-222738624-222739138	0.0319019	0.662034	0.065	0.023	1
chr1-222771906-222773471	0.00472455	-0.644611	0.052	0.117	1
chr1-222786113-222786848	0.299449	0.534588	0.074	0.056	1
chr1-222820186-222820778	0.838043	-0.250298	0.065	0.065	1
chr1-222824620-222825306	0.0376776	0.801568	0.061	0.023	1
chr1-222849247-222849763	0.0138506	0.750931	0.121	0.056	1
chr1-22288089-22288689	0.168663	0.345678	0.074	0.047	1
chr1-222886359-222886867	0.0546228	0.626161	0.074	0.033	1
chr1-222930019-222931661	6.42749e-05	-1.46833	0	0.051	1
chr1-222976217-222976788	0.140909	-1.09819	0.043	0.07	1
chr1-222987200-222987741	0.00341791	0.838141	0.169	0.084	1
chr1-223004891-223005349	0.0256853	0.777481	0.074	0.028	1
chr1-223010637-223011560	0.0704078	0.564512	0.061	0.028	1
chr1-223051870-223053311	0.803916	-0.372655	0.056	0.061	1
chr1-223074355-223075107	0.126424	0.276919	0.095	0.056	1
chr1-223084345-223084990	0.117665	0.364254	0.074	0.042	1
chr1-223125203-223125664	0.13178	0.469328	0.074	0.042	1
chr1-223142506-223144263	0.00109753	0.318497	0.177	0.065	1
chr1-223202948-223203608	0.533573	-0.393146	0.043	0.051	1
chr1-22328306-22329476	0.00676719	0.338626	0.087	0.033	1
chr1-22339213-22341092	0.0107278	-1.06755	0.022	0.065	1
chr1-22346004-22346624	6.66472e-06	-1.7145	0	0.065	1
chr1-223652369-223653400	0.00814113	0.437715	0.147	0.079	1
chr1-223684050-223684621	0.238132	0.267209	0.104	0.075	1
chr1-223704923-223706731	3.073e-06	0.578811	0.212	0.065	0.6024
chr1-223738389-223739061	0.0292481	-0.381021	0.035	0.089	1
chr1-223748355-223749569	0.0321572	0.303389	0.182	0.121	1
chr1-223751624-223752130	0.0265782	0.764751	0.108	0.061	1
chr1-22379052-22380230	0.0067846	0.557314	0.329	0.248	1
chr1-22388130-22388986	3.18889e-05	-3.09259	0	0.056	1
chr1-224211530-224211963	0.0778354	0.739852	0.061	0.028	1
chr1-224513615-224514177	0.033878	0.319135	0.104	0.056	1
chr1-22455932-22456604	4.87e-05	-3.90445	0	0.051	1
chr1-224736644-224737824	0.831163	-0.402624	0.065	0.051	1
chr1-224922422-224922978	0.367839	-0.262053	0.043	0.056	1
chr1-22507511-22508752	0.0156728	0.408785	0.16	0.089	1
chr1-22551470-22552424	2.77153e-05	-2.11891	0	0.056	1
chr1-225761895-225763010	0.108516	-0.43289	0.052	0.084	1
chr1-225763663-225764350	0.0593471	-0.805018	0.03	0.061	1
chr1-225766895-225768777	0.520916	-0.289438	0.113	0.112	1
chr1-225771886-225772764	0.0883639	-0.275023	0.082	0.136	1
chr1-225816919-225818538	0.377054	-0.530204	0.039	0.056	1
chr1-225887477-225889810	0.0681204	-0.257979	0.039	0.07	1
chr1-225914868-225916424	0.00607127	0.361053	0.212	0.126	1
chr1-225939423-225942082	0.0736172	-0.369234	0.1	0.14	1
chr1-226100276-226101319	0.0212932	0.538682	0.065	0.023	1
chr1-226134908-226136200	0.0289369	-0.533804	0.017	0.051	1
chr1-226196909-226197441	0.0419473	0.277839	0.078	0.037	1
chr1-226209566-226210993	0.0180356	0.339744	0.061	0.014	1
chr1-226223092-226224395	0.0328879	-0.419651	0.022	0.051	1
chr1-226225126-226225711	0.0950204	0.390003	0.095	0.056	1
chr1-226355873-226356801	0.0944952	0.330307	0.095	0.056	1
chr1-22655889-22656522	0.152787	-0.624095	0.03	0.051	1
chr1-226602492-226603008	0.155982	0.540751	0.061	0.033	1
chr1-226603582-226605686	0.000494406	-1.73272	0.013	0.075	1
chr1-226631533-226632540	1.15028e-05	-3.44277	0	0.061	1
chr1-226634019-226634558	0.0431416	0.429079	0.069	0.033	1
chr1-22670497-22671178	0.383567	-0.345934	0.065	0.079	1
chr1-226736113-226739723	7.52113e-05	0.279386	0.325	0.173	1
chr1-22676357-22678415	1.27384e-05	-1.16937	0	0.061	1
chr1-22680929-22682833	0.165742	-0.64549	0.069	0.098	1
chr1-226820967-226822168	0.0100519	-0.630364	0.048	0.107	1
chr1-226870133-226871643	0.0509325	0.293627	0.208	0.154	1
chr1-22739612-22740121	0.141776	0.318763	0.065	0.033	1
chr1-2274460-2276931	0.0218695	-0.705885	0.026	0.07	1
chr1-227453618-227454323	0.303309	-0.343887	0.065	0.089	1
chr1-22771739-22772676	0.0991585	-0.342686	0.091	0.121	1
chr1-22773838-22774576	0.507129	-0.289045	0.043	0.056	1
chr1-227769190-227769785	0.0240911	0.379578	0.134	0.065	1
chr1-227774720-227775788	0.0961785	0.287347	0.182	0.14	1
chr1-22790601-22791123	0.00607971	1.42116	0.061	0.014	1
chr1-227922420-227923507	0.0307181	-0.521209	0.022	0.056	1
chr1-227941547-227943050	0.00709436	-0.316069	0.013	0.061	1
chr1-22794637-22795276	0.0251112	0.50496	0.065	0.019	1
chr1-228004208-228012102	0.0138338	-0.311859	0.035	0.079	1
chr1-228161454-228163947	6.16857e-05	-1.4793	0	0.051	1
chr1-228204984-228208952	0.0107219	-0.336135	0.026	0.079	1
chr1-22825653-22830579	0.0683548	-0.398131	0.095	0.14	1
chr1-228306313-228307299	0.0138159	-1.46171	0.013	0.051	1
chr1-22835519-22838072	0.0160151	0.281728	0.264	0.178	1
chr1-228785375-228785832	2.34611e-06	1.77294	0.134	0.019	0.459908
chr1-228798512-228799059	0.0238748	0.430285	0.143	0.079	1
chr1-228811053-228812284	0.00980293	-0.647155	0.065	0.136	1
chr1-228863815-228865134	0.074042	0.285364	0.069	0.033	1
chr1-228898827-228901837	0.122927	-0.360131	0.052	0.089	1
chr1-228902854-228904185	0.0958257	0.271712	0.165	0.121	1
chr1-228957543-228958037	0.0761026	0.624681	0.074	0.037	1
chr1-229027225-229030045	0.00432203	0.380714	0.255	0.15	1
chr1-229046297-229047057	0.138004	0.253733	0.173	0.126	1
chr1-229058256-229060223	0.137878	-0.346867	0.052	0.084	1
chr1-229227113-229227936	0.0371311	0.330996	0.108	0.061	1
chr1-22949711-22950243	0.014041	0.701518	0.1	0.047	1
chr1-22969148-22969933	0.0430276	0.275163	0.156	0.093	1
chr1-229778562-229779459	0.125768	0.307629	0.121	0.089	1
chr1-229781390-229782078	0.321239	0.325018	0.061	0.042	1
chr1-229897280-229897958	0.0915565	-0.6435	0.065	0.103	1
chr1-229985562-229985961	6.67762e-05	-3.83813	0	0.051	1
chr1-230111935-230112974	0.0575687	-0.367796	0.017	0.051	1
chr1-230142504-230143682	0.134725	0.31864	0.134	0.093	1
chr1-230307122-230308461	0.248436	0.289625	0.065	0.042	1
chr1-230310331-230311327	0.118498	0.299729	0.082	0.051	1
chr1-230335984-230336679	0.00368115	0.604948	0.126	0.051	1
chr1-230503538-230505327	0.00638462	0.397876	0.108	0.042	1
chr1-230681499-230682704	0.210138	-0.259775	0.065	0.098	1
chr1-230713873-230714543	0.14239	0.348731	0.095	0.061	1
chr1-230746911-230748245	6.88444e-05	-2.82309	0	0.051	1
chr1-230749388-230750830	1.53536e-05	-1.71382	0	0.061	1
chr1-230878236-230880427	0.0480112	0.303382	0.355	0.29	1
chr1-231600375-231600878	0.674894	-0.442559	0.048	0.051	1
chr1-231603769-231604355	0.0202657	0.743359	0.052	0.014	1
chr1-231633959-231635492	0.191713	-0.441341	0.152	0.168	1
chr1-231699677-231700258	0.0548953	-0.788323	0.03	0.065	1
chr1-231705695-231707084	0.00159042	-1.20899	0.017	0.07	1
chr1-231934008-231936252	6.71904e-05	-1.40832	0.017	0.089	1
chr1-232012757-232013528	0.202109	0.291447	0.095	0.065	1
chr1-232018252-232018968	0.176088	-0.416218	0.048	0.079	1
chr1-232034546-232034966	0.155154	0.564176	0.065	0.033	1
chr1-232108857-232109376	0.0842276	-0.527892	0.039	0.079	1
chr1-232432215-232432832	0.0172078	0.544509	0.078	0.028	1
chr1-232438377-232438932	0.0291962	0.457598	0.052	0.014	1
chr1-23249717-23250277	0.26673	0.348884	0.056	0.033	1
chr1-232635722-232636886	0.405664	-0.374247	0.043	0.056	1
chr1-232658355-232658816	0.221133	0.641672	0.069	0.047	1
chr1-232670277-232671548	5.73323e-06	-1.79314	0	0.065	1
chr1-232709307-232709979	0.066288	0.485045	0.126	0.079	1
chr1-232804954-232806297	0.000875235	0.320652	0.143	0.061	1
chr1-2334703-2336615	0.000231739	-1.02323	0.017	0.093	1
chr1-233573754-233574204	0.0142631	-0.879086	0.017	0.056	1
chr1-233791008-233792268	0.03396	0.280334	0.069	0.023	1
chr1-23380542-23381180	0.0183558	0.498338	0.117	0.061	1
chr1-233873804-233874217	2.92792e-06	-2.97306	0	0.07	0.57396
chr1-23394215-23395598	0.0410336	0.422176	0.16	0.103	1
chr1-23403592-23404381	5.82702e-06	0.468022	0.255	0.093	1
chr1-23417556-23419589	0.0380002	-0.563943	0.03	0.07	1
chr1-234437535-234438008	0.38854	0.566045	0.056	0.042	1
chr1-234530882-234532237	0.0325607	0.340213	0.104	0.051	1
chr1-234535616-234537525	2.55726e-05	-1.87191	0	0.056	1
chr1-234543506-234546210	0.000561711	0.312938	0.485	0.341	1
chr1-234570706-234572373	0.00019089	0.850054	0.221	0.098	1
chr1-234582274-234583475	0.0820864	-0.352669	0.022	0.051	1
chr1-234602611-234604127	0.000745102	-1.5639	0.009	0.061	1
chr1-234621542-234622370	0.0177461	-0.407839	0.104	0.178	1
chr1-234644863-234645404	0.692231	-0.265478	0.061	0.07	1
chr1-234675546-234676687	5.02035e-05	0.477354	0.139	0.033	1
chr1-234737382-234738529	0.0732817	0.264881	0.13	0.084	1
chr1-234743610-234744713	0.104083	0.298882	0.082	0.042	1
chr1-234780375-234783379	1.23088e-06	0.534745	0.39	0.187	0.24129
chr1-234842688-234843192	0.00199162	0.917726	0.104	0.033	1
chr1-234851700-234852475	6.28162e-05	-1.94085	0	0.051	1
chr1-234886595-234887543	0.0430544	-0.516218	0.052	0.107	1
chr1-234898935-234899954	0.0146002	-0.832664	0.017	0.061	1
chr1-234911134-234912923	2.62993e-06	-1.96231	0	0.07	0.515545
chr1-234915846-234917519	0.409517	-0.316437	0.048	0.056	1
chr1-234972324-234974731	7.12222e-07	-2.2328	0	0.079	0.139617
chr1-235024610-235025375	0.247569	0.327513	0.056	0.037	1
chr1-235047688-235048766	0.0161919	0.322426	0.139	0.075	1
chr1-235078657-235080119	0.00484694	-0.710664	0.035	0.103	1
chr1-235099914-235100886	0.0148219	0.328711	0.316	0.243	1
chr1-235102953-235105672	0.00269434	0.329292	0.264	0.159	1
chr1-235160645-235162042	0.00707235	0.263371	0.268	0.178	1
chr1-235357403-235357931	0.00114537	1.06208	0.082	0.019	1
chr1-23567291-23569510	0.0062992	0.333767	0.165	0.098	1
chr1-235710105-235710822	0.0385858	-0.671595	0.082	0.131	1
chr1-235929115-235929745	0.281426	-0.430436	0.065	0.089	1
chr1-235930470-235931686	1.30843e-05	-3.61745	0	0.061	1
chr1-23597439-23599212	0.0314421	0.257851	0.273	0.224	1
chr1-23600528-23601708	0.203363	-0.780076	0.043	0.07	1
chr1-236019002-236019600	0.322916	0.312724	0.052	0.033	1
chr1-236058194-236058892	0.324998	-0.443482	0.043	0.061	1
chr1-236288055-236288562	6.1154e-05	-1.46213	0	0.051	1
chr1-236471543-236473092	0.0132023	0.762866	0.061	0.019	1
chr1-236503007-236503705	0.145076	0.262671	0.069	0.033	1
chr1-236701855-236703397	0.112218	0.485161	0.113	0.075	1
chr1-236705727-236706172	6.74189e-06	-3.62494	0	0.065	1
chr1-236850253-236850790	0.91744	-0.300974	0.069	0.056	1
chr1-236888149-236888797	0.413915	0.481775	0.091	0.07	1
chr1-23691435-23692430	0.00149112	0.314047	0.268	0.168	1
chr1-237041761-237043382	0.301705	-0.301474	0.104	0.121	1
chr1-237281948-237282712	0.0821304	0.312223	0.165	0.107	1
chr1-237394312-237394849	0.27244	-0.560218	0.043	0.061	1
chr1-237504567-237504943	5.7896e-06	-1.60924	0	0.065	1
chr1-237799748-237800286	0.0137534	0.443428	0.056	0.014	1
chr1-237902976-237903357	1.98779e-05	-4.2441	0	0.056	1
chr1-238409902-238410462	0.140808	0.380737	0.104	0.061	1
chr1-238458751-238459464	0.0512694	0.32566	0.108	0.061	1
chr1-238484917-238486299	0.0138568	0.336383	0.212	0.126	1
chr1-238624515-238625183	0.127199	0.266375	0.152	0.103	1
chr1-238744566-238745258	0.0402128	-0.722199	0.039	0.075	1
chr1-239872714-239873071	4.57197e-05	-4.53386	0	0.051	1
chr1-239963685-239964230	1.40277e-05	-1.39047	0	0.061	1
chr1-23996920-23998493	0.591161	-0.362988	0.087	0.084	1
chr1-24008548-24009805	0.0634748	0.505259	0.065	0.028	1
chr1-24015347-24016393	0.381869	0.259161	0.186	0.173	1
chr1-240363910-240364909	1.22671e-06	-3.00382	0	0.075	0.240472
chr1-240422873-240423910	0.0727746	-0.414723	0.126	0.182	1
chr1-240492746-240493573	0.148334	0.554622	0.056	0.033	1
chr1-240526223-240527072	0.0354165	0.512975	0.061	0.023	1
chr1-240528506-240529154	0.915551	-0.263205	0.056	0.051	1
chr1-240562046-240563638	0.130811	-0.561106	0.048	0.075	1
chr1-240591499-240592201	0.872336	-0.279599	0.082	0.079	1
chr1-24070763-24071458	0.0475787	0.342434	0.082	0.042	1
chr1-240720124-240720813	0.0230159	0.523531	0.16	0.084	1
chr1-241331989-241333750	0.00709723	-0.75866	0.026	0.07	1
chr1-241336203-241337074	0.0411684	-0.594188	0.03	0.065	1
chr1-241423617-241424777	0.152138	0.28496	0.078	0.042	1
chr1-241748911-241750196	0.960141	-0.262458	0.078	0.07	1
chr1-241947278-241947719	7.21595e-05	-2.01184	0	0.051	1
chr1-242389331-242389998	6.91222e-05	-0.948985	0.043	0.154	1
chr1-242435133-242435594	5.57071e-06	-1.53507	0	0.065	1
chr1-242448951-242450061	0.00416238	-1.03738	0.017	0.07	1
chr1-242468759-242469266	2.88856e-06	-1.67218	0	0.065	0.566244
chr1-242690962-242691937	0.386666	0.450281	0.074	0.056	1
chr1-242816971-242817528	0.249919	-0.34407	0.078	0.112	1
chr1-242989083-242989683	3.50614e-07	-2.63964	0	0.079	0.0687309
chr1-243263905-243265057	2.552e-05	-2.80257	0	0.056	1
chr1-24334839-24336649	0.125679	-0.333172	0.026	0.056	1
chr1-243470049-243471848	0.0358258	0.367991	0.082	0.042	1
chr1-244064496-244065816	0.0562943	-0.519385	0.056	0.098	1
chr1-244127768-244129312	0.00191552	0.598212	0.216	0.121	1
chr1-244151321-244151972	0.0900113	-0.524164	0.056	0.098	1
chr1-244256235-244256802	5.1835e-07	-3.73869	0	0.079	0.101612
chr1-244299230-244299916	0.0514452	0.303141	0.069	0.028	1
chr1-245166361-245166990	0.0116226	-0.82515	0.013	0.051	1
chr1-245201223-245202305	0.0153287	-0.534845	0.061	0.117	1
chr1-245248139-245248932	0.0165111	-1.58375	0.013	0.051	1
chr1-245301041-245301729	0.0478395	0.384375	0.113	0.061	1
chr1-245303721-245304256	0.0955503	-0.43882	0.039	0.075	1
chr1-245326903-245327670	0.0771564	0.265121	0.195	0.131	1
chr1-245363492-245365729	0.0415871	-0.254082	0.091	0.15	1
chr1-245395518-245396276	1.04188e-05	-3.67673	0	0.061	1
chr1-245403807-245404203	3.03118e-05	-3.57348	0	0.056	1
chr1-245428479-245429041	0.00246673	0.856771	0.104	0.037	1
chr1-245437116-245438499	0.101228	-0.37566	0.221	0.276	1
chr1-245444223-245445354	0.201063	-0.384875	0.169	0.21	1
chr1-245510335-245511030	0.0134085	0.600635	0.082	0.033	1
chr1-24555386-24556315	0.0065685	0.580183	0.061	0.014	1
chr1-245576343-245576926	0.00100386	-1.19105	0.009	0.061	1
chr1-245578178-245579300	0.128849	-0.35616	0.043	0.07	1
chr1-245585123-245585875	0.785986	-0.331858	0.056	0.056	1
chr1-245605331-245606537	0.00995183	0.498175	0.117	0.051	1
chr1-245687108-245687639	0.0987097	0.265077	0.056	0.023	1
chr1-245751142-245752984	0.0102489	0.409622	0.247	0.159	1
chr1-245769623-245770205	0.0246201	0.461028	0.182	0.112	1
chr1-245788234-245788586	6.6378e-05	-3.61577	0	0.051	1
chr1-245874496-245876291	0.00160136	0.28839	0.429	0.285	1
chr1-245937967-245939050	0.0353651	0.260306	0.147	0.084	1
chr1-245961120-245962651	6.18468e-07	-1.70206	0	0.079	0.121238
chr1-245996828-245998259	5.39392e-05	-3.05107	0	0.051	1
chr1-246032010-246032666	0.103279	0.485024	0.082	0.047	1
chr1-246066602-246068731	0.0562664	-0.296984	0.078	0.14	1
chr1-246194951-246195758	2.89767e-06	-2.36243	0	0.07	0.56803
chr1-246198043-246199727	0.135834	-0.419432	0.056	0.089	1
chr1-246283971-246284534	0.0210619	0.73024	0.108	0.051	1
chr1-246295654-246296359	3.2504e-05	-2.1364	0	0.056	1
chr1-246308383-246308967	0.00353149	0.62136	0.186	0.098	1
chr1-246482477-246483118	0.31586	-0.531256	0.069	0.084	1
chr1-246753684-246754419	0.171967	-0.257267	0.052	0.084	1
chr1-246760568-246761933	0.0132831	0.769722	0.095	0.037	1
chr1-246782247-246783063	0.00317809	0.439884	0.143	0.061	1
chr1-246786655-246787400	0.194245	0.349137	0.113	0.084	1
chr1-24698927-24699411	0.0524461	0.794742	0.052	0.023	1
chr1-24702367-24703064	0.0130769	0.363135	0.113	0.051	1
chr1-2470391-2478390	0.000736239	-0.479426	0.035	0.112	1
chr1-24730356-24731136	0.35772	-0.500724	0.043	0.056	1
chr1-24735086-24736548	0.0377361	0.327794	0.139	0.075	1
chr1-247487072-247487529	0.143429	0.413399	0.061	0.033	1
chr1-24847659-24848914	0.0411955	0.252944	0.216	0.14	1
chr1-24914044-24915128	0.0156214	0.374522	0.186	0.107	1
chr1-2493065-2494763	0.300221	-0.632373	0.035	0.051	1
chr1-24970190-24971755	3.33847e-05	-2.43104	0	0.056	1
chr1-2499792-2507549	0.00287885	-0.343518	0.082	0.178	1
chr1-25017326-25019730	0.217904	-0.315632	0.139	0.168	1
chr1-25033817-25034387	0.329231	-0.482302	0.035	0.051	1
chr1-25101328-25102077	0.0875123	0.273045	0.078	0.042	1
chr1-25113174-25113482	0.00145233	1.5082	0.082	0.019	1
chr1-25267679-25268407	0.118807	0.292253	0.134	0.093	1
chr1-25565284-25570429	0.0309929	-0.291884	0.052	0.103	1
chr1-25642010-25643031	2.8591e-05	-1.75083	0	0.056	1
chr1-25699350-25701080	0.131197	-0.604036	0.03	0.056	1
chr1-25742893-25744510	0.00851062	0.291938	0.221	0.117	1
chr1-25780375-25780990	6.92646e-05	-1.45881	0	0.051	1
chr1-2578166-2578849	0.015641	0.335925	0.087	0.033	1
chr1-25914079-25914750	0.044012	0.497478	0.139	0.084	1
chr1-2592875-2594450	0.0762033	0.768671	0.078	0.042	1
chr1-25952681-25953728	4.09027e-07	0.529396	0.346	0.145	0.0801816
chr1-26104888-26105375	0.0320218	0.376307	0.069	0.028	1
chr1-26164075-26165973	0.0302924	-0.265763	0.065	0.131	1
chr1-26200795-26201791	0.122281	0.251628	0.221	0.182	1
chr1-26321236-26322155	0.100486	0.275907	0.108	0.065	1
chr1-26359691-26361416	0.203398	-0.320658	0.03	0.051	1
chr1-2637583-2640662	2.3583e-06	-2.84533	0	0.07	0.462298
chr1-26857261-26858437	6.29215e-05	-1.12525	0	0.051	1
chr1-26991365-26991921	1.20624e-05	-3.4012	0	0.061	1
chr1-26997427-26998267	0.034578	0.265298	0.087	0.042	1
chr1-27070465-27071635	0.0291595	0.252584	0.095	0.051	1
chr1-27097208-27097841	0.0276132	0.332778	0.091	0.042	1
chr1-27102423-27103302	0.00969674	0.39113	0.152	0.075	1
chr1-27284548-27285105	0.0556891	0.363848	0.095	0.051	1
chr1-27296623-27297133	0.187068	0.269711	0.052	0.028	1
chr1-27306731-27308588	0.0937982	-0.265194	0.156	0.201	1
chr1-27317850-27319173	0.0319668	0.461185	0.221	0.154	1
chr1-27388319-27388823	0.0970344	0.363128	0.052	0.023	1
chr1-27427397-27430232	0.12108	-0.335088	0.03	0.056	1
chr1-27509030-27510362	0.183155	-0.365555	0.121	0.159	1
chr1-27589144-27591383	0.359738	0.269893	0.1	0.079	1
chr1-27608453-27609105	0.00309646	0.605034	0.087	0.028	1
chr1-27633972-27634634	0.0138914	-0.564595	0.022	0.07	1
chr1-27669060-27669788	0.0439047	-0.375644	0.026	0.065	1
chr1-28058133-28058519	7.08981e-06	-3.08569	0	0.065	1
chr1-28232519-28233317	0.0303383	0.349134	0.169	0.112	1
chr1-28591771-28593180	0.0938077	0.356689	0.095	0.056	1
chr1-28598982-28599482	0.156386	0.330385	0.056	0.028	1
chr1-28642223-28644292	0.00063586	0.262581	0.463	0.332	1
chr1-28811944-28812686	0.028016	0.639176	0.061	0.019	1
chr1-28881925-28882598	0.0286925	0.378311	0.121	0.07	1
chr1-29136479-29136963	0.00120219	1.06525	0.074	0.014	1
chr1-29248990-29249974	0.0554501	-0.329364	0.065	0.107	1
chr1-29324618-29326108	0.0779287	0.312878	0.104	0.061	1
chr1-30042018-30043069	2.34381e-05	-1.25007	0	0.056	1
chr1-30088603-30089704	0.170019	-0.462153	0.091	0.121	1
chr1-30522332-30522957	0.027321	0.7743	0.082	0.037	1
chr1-30599686-30600241	5.0575e-06	-2.29865	0	0.065	0.991422
chr1-3066109-3075284	0.000744109	-0.285404	0.182	0.313	1
chr1-30725768-30727090	0.450332	0.254491	0.1	0.079	1
chr1-30807139-30808644	0.979477	-0.395708	0.065	0.056	1
chr1-30895301-30896651	0.069767	0.4228	0.108	0.065	1
chr1-3110735-3113763	0.0114752	-0.314903	0.043	0.103	1
chr1-3114903-3118481	0.0929296	-0.542798	0.026	0.051	1
chr1-31154448-31155881	0.000744619	0.260787	0.364	0.229	1
chr1-31162567-31163137	0.0442983	0.258117	0.061	0.019	1
chr1-3119220-3123293	0.0178384	-0.438129	0.061	0.117	1
chr1-31310135-31310489	6.56173e-05	-3.85231	0	0.051	1
chr1-3135083-3137712	0.385355	-0.309687	0.048	0.065	1
chr1-31394505-31395293	0.104557	0.256234	0.082	0.051	1
chr1-31483149-31483842	0.000745307	1.09196	0.069	0.009	1
chr1-31579446-31580187	4.8392e-05	-1.75263	0	0.051	1
chr1-3166152-3167506	1.38123e-06	-1.26885	0	0.075	0.270762
chr1-31693021-31695407	2.24159e-06	0.667398	0.385	0.215	0.439419
chr1-31745097-31747128	0.000934836	-0.542101	0.022	0.103	1
chr1-31798530-31800405	0.0264733	-0.769588	0.035	0.075	1
chr1-31811443-31812179	0.0351508	0.400594	0.082	0.042	1
chr1-31814147-31815247	7.02714e-05	-2.77101	0	0.051	1
chr1-3183126-3184019	0.13366	-0.529983	0.035	0.061	1
chr1-31954587-31955329	0.359741	0.384016	0.056	0.042	1
chr1-31964002-31964574	0.00631259	0.341087	0.117	0.047	1
chr1-3198318-3199728	0.194068	-0.274648	0.03	0.056	1
chr1-32065617-32066904	0.0353612	-1.55272	0.022	0.056	1
chr1-32151074-32151930	0.0486187	0.393228	0.1	0.056	1
chr1-32249643-32252108	0.137605	-0.325971	0.095	0.136	1
chr1-32330746-32333695	2.88643e-06	-1.66878	0	0.07	0.565827
chr1-32345344-32345910	0.0447487	0.293392	0.074	0.028	1
chr1-32447592-32449599	0.00227688	0.386499	0.173	0.084	1
chr1-32564224-32564566	1.39715e-05	-3.86943	0	0.061	1
chr1-32770154-32772248	0.289126	-0.474369	0.065	0.084	1
chr1-3283848-3284385	0.212074	-0.412463	0.03	0.056	1
chr1-3285747-3286433	0.393807	-0.440874	0.035	0.051	1
chr1-32900270-32901823	0.372376	0.310192	0.082	0.056	1
chr1-32924686-32926402	0.0122357	0.431478	0.139	0.089	1
chr1-32933349-32934359	0.00921274	0.657661	0.117	0.061	1
chr1-32984339-32984845	0.225135	0.421064	0.069	0.042	1
chr1-33055027-33055576	0.156905	0.282692	0.052	0.028	1
chr1-33086255-33086791	0.123874	0.322217	0.056	0.028	1
chr1-3310782-3311474	0.122435	-0.56711	0.039	0.07	1
chr1-33168430-33170055	0.0865583	0.286505	0.108	0.07	1
chr1-33233976-33235368	0.0260407	0.386656	0.199	0.131	1
chr1-33295238-33295940	0.105819	0.269323	0.052	0.023	1
chr1-33382218-33384714	0.161006	-0.30655	0.074	0.107	1
chr1-3346869-3348598	3.05811e-05	-2.91934	0	0.056	1
chr1-3358494-3361274	0.085274	0.460804	0.126	0.084	1
chr1-3391506-3392248	0.187604	-0.27964	0.039	0.07	1
chr1-33930152-33931121	0.178102	0.326683	0.065	0.037	1
chr1-34278182-34278597	1.4081e-05	-1.73386	0	0.061	1
chr1-34279900-34281219	1.08252e-08	-3.6947	0	0.103	0.00212206	ENST00000488417	C1orf94	ENSG00000142698	protein_coding	utr	chr1-34218762-34219131	60768
chr1-34361520-34362090	0.0276239	0.555031	0.13	0.07	1
chr1-34362924-34363455	0.00168156	-1.73803	0.009	0.056	1
chr1-34412824-34413317	6.6584e-05	-2.07046	0	0.051	1
chr1-34416624-34417699	0.0606323	-0.461265	0.134	0.187	1
chr1-34419542-34420361	0.0134871	0.412521	0.091	0.033	1
chr1-34597790-34598333	0.0662662	0.303454	0.065	0.028	1
chr1-34739352-34741509	0.00136012	0.357459	0.095	0.028	1
chr1-3477445-3478608	3.0843e-05	-3.1059	0	0.056	1
chr1-3479679-3483005	2.91809e-06	-2.05425	0	0.07	0.572033
chr1-35172355-35175054	1.62265e-05	-2.47721	0	0.061	1
chr1-35210211-35211189	0.0139112	0.575129	0.13	0.07	1
chr1-3536313-3536937	5.57779e-05	1.12771	0.165	0.056	1
chr1-3539831-3540707	0.166614	-0.510539	0.039	0.061	1
chr1-3542878-3544784	3.02682e-06	-1.44205	0	0.07	0.593348
chr1-35539092-35539783	9.28179e-06	-1.50626	0	0.061	1
chr1-35566414-35567187	0.00111531	0.722814	0.173	0.075	1
chr1-35576914-35578746	0.00251477	-0.80647	0.013	0.061	1
chr1-3563899-3565733	0.0967515	-0.527929	0.03	0.061	1
chr1-3577227-3577840	0.163065	0.25626	0.113	0.07	1
chr1-3589969-3591224	0.0629227	-0.429941	0.035	0.07	1
chr1-35935393-35936208	0.0744463	0.462281	0.061	0.028	1
chr1-36096183-36097434	2.71533e-05	-2.51383	0	0.056	1
chr1-36122614-36126434	0.290132	-0.280353	0.117	0.131	1
chr1-36266342-36266825	0.015456	0.639565	0.061	0.019	1
chr1-36285405-36285881	0.0116233	0.619872	0.056	0.014	1
chr1-36351107-36352316	0.001941	0.530952	0.113	0.037	1
chr1-36397131-36398332	5.71187e-06	0.437979	0.281	0.121	1
chr1-36481775-36483515	0.00522619	-1.13612	0.035	0.089	1
chr1-36787427-36787904	0.0106245	1.20248	0.061	0.014	1
chr1-36924148-36924813	0.0176803	0.341762	0.087	0.028	1
chr1-37553876-37554647	0.0502482	0.280244	0.134	0.089	1
chr1-37656896-37658084	0.291637	0.40306	0.052	0.033	1
chr1-37682267-37682803	7.29947e-05	0.831258	0.121	0.028	1
chr1-37795259-37795793	0.0468505	0.377022	0.061	0.023	1
chr1-38135583-38136648	0.143661	0.440316	0.052	0.028	1
chr1-38788966-38790522	0.0250432	0.2798	0.225	0.131	1
chr1-38803858-38804652	0.0812372	0.309355	0.069	0.037	1
chr1-3902688-3904433	3.85252e-10	-1.75095	0	0.121	7.5521e-05	ENST00000442673	LINC01134	ENSG00000236423	lincRNA	gap	chr1-3900632-3914394	0
chr1-39204318-39205855	0.186414	-0.279971	0.056	0.089	1
chr1-39268040-39269286	0.0767723	0.251535	0.126	0.075	1
chr1-39606072-39606659	0.00165711	0.485892	0.082	0.019	1
chr1-39841317-39841776	2.53189e-05	-2.70076	0	0.056	1
chr1-39882907-39883981	0.00692154	0.296168	0.208	0.126	1
chr1-39973400-39973918	0.00171632	0.499594	0.056	0.009	1
chr1-40668638-40669312	0.0326133	0.371036	0.1	0.047	1
chr1-40806759-40808363	0.00130706	-0.618797	0.039	0.112	1
chr1-40985198-40987463	0.052385	-0.387678	0.117	0.182	1
chr1-41003567-41004301	0.232007	0.29811	0.061	0.042	1
chr1-41020387-41024003	0.00185138	-0.682077	0.03	0.093	1
chr1-41102099-41102669	0.000759435	0.868398	0.108	0.037	1
chr1-41249443-41249735	6.04481e-05	-3.66432	0	0.051	1
chr1-41282639-41283282	0.191702	0.255656	0.056	0.033	1
chr1-41398700-41400514	0.00869948	0.466182	0.065	0.019	1
chr1-41403995-41405155	0.000544584	0.50734	0.13	0.042	1
chr1-41431761-41433320	0.284406	-0.308412	0.039	0.056	1
chr1-41474326-41475395	0.0280358	0.289828	0.169	0.107	1
chr1-41481998-41483451	0.026543	0.461985	0.104	0.042	1
chr1-41573966-41574579	0.0246747	0.306475	0.095	0.042	1
chr1-41626006-41626640	0.0615215	0.494763	0.091	0.051	1
chr1-41842202-41843680	0.00631199	0.575881	0.056	0.014	1
chr1-42419289-42420006	0.00682661	0.485428	0.152	0.075	1
chr1-42422651-42423953	6.30138e-05	-1.50129	0	0.051	1
chr1-42433180-42433874	0.361468	0.358688	0.095	0.07	1
chr1-42593723-42594079	0.205024	-0.707082	0.03	0.051	1
chr1-42756853-42757424	0.00766861	0.595909	0.061	0.014	1
chr1-42827993-42828437	6.12997e-05	-4.11419	0	0.051	1
chr1-42936119-42936801	0.46623	0.275142	0.108	0.084	1
chr1-42983468-42984126	6.0949e-05	-3.62904	0	0.051	1
chr1-43227160-43227725	0.178636	0.259753	0.074	0.047	1
chr1-43480491-43481992	4.98218e-10	-1.79418	0	0.121	9.76657e-05	ENST00000372425	HYI	ENSG00000178922	protein_coding	exon	chr1-43453595-43453989	26501
chr1-43493691-43494496	0.452089	-0.33986	0.052	0.07	1
chr1-43763326-43763925	0.160768	0.273353	0.126	0.093	1
chr1-43765760-43767332	0.0163629	-0.754473	0.043	0.098	1
chr1-43795853-43796661	0.0186439	-0.509571	0.056	0.117	1
chr1-43853346-43854177	0.0365482	0.49188	0.16	0.112	1
chr1-43858173-43858892	0.131508	0.258616	0.104	0.065	1
chr1-43912481-43914480	0.0400702	0.348751	0.156	0.098	1
chr1-43994740-43997716	1.51888e-05	-0.908547	0	0.061	1
chr1-44075959-44076585	0.028623	-0.59175	0.03	0.075	1
chr1-44217642-44218433	0.12366	0.280812	0.078	0.042	1
chr1-44261323-44262052	0.28064	-0.364011	0.039	0.056	1
chr1-44339547-44340197	0.0319752	-0.825435	0.017	0.051	1
chr1-44559148-44559944	0.144165	0.521908	0.082	0.051	1
chr1-44605942-44606411	1.43941e-05	-1.74532	0	0.061	1
chr1-44635790-44638632	0.0143509	0.271161	0.355	0.271	1
chr1-44640141-44641977	0.000257194	-1.47758	0.009	0.07	1
chr1-44669329-44669795	0.00332782	-1.20115	0.039	0.093	1
chr1-44714867-44715414	0.000432462	0.690633	0.095	0.023	1
chr1-44790881-44791823	0.201001	-0.48608	0.1	0.121	1
chr1-44826348-44827591	0.0555454	-0.982784	0.039	0.07	1
chr1-44831044-44831833	6.94796e-05	-3.1194	0	0.051	1
chr1-45014382-45015062	0.00316573	0.432417	0.087	0.028	1
chr1-45300162-45300697	0.0199268	0.516038	0.069	0.028	1
chr1-45459829-45460243	5.77459e-07	-3.63879	0	0.079	0.113199
chr1-45913127-45914157	0.0131976	-0.508479	0.017	0.056	1
chr1-45953905-45954928	0.588421	0.311271	0.052	0.051	1
chr1-46036781-46037693	0.00502892	0.462745	0.126	0.056	1
chr1-46487715-46491185	0.0474019	0.263314	0.134	0.07	1
chr1-4652511-4653005	0.219128	0.309107	0.052	0.028	1
chr1-46569627-46570578	0.0996758	-0.392874	0.091	0.136	1
chr1-4657842-4659409	0.0301522	0.347303	0.169	0.098	1
chr1-46601206-46601672	0.0533648	0.455297	0.108	0.056	1
chr1-46822492-46823520	0.846511	-0.326163	0.082	0.075	1
chr1-47023360-47024309	0.036184	0.519213	0.061	0.028	1
chr1-4708764-4709460	0.103512	-0.861422	0.061	0.089	1
chr1-47224695-47226673	0.00277147	-0.980801	0.009	0.051	1
chr1-47433743-47434980	0.275596	-0.294523	0.043	0.065	1
chr1-47643309-47645855	0.0235981	-0.624695	0.056	0.117	1
chr1-47647355-47647855	0.0450447	0.471422	0.1	0.047	1
chr1-47686686-47689313	9.3087e-06	-1.33974	0.026	0.121	1
chr1-47738528-47739088	0.0309709	0.720081	0.087	0.042	1
chr1-47776374-47777408	0.0533247	0.261598	0.325	0.252	1
chr1-47779683-47781423	6.17696e-06	-2.85071	0	0.065	1
chr1-47783986-47785944	0.216066	0.264929	0.147	0.112	1
chr1-47788032-47788748	5.71972e-05	-2.104	0	0.051	1
chr1-47803840-47804797	0.157171	0.254233	0.177	0.131	1
chr1-47843805-47844971	0.346314	-0.251921	0.039	0.056	1
chr1-47846867-47848057	0.363992	-0.833607	0.052	0.061	1
chr1-47856584-47857037	3.32817e-05	-3.40407	0	0.056	1
chr1-47871149-47872199	0.110073	-0.421902	0.026	0.056	1
chr1-48036541-48037330	0.0127623	0.657139	0.147	0.079	1
chr1-48077586-48078346	2.66263e-07	-1.33362	0	0.084	0.0521956
chr1-48202073-48202605	0.235995	0.293421	0.065	0.042	1
chr1-48462856-48463314	0.192714	0.5343	0.052	0.028	1
chr1-48572541-48573282	0.00155892	0.362523	0.078	0.019	1
chr1-48627264-48628238	0.47389	0.365456	0.061	0.042	1
chr1-48807415-48808043	0.00103799	0.649749	0.134	0.042	1
chr1-48831149-48832043	0.27991	-0.311666	0.052	0.075	1
chr1-48840832-48842397	0.00353685	0.514273	0.307	0.21	1
chr1-50135660-50136156	4.81534e-05	-3.47043	0	0.051	1
chr1-50308796-50309279	0.0689941	0.361972	0.074	0.033	1
chr1-50368387-50368894	0.0693469	0.353928	0.069	0.033	1
chr1-51296386-51299977	0.00186196	-0.326036	0.165	0.28	1
chr1-51313391-51314715	6.02132e-05	-2.82138	0	0.051	1
chr1-51586385-51586819	2.40405e-06	-2.41192	0	0.07	0.471267
chr1-52569658-52570408	0.0391771	-0.74985	0.052	0.084	1
chr1-52587535-52588064	2.46782e-07	-2.45743	0	0.084	0.0483768	ENST00000361314	GPX7	ENSG00000116157	protein_coding	exon	chr1-52602372-52602547	14307
chr1-52607507-52608052	0.551695	-0.279121	0.061	0.075	1
chr1-52664925-52666080	0.272159	0.338056	0.074	0.051	1
chr1-52926825-52928369	0.00381806	0.298655	0.177	0.089	1
chr1-52955098-52956083	0.000892454	0.469081	0.299	0.168	1
chr1-53043241-53043652	0.102293	0.344979	0.082	0.037	1
chr1-53310773-53312244	1.30447e-05	-2.02964	0	0.061	1
chr1-53321305-53324602	5.51113e-07	-2.25467	0	0.079	0.108035
chr1-53437455-53437858	0.0237599	1.21341	0.091	0.042	1
chr1-53441486-53442779	0.138628	-0.548298	0.026	0.051	1
chr1-53477469-53478282	0.0616237	-0.854605	0.03	0.065	1
chr1-53510953-53513392	0.000334979	-0.590091	0.095	0.206	1
chr1-53557859-53560345	2.33629e-08	-2.28082	0	0.098	0.00457982	ENST00000628545	GLIS1	ENSG00000174332	protein_coding	gap	chr1-53529953-53594107	0
chr1-53590451-53591523	0.109241	0.301965	0.177	0.117	1
chr1-53592523-53594694	0.134561	-0.31199	0.078	0.117	1
chr1-53606356-53607212	0.0283691	-0.581275	0.03	0.075	1
chr1-53639149-53639974	0.043386	-0.415669	0.048	0.093	1
chr1-53640627-53643609	0.00206374	-0.489221	0.082	0.192	1
chr1-53653446-53653946	0.730416	-0.627356	0.056	0.056	1
chr1-53661490-53662605	0.000722718	0.964559	0.143	0.056	1
chr1-53678684-53679965	0.0642797	-0.62949	0.074	0.112	1
chr1-53681251-53682786	0.0030938	0.373372	0.29	0.192	1
chr1-53696229-53696908	0.0201246	-1.50556	0.017	0.056	1
chr1-53728984-53730601	0.217464	0.301066	0.212	0.182	1
chr1-53898927-53899620	0.11156	0.315618	0.065	0.028	1
chr1-53948991-53950282	0.00333426	0.339518	0.1	0.033	1
chr1-54219118-54224594	0.00127492	-0.589142	0.078	0.178	1
chr1-54227240-54229756	0.288569	0.375192	0.117	0.098	1
chr1-54246055-54246706	0.15494	0.349111	0.065	0.033	1
chr1-54249905-54250894	0.00199304	-1.02111	0.013	0.061	1
chr1-54294362-54295710	0.0973342	-0.477255	0.03	0.061	1
chr1-54297685-54299550	0.537228	-0.710686	0.043	0.051	1
chr1-54312654-54313886	0.139985	0.264959	0.182	0.131	1
chr1-54342202-54343698	0.846059	-0.271975	0.1	0.079	1
chr1-54374868-54377575	0.00528921	-0.774925	0.013	0.056	1
chr1-54413118-54413985	0.0145269	-0.576087	0.048	0.107	1
chr1-54498253-54500460	0.129444	-0.261446	0.078	0.117	1
chr1-54787727-54790396	0.0627425	0.356286	0.104	0.065	1
chr1-54794676-54796206	2.36209e-05	-1.29246	0	0.056	1
chr1-54950001-54951201	0.00218906	0.351215	0.238	0.131	1
chr1-54968421-54969027	0.0114186	0.425121	0.186	0.098	1
chr1-54980367-54980996	0.0520319	0.806826	0.061	0.028	1
chr1-5513970-5514974	0.00874533	0.487293	0.095	0.033	1
chr1-55310004-55310638	0.841748	-0.250807	0.052	0.051	1
chr1-55332726-55333093	0.399815	0.288119	0.052	0.037	1
chr1-55353715-55354644	2.63227e-05	-2.02142	0	0.056	1
chr1-55399238-55400991	0.00460845	0.269538	0.494	0.393	1
chr1-55443294-55443869	0.0968443	0.628837	0.069	0.037	1
chr1-55476446-55477301	0.113307	0.317693	0.126	0.079	1
chr1-55514517-55515328	0.298623	0.271654	0.052	0.033	1
chr1-55519760-55520521	2.43331e-05	-2.08904	0	0.056	1
chr1-55555799-55556726	0.111375	-0.287057	0.126	0.178	1
chr1-55560137-55560808	0.0851456	-0.565049	0.056	0.093	1
chr1-55577729-55578161	0.190013	-1.37299	0.035	0.056	1
chr1-55584624-55585428	0.019382	0.34311	0.104	0.042	1
chr1-55592907-55593592	0.000725554	-1.99127	0.026	0.098	1
chr1-55604349-55605263	0.000813463	0.683749	0.242	0.136	1
chr1-55641098-55641601	0.0400087	0.45571	0.091	0.042	1
chr1-55650341-55650877	0.0235672	0.700337	0.104	0.051	1
chr1-55776945-55777949	2.50394e-07	-2.72265	0	0.084	0.0490847	ENST00000634769	RP11-90C4.1	ENSG00000234810	lincRNA	gap	chr1-55673318-55832263	0
chr1-55813547-55814453	2.07049e-05	-1.31313	0.009	0.084	1
chr1-55822917-55823323	0.00652692	1.3196	0.082	0.028	1
chr1-55874579-55875204	0.464022	-0.383867	0.043	0.051	1
chr1-55913915-55914403	1.26484e-06	-3.81263	0	0.075	0.247946
chr1-55997498-55998048	0.0862894	0.288636	0.143	0.089	1
chr1-56070537-56071109	0.0471936	0.504169	0.182	0.126	1
chr1-56133786-56134356	5.04434e-05	0.932349	0.143	0.033	1
chr1-56148591-56149388	1.22572e-07	-2.08116	0	0.089	0.0240279	ENST00000435828	RP1-158P9.1	ENSG00000235612	lincRNA	gap	chr1-56145882-56151000	0
chr1-56167550-56167860	6.11955e-05	-3.51573	0	0.051	1
chr1-56190960-56192175	5.70545e-05	-1.9653	0	0.051	1
chr1-56202790-56203371	0.668596	-0.351197	0.078	0.061	1
chr1-56335077-56335605	2.56865e-06	-1.68537	0	0.07	0.503533
chr1-56373965-56375833	0.00515022	0.277209	0.394	0.276	1
chr1-56376486-56377141	0.00327258	-1.46215	0.017	0.065	1
chr1-56434544-56437836	0.000254029	0.253786	0.398	0.234	1
chr1-56477118-56478161	0.0875685	0.286634	0.117	0.079	1
chr1-56549970-56551650	0.000199403	0.262467	0.104	0.023	1
chr1-56644550-56646338	0.00276563	0.38158	0.147	0.065	1
chr1-56831819-56832370	0.0397368	0.298186	0.069	0.023	1
chr1-57142332-57142763	0.00857705	-1.30812	0.013	0.051	1
chr1-57149233-57149727	0.129199	0.389846	0.065	0.033	1
chr1-5727514-5728330	0.146768	-0.553395	0.061	0.089	1
chr1-5751132-5751622	0.0900378	-0.770439	0.03	0.061	1
chr1-57599194-57599723	0.149151	0.540069	0.065	0.033	1
chr1-57835572-57835966	4.03026e-06	-3.22284	0	0.065	0.790053
chr1-5836773-5837302	0.0266404	0.634965	0.082	0.037	1
chr1-58389976-58391449	0.000119587	-1.47894	0.009	0.075	1
chr1-58596591-58597676	1.34752e-06	-1.97949	0	0.075	0.264155
chr1-58619288-58620046	0.0661515	0.436696	0.091	0.047	1
chr1-58651744-58653024	0.00168632	0.571849	0.104	0.033	1
chr1-58739838-58740529	6.73111e-06	-2.1249	0	0.065	1
chr1-58769190-58770314	7.36038e-05	-1.23905	0.009	0.084	1
chr1-59029345-59029898	0.00756906	0.617384	0.082	0.023	1
chr1-59150873-59151732	0.0116203	-0.677247	0.022	0.065	1
chr1-59156211-59157429	0.0637197	0.260805	0.134	0.089	1
chr1-59232003-59232786	0.0258474	0.365097	0.078	0.028	1
chr1-59316603-59317206	0.00289895	0.725006	0.056	0.009	1
chr1-59446168-59447277	0.0420025	0.305214	0.165	0.098	1
chr1-59634975-59635706	0.0155697	-0.728553	0.039	0.093	1
chr1-59645790-59646272	0.357032	0.453451	0.061	0.047	1
chr1-59691157-59691799	0.116282	-0.263746	0.035	0.065	1
chr1-59692529-59693044	0.0486396	0.764522	0.052	0.019	1
chr1-59730811-59732665	0.0597786	-0.377724	0.074	0.126	1
chr1-59738105-59738516	0.153339	0.522071	0.082	0.051	1
chr1-59747314-59748086	0.149331	-0.556828	0.069	0.103	1
chr1-5975089-5975609	0.050549	0.465852	0.087	0.047	1
chr1-59754795-59756755	0.0231192	-0.605928	0.1	0.164	1
chr1-59763516-59764043	0.0611353	0.601454	0.1	0.051	1
chr1-59766182-59767430	0.141858	0.411746	0.069	0.037	1
chr1-59772071-59772490	0.770683	-0.454392	0.052	0.051	1
chr1-59773116-59774109	0.354193	-0.497689	0.087	0.112	1
chr1-59885286-59886417	0.0363908	0.37342	0.186	0.117	1
chr1-59926333-59927092	0.0347001	0.402564	0.056	0.019	1
chr1-59947206-59947776	0.00599914	0.591081	0.095	0.033	1
chr1-60118051-60118597	0.096872	0.372084	0.069	0.037	1
chr1-60145020-60145591	0.0167158	0.387794	0.121	0.051	1
chr1-60156829-60157339	0.00598066	0.709743	0.061	0.014	1
chr1-60214714-60215067	3.39586e-05	-3.31119	0	0.056	1
chr1-60268605-60269020	2.56654e-05	-3.65416	0	0.056	1
chr1-60339953-60340619	0.470958	0.269195	0.1	0.084	1
chr1-60402819-60403403	0.00424296	-1.21337	0.013	0.061	1
chr1-60670274-60671040	0.137739	-0.444655	0.03	0.056	1
chr1-60746089-60747063	0.0178461	0.320504	0.16	0.089	1
chr1-60753210-60753625	6.00016e-05	-2.9038	0	0.051	1
chr1-60858164-60858866	0.0282304	0.484121	0.134	0.079	1
chr1-60891194-60891659	7.25526e-06	-3.46034	0	0.065	1
chr1-60909728-60910254	0.0351494	-0.861187	0.035	0.075	1
chr1-60949319-60949906	0.33101	0.364629	0.113	0.089	1
chr1-60982727-60984826	0.099648	-0.324142	0.199	0.262	1
chr1-60988821-60991392	0.00174154	-0.402603	0.216	0.313	1
chr1-61134195-61134648	5.8321e-05	-1.86002	0	0.051	1
chr1-61240941-61242275	8.35267e-09	-2.29674	0	0.103	0.00163737	ENST00000485903	NFIA	ENSG00000162599	protein_coding	gap	chr1-61088681-61277519	0
chr1-61284208-61285116	0.12545	-0.51096	0.048	0.075	1
chr1-61355410-61355811	0.00160922	1.44927	0.104	0.033	1
chr1-61426278-61427927	0.0479067	-0.48925	0.056	0.103	1
chr1-6144321-6145825	0.451671	-0.453777	0.052	0.056	1
chr1-61446385-61448407	0.0295413	0.38101	0.104	0.051	1
chr1-61474016-61475011	0.0624703	-1.03927	0.048	0.084	1
chr1-61644578-61645677	0.00282776	-1.78414	0.013	0.061	1
chr1-61680424-61681053	0.0762097	0.495427	0.104	0.061	1
chr1-61732589-61733150	0.129214	-0.272493	0.082	0.126	1
chr1-6179104-6181778	0.0178601	-0.625031	0.026	0.065	1
chr1-61841703-61843171	0.00280093	0.525175	0.091	0.033	1
chr1-62012785-62013622	0.68035	-0.553997	0.061	0.061	1
chr1-6204845-6206573	0.027399	0.318204	0.104	0.051	1
chr1-62102821-62103311	0.0778729	-0.754571	0.026	0.061	1
chr1-62178416-62178873	1.2059e-05	-1.65563	0	0.061	1
chr1-62180078-62181059	0.113405	0.279595	0.156	0.103	1
chr1-62263178-62264134	0.00196933	-0.683552	0.113	0.192	1
chr1-62285460-62287449	0.0789833	-0.264512	0.095	0.154	1
chr1-62295844-62296624	0.0374409	0.315262	0.156	0.093	1
chr1-62314383-62315360	0.0629835	-0.706578	0.039	0.065	1
chr1-62316073-62316700	9.79434e-07	-2.30262	0	0.075	0.191998
chr1-62318134-62319686	0.0682777	0.438759	0.173	0.126	1
chr1-62327251-62328253	0.0635881	0.320589	0.087	0.047	1
chr1-62336976-62339570	0.231398	-0.334187	0.091	0.112	1
chr1-62342878-62343591	0.0155022	0.264976	0.29	0.182	1
chr1-62377056-62378106	1.28069e-06	-3.89215	0	0.075	0.251054
chr1-62384325-62385220	0.0584577	0.272597	0.247	0.192	1
chr1-62406865-62407859	0.00345279	-0.738242	0.035	0.103	1
chr1-6335428-6336767	2.65721e-05	-1.69516	0	0.056	1
chr1-633792-634269	0.18642	-0.267948	0.03	0.056	1
chr1-63602840-63603541	0.367236	-0.40106	0.052	0.065	1
chr1-63615758-63616818	0.44909	-0.360333	0.043	0.051	1
chr1-63691463-63692489	0.08307	0.262824	0.16	0.107	1
chr1-63710261-63711438	0.000183265	-1.1165	0.022	0.093	1
chr1-63716899-63717528	0.0385865	-0.616223	0.039	0.084	1
chr1-63779243-63780332	0.767402	-0.252815	0.087	0.075	1
chr1-63816974-63817952	0.235316	-0.551247	0.056	0.079	1
chr1-63827397-63828813	2.43532e-06	-2.40997	0	0.07	0.477396
chr1-63845996-63849234	1.19416e-13	-2.3995	0	0.168	2.34092e-08	ENST00000482426	ROR1	ENSG00000185483	protein_coding	gap	chr1-63775415-64009304	0
chr1-6384624-6386664	0.509379	-0.290252	0.078	0.084	1
chr1-63864070-63864804	0.0121837	0.355829	0.199	0.112	1
chr1-63882274-63882629	7.08441e-06	-3.74182	0	0.065	1
chr1-63913562-63914357	5.91805e-06	-3.6522	0	0.065	1
chr1-64092851-64093502	2.82733e-05	-3.37254	0	0.056	1
chr1-64097832-64099475	0.00383871	0.433243	0.286	0.178	1
chr1-64102760-64103265	0.148922	0.34525	0.1	0.065	1
chr1-6423302-6425445	0.0936829	-0.476791	0.043	0.07	1
chr1-64269007-64269831	0.0465576	0.379286	0.216	0.159	1
chr1-64337463-64338522	0.122013	-0.500534	0.048	0.079	1
chr1-64515408-64515889	0.108691	0.341931	0.091	0.056	1
chr1-64523414-64524305	0.434205	-0.346648	0.043	0.056	1
chr1-64526650-64527607	2.90748e-06	-3.23502	0	0.07	0.569954
chr1-64623532-64624886	0.0685309	-0.33737	0.035	0.075	1
chr1-6475451-6475957	0.0124484	0.624317	0.061	0.019	1
chr1-64848711-64849539	0.0016766	0.774969	0.078	0.019	1
chr1-6505824-6510407	0.000577524	-1.4783	0.026	0.093	1
chr1-65114227-65114916	0.14941	0.291694	0.113	0.075	1
chr1-65141319-65141735	0.000936569	1.70452	0.078	0.014	1
chr1-65147209-65149976	0.0138956	0.250898	0.238	0.154	1
chr1-65175348-65176090	0.0473792	0.523038	0.078	0.037	1
chr1-65221671-65223006	0.940123	-0.283879	0.139	0.126	1
chr1-65285032-65285568	0.228293	0.286479	0.134	0.093	1
chr1-65667845-65668404	0.000760426	-1.21381	0.017	0.075	1
chr1-65958782-65959299	0.209236	0.379342	0.052	0.028	1
chr1-66236948-66238027	0.0017041	0.649085	0.208	0.103	1
chr1-66257133-66257595	5.04244e-05	-1.65979	0	0.051	1
chr1-66271116-66272335	0.00356998	0.333431	0.225	0.107	1
chr1-66395680-66396696	1.8885e-05	-1.97264	0	0.056	1
chr1-66552799-66553275	0.219844	-0.74438	0.048	0.065	1
chr1-66575702-66576173	6.80724e-05	-3.67463	0	0.051	1
chr1-66848022-66848587	0.0169549	0.589179	0.069	0.019	1
chr1-67441236-67441869	6.12766e-05	-1.77814	0	0.051	1
chr1-67463491-67464038	0.0856124	0.358793	0.095	0.056	1
chr1-67478988-67479704	0.0842008	-0.297759	0.117	0.173	1
chr1-67532335-67532871	0.0152334	0.397231	0.087	0.033	1
chr1-67674277-67676263	0.00015281	0.434604	0.407	0.252	1
chr1-67735971-67736783	0.188143	-0.384508	0.035	0.056	1
chr1-67759865-67760697	3.32494e-05	0.784386	0.13	0.028	1
chr1-67765778-67767407	0.00751493	0.331024	0.134	0.051	1
chr1-67889964-67891121	5.39406e-05	-2.90539	0	0.051	1
chr1-68032649-68033287	0.123789	0.437779	0.1	0.061	1
chr1-68050189-68051997	0.100513	0.395827	0.113	0.075	1
chr1-68202207-68203035	0.0171566	0.445579	0.091	0.037	1
chr1-6822829-6823479	0.558678	0.359104	0.052	0.047	1
chr1-68516070-68516518	0.278738	-0.591667	0.043	0.061	1
chr1-68571700-68572416	0.111877	-0.751542	0.026	0.051	1
chr1-69263657-69264760	0.248423	-0.340149	0.082	0.103	1
chr1-6934678-6936392	0.0132506	0.321987	0.169	0.084	1
chr1-6953226-6957215	0.00386519	-0.62168	0.026	0.084	1
chr1-7050735-7052133	0.0393548	-0.4798	0.022	0.056	1
chr1-70674793-70676053	0.0307156	-0.868117	0.061	0.107	1
chr1-70945320-70945776	0.0468485	1.00325	0.091	0.051	1
chr1-71208051-71209076	0.036155	-0.41945	0.1	0.15	1
chr1-71228276-71230224	0.00631479	-0.651351	0.052	0.121	1
chr1-71650057-71650547	0.0915077	0.44908	0.139	0.093	1
chr1-71705863-71706805	0.0284615	0.270397	0.394	0.327	1
chr1-71718755-71719649	0.0260824	-0.557501	0.121	0.187	1
chr1-71778912-71779352	0.701656	-0.356286	0.052	0.056	1
chr1-71957948-71958761	0.000493695	-1.61192	0.026	0.098	1
chr1-72009525-72010480	0.163264	0.390934	0.082	0.051	1
chr1-72031191-72032045	6.80171e-05	-3.48338	0	0.051	1
chr1-72049733-72050108	1.10021e-05	-3.91891	0	0.061	1
chr1-7228847-7230472	0.360355	0.262254	0.139	0.112	1
chr1-72485871-72486227	0.0138725	0.829412	0.078	0.028	1
chr1-72655014-72655382	1.59874e-05	-3.70318	0	0.061	1
chr1-7265772-7266187	0.0371198	0.53325	0.056	0.019	1
chr1-7299179-7299899	0.048534	0.273934	0.082	0.037	1
chr1-73367876-73368349	0.000926317	-1.31425	0.03	0.093	1
chr1-7351716-7352843	1.10902e-07	-1.82388	0	0.089	0.0217401	ENST00000303635	CAMTA1	ENSG00000171735	protein_coding	gap	chr1-7249627-7467829	0
chr1-73778367-73778988	4.06917e-05	1.05624	0.234	0.098	1
chr1-7378242-7380144	0.112383	-0.564721	0.039	0.07	1
chr1-73886167-73886984	7.44956e-06	-3.07378	0	0.065	1
chr1-7426475-7427049	0.214459	-0.778703	0.035	0.051	1
chr1-74343130-74343780	5.13358e-06	1.29269	0.16	0.042	1
chr1-74470877-74471443	0.019563	0.572529	0.061	0.019	1
chr1-74502400-74502892	0.0519127	0.374008	0.052	0.019	1
chr1-7468852-7470100	0.0962102	0.293278	0.216	0.178	1
chr1-74731618-74734076	0.552786	-0.341784	0.074	0.079	1
chr1-7495151-7496747	0.064055	-0.30932	0.03	0.061	1
chr1-75097588-75098136	0.209018	0.335022	0.126	0.098	1
chr1-75129887-75131909	0.0178901	-0.784657	0.022	0.061	1
chr1-75133834-75137464	0.0286298	-0.521502	0.048	0.103	1
chr1-7533872-7535090	0.154502	-0.353407	0.03	0.056	1
chr1-76077380-76078165	0.0756155	0.397058	0.152	0.103	1
chr1-76125295-76126253	0.0841889	0.429323	0.216	0.154	1
chr1-76186245-76187255	0.271784	0.254441	0.095	0.065	1
chr1-76238002-76239038	0.0514403	0.426746	0.069	0.028	1
chr1-76279016-76279870	0.0817775	0.461902	0.052	0.023	1
chr1-76281256-76281761	0.0348094	0.585554	0.087	0.037	1
chr1-76298283-76299417	0.626732	-0.256726	0.069	0.079	1
chr1-7648828-7649925	0.999569	-0.386327	0.087	0.079	1
chr1-7650679-7652454	0.134753	-0.366947	0.026	0.051	1
chr1-77018331-77019083	5.2685e-05	-3.42026	0	0.051	1
chr1-77218809-77219758	0.0210792	0.268709	0.195	0.117	1
chr1-77281515-77283239	0.0218677	0.32619	0.113	0.061	1
chr1-7752370-7753267	0.073324	0.388391	0.087	0.042	1
chr1-77687384-77688134	0.198344	0.441954	0.056	0.033	1
chr1-77697488-77697817	3.42038e-05	-3.68188	0	0.056	1
chr1-78374927-78376345	3.33629e-10	-2.2624	0	0.121	6.54014e-05	ENST00000370758	PTGFR	ENSG00000122420	protein_coding	gap	chr1-78303932-78398950	0
chr1-78468464-78469085	0.0373863	0.317706	0.165	0.103	1
chr1-78649524-78650047	0.0198909	0.479878	0.113	0.051	1
chr1-78843127-78843667	0.0822389	-0.803758	0.022	0.051	1
chr1-78891904-78892940	0.198757	-0.435519	0.091	0.117	1
chr1-7902562-7903211	0.0829146	0.303326	0.069	0.037	1
chr1-79113570-79114268	0.0213416	-0.704732	0.039	0.084	1
chr1-7953872-7954606	0.147147	0.360024	0.087	0.056	1
chr1-7967004-7967935	0.17963	-0.262998	0.1	0.14	1
chr1-79827381-79828130	0.0116506	-0.706083	0.022	0.07	1
chr1-79973544-79974551	1.14808e-06	-1.38737	0	0.075	0.225058
chr1-8014950-8016181	0.0209491	0.646471	0.056	0.014	1
chr1-80657172-80658116	2.66508e-05	-2.93775	0	0.056	1
chr1-80659153-80659627	0.300916	-0.410518	0.035	0.051	1
chr1-80892470-80893622	0.00318224	-0.678238	0.03	0.098	1
chr1-81006433-81007027	0.368642	-0.395037	0.069	0.084	1
chr1-8116890-8117918	0.00614942	-0.947561	0.013	0.051	1
chr1-81406966-81407800	0.104905	0.397478	0.056	0.023	1
chr1-81670203-81670790	0.254824	0.337316	0.052	0.033	1
chr1-82269309-82269817	0.0971712	-0.56155	0.03	0.061	1
chr1-82297428-82298305	1.939e-05	-1.67088	0.009	0.079	1
chr1-82422886-82423782	0.142913	-0.342377	0.078	0.117	1
chr1-82485417-82486808	0.0680451	0.337356	0.121	0.07	1
chr1-82593257-82594266	0.204247	0.299441	0.216	0.178	1
chr1-82843829-82846286	0.0147688	-0.650544	0.026	0.07	1
chr1-82893605-82894069	0.0126137	1.0307	0.091	0.037	1
chr1-82945883-82946669	0.268285	-0.394936	0.087	0.107	1
chr1-83047099-83047556	2.65799e-06	-3.72218	0	0.07	0.521046
chr1-83060226-83060791	5.65371e-05	-1.51047	0	0.051	1
chr1-8314174-8316187	0.119232	-0.336294	0.082	0.121	1
chr1-8317628-8318713	0.0705531	0.276668	0.117	0.07	1
chr1-83218004-83218515	0.457855	-0.452154	0.052	0.065	1
chr1-83247992-83248482	0.426028	-0.349751	0.052	0.07	1
chr1-83310145-83310546	2.83265e-05	-3.76426	0	0.056	1
chr1-83342603-83343382	2.09787e-09	-2.29011	0	0.112	0.000411246	ENST00000446227	RP11-413G15.1	ENSG00000231364	lincRNA	exon	chr1-83445967-83446674	102584
chr1-83405446-83406056	2.34733e-05	-1.98389	0	0.056	1
chr1-83508416-83509191	6.87126e-05	-2.19652	0	0.051	1
chr1-83596253-83597382	0.0454842	0.329292	0.13	0.07	1
chr1-83665876-83667064	0.0241928	-0.709978	0.074	0.136	1
chr1-83713827-83714372	0.384791	-0.53698	0.048	0.056	1
chr1-83752017-83753011	0.00796281	-0.61206	0.082	0.154	1
chr1-83763308-83764653	0.0503573	-0.450424	0.095	0.15	1
chr1-83766296-83766859	0.15069	0.323709	0.1	0.061	1
chr1-83799214-83800463	0.365159	-0.49176	0.065	0.07	1
chr1-83853716-83854121	3.12371e-05	-3.78987	0	0.056	1
chr1-8396297-8397888	0.2049	-0.355252	0.048	0.07	1
chr1-8457779-8458168	2.76225e-05	-3.76833	0	0.056	1
chr1-84603303-84603844	1.21345e-06	-2.25848	0	0.075	0.237872
chr1-8462384-8465414	0.0192804	0.370129	0.225	0.14	1
chr1-84698045-84699001	0.236383	0.261181	0.152	0.126	1
chr1-84701350-84702096	0.0876986	0.272584	0.143	0.093	1
chr1-84719324-84720318	0.0281253	0.349908	0.147	0.075	1
chr1-84823476-84824052	0.483797	0.318406	0.082	0.07	1
chr1-84996618-84999242	0.149385	-0.318201	0.056	0.084	1
chr1-85091651-85092140	0.385983	-0.335015	0.052	0.07	1
chr1-85224738-85226352	3.35824e-05	-1.72526	0	0.056	1
chr1-85243449-85245265	0.00642339	-0.441355	0.216	0.308	1
chr1-85295177-85295737	1.34125e-05	-3.82946	0	0.061	1
chr1-85404275-85405024	0.251434	-0.311805	0.104	0.136	1
chr1-85406980-85407668	0.140029	-0.413638	0.074	0.103	1
chr1-85440254-85441218	0.00157279	-0.991563	0.052	0.126	1
chr1-85601866-85603088	9.13952e-08	-2.20559	0	0.089	0.0179162	ENST00000426794	RP11-290M5.2	ENSG00000230285	lincRNA	exon	chr1-85600581-85600734	1131
chr1-85611256-85612242	0.268165	0.254483	0.091	0.065	1
chr1-85628646-85629521	0.0884564	0.314131	0.082	0.042	1
chr1-85986120-85986618	0.00918722	0.655817	0.113	0.047	1
chr1-86035012-86035631	0.388598	-0.33817	0.039	0.051	1
chr1-86218821-86219294	2.84417e-06	-2.25893	0	0.07	0.557542
chr1-86279626-86279867	8.03152e-05	-3.518	0	0.051	1
chr1-86288589-86289561	3.08128e-05	-3.6882	0	0.056	1
chr1-8660327-8661984	0.313392	-0.28478	0.039	0.056	1
chr1-8679355-8680066	6.61599e-05	-3.68762	0	0.051	1
chr1-87103103-87103504	7.48503e-05	-3.80667	0	0.051	1
chr1-87107013-87107494	2.69546e-06	-3.71668	0	0.07	0.52839
chr1-87117735-87119174	0.283658	-0.828628	0.052	0.065	1
chr1-87410653-87411291	0.0197826	0.446078	0.104	0.042	1
chr1-87516024-87516716	0.0048101	-1.59812	0.035	0.093	1
chr1-87826548-87827125	0.172267	-0.408685	0.069	0.103	1
chr1-88562709-88563246	2.3258e-08	-3.92974	0	0.098	0.00455926	ENST00000316005	PKN2	ENSG00000065243	protein_coding	exon	chr1-88684222-88684628	120975
chr1-88984816-88985577	4.74053e-05	0.636975	0.229	0.089	1
chr1-89191435-89191776	7.00647e-05	-2.11495	0	0.051	1
chr1-89364153-89365573	0.121177	-0.518801	0.043	0.075	1
chr1-8943237-8945531	0.042937	0.271298	0.152	0.089	1
chr1-89563991-89564657	7.36624e-05	-2.9878	0	0.051	1
chr1-89659930-89660899	1.40572e-05	0.817547	0.264	0.107	1
chr1-89738955-89739531	2.8307e-05	-3.65813	0	0.056	1
chr1-89754654-89755739	6.90805e-05	-2.28649	0	0.051	1
chr1-89757117-89758649	0.0113965	0.506645	0.147	0.075	1
chr1-89842711-89844423	7.65673e-05	0.407137	0.212	0.093	1
chr1-89987112-89987642	0.0788166	0.363311	0.074	0.037	1
chr1-90101224-90102844	0.570668	-0.254969	0.048	0.056	1
chr1-9018270-9018761	0.00196315	0.777983	0.1	0.028	1
chr1-9019817-9020418	0.173651	0.420767	0.087	0.056	1
chr1-90496092-90496553	5.56398e-05	-3.66637	0	0.051	1
chr1-90717477-90720397	0.0187373	0.33659	0.152	0.084	1
chr1-90793946-90794467	0.00119568	1.17224	0.108	0.033	1
chr1-91070335-91070881	0.492306	-0.614316	0.061	0.065	1
chr1-910726-913274	0.0348843	-0.481931	0.026	0.065	1
chr1-91165037-91166583	0.00985727	0.311098	0.199	0.117	1
chr1-91171563-91173951	0.00550996	0.305735	0.463	0.332	1
chr1-91527293-91528314	0.100772	-0.590738	0.078	0.112	1
chr1-91601603-91602742	1.25238e-06	-2.88714	0	0.075	0.245504
chr1-91742701-91743302	0.252536	0.287275	0.108	0.075	1
chr1-91751182-91751765	1.43684e-05	-3.24056	0	0.061	1
chr1-91780892-91782302	0.100297	0.369851	0.156	0.107	1
chr1-91787772-91789687	6.45964e-06	-1.35341	0	0.065	1
chr1-91795357-91796087	0.401156	-0.260877	0.091	0.107	1
chr1-9198367-9199235	0.024623	0.31688	0.082	0.033	1
chr1-92117487-92117888	0.375865	-0.647195	0.039	0.051	1
chr1-92480199-92487244	0.000402375	-0.504857	0.087	0.178	1
chr1-9266878-9267671	0.0262096	0.252358	0.169	0.098	1
chr1-9281767-9282726	0.343309	-0.26476	0.078	0.093	1
chr1-92901351-92902112	0.74076	-0.340356	0.065	0.065	1
chr1-92934610-92935116	1.43457e-05	-1.6202	0	0.061	1
chr1-930459-933910	0.000420513	-0.873015	0.022	0.093	1
chr1-9320014-9321765	0.245234	-0.345123	0.082	0.107	1
chr1-9351860-9353496	0.0306383	-0.279807	0.022	0.061	1
chr1-93608277-93609097	0.00343896	0.585903	0.095	0.033	1
chr1-93613742-93615956	0.123384	0.274247	0.195	0.145	1
chr1-93620074-93620866	0.0781091	0.300621	0.13	0.075	1
chr1-93667678-93668666	0.0274209	0.515256	0.078	0.033	1
chr1-9375692-9377327	0.0358604	-0.60556	0.065	0.112	1
chr1-93813910-93815616	0.0109788	0.436061	0.147	0.075	1
chr1-9397928-9398686	0.0355091	-0.852466	0.069	0.121	1
chr1-94012067-94014005	0.00482047	0.499324	0.177	0.089	1
chr1-94025849-94026318	0.166756	0.50191	0.069	0.047	1
chr1-94048075-94049191	0.097771	-0.38448	0.052	0.089	1
chr1-94083782-94084469	0.863929	-0.40124	0.061	0.056	1
chr1-9426197-9426878	2.33109e-08	-1.7033	0	0.098	0.00456964	ENST00000517147	RNA5SP40	ENSG00000252956	rRNA	exon	chr1-9437669-9437778	10790
chr1-94321500-94322065	0.0348555	0.546982	0.126	0.075	1
chr1-94540955-94543050	0.15697	0.273026	0.156	0.112	1
chr1-94550429-94551406	0.000341867	0.581402	0.134	0.037	1
chr1-9466841-9467866	0.0394784	-0.815985	0.048	0.089	1
chr1-94702296-94702916	5.71959e-05	-3.56034	0	0.051	1
chr1-94708342-94709289	2.63996e-06	-2.92127	0	0.07	0.517512
chr1-94729231-94729692	6.023e-05	-3.71098	0	0.051	1
chr1-94743794-94744400	0.13379	0.442367	0.074	0.037	1
chr1-94755519-94756285	0.0146406	0.343591	0.294	0.196	1
chr1-94801903-94804182	0.0739401	0.298771	0.212	0.131	1
chr1-94805745-94807256	0.0364008	0.342399	0.143	0.093	1
chr1-94951162-94952106	0.269847	-0.3278	0.143	0.168	1
chr1-94961815-94963221	0.0340281	-0.479808	0.113	0.168	1
chr1-94980649-94981404	0.133792	0.614603	0.095	0.061	1
chr1-95002170-95003379	0.187965	0.261697	0.16	0.117	1
chr1-95006578-95007251	0.177117	0.324812	0.104	0.079	1
chr1-95013636-95014425	5.12305e-05	-3.77878	0	0.051	1
chr1-95021245-95022681	0.220771	-0.622395	0.039	0.056	1
chr1-9517601-9518679	0.0104841	-1.02547	0.048	0.089	1
chr1-95509869-95510484	0.0153257	0.332546	0.173	0.089	1
chr1-95655179-95656151	0.594283	-0.264094	0.048	0.056	1
chr1-95697545-95698089	0.0207241	-0.650329	0.026	0.075	1
chr1-95725440-95726077	0.122536	0.330046	0.113	0.07	1
chr1-95951269-95951741	0.22763	0.508966	0.052	0.028	1
chr1-95952954-95954963	0.306693	-0.349053	0.039	0.061	1
chr1-9626875-9627993	0.0263811	0.283265	0.113	0.056	1
chr1-96509948-96510465	0.36671	0.47806	0.052	0.037	1
chr1-96523552-96524438	0.0512272	-1.24124	0.043	0.079	1
chr1-96526048-96526689	0.387944	0.257693	0.1	0.079	1
chr1-96552341-96552790	5.62044e-06	-2.02783	0	0.065	1
chr1-96720971-96723087	7.33522e-05	0.262256	0.498	0.322	1
chr1-96842877-96843681	0.00994164	0.596125	0.121	0.065	1
chr1-96997118-96998163	2.23973e-05	-3.60243	0	0.056	1
chr1-9717280-9718209	0.0532681	-0.373337	0.113	0.173	1
chr1-9737308-9738036	0.0260193	0.900466	0.134	0.07	1
chr1-97631910-97632466	0.0643192	0.411615	0.069	0.033	1
chr1-98048143-98049887	0.0455559	0.404841	0.108	0.065	1
chr1-9835306-9836536	0.0177394	0.279351	0.117	0.051	1
chr1-9890063-9891785	0.0630065	0.250313	0.13	0.084	1
chr1-98949392-98950036	6.19348e-05	-1.48778	0	0.051	1
chr1-99133749-99134435	0.317789	-0.259	0.039	0.061	1
chr1-99534124-99535102	0.18067	-0.500422	0.03	0.051	1
chr1-99543641-99545063	0.321097	-0.275173	0.121	0.15	1
chr1-99590657-99591331	0.151271	-0.524755	0.061	0.089	1
chr1-99593926-99594674	0.0171008	-0.757582	0.043	0.089	1
chr1-99649991-99650544	5.67318e-06	-3.77838	0	0.065	1
chr1-99707475-99707972	0.0689972	0.250236	0.065	0.028	1
chr1-99808432-99809235	0.242823	0.254021	0.095	0.065	1
chr10-100025373-100026212	0.000101672	0.753708	0.16	0.051	1
chr10-100228747-100230104	0.000690607	0.394444	0.221	0.126	1
chr10-100503098-100503452	5.16744e-05	-4.11033	0	0.051	1
chr10-100504138-100504529	0.648786	0.479466	0.065	0.061	1
chr10-100560991-100563437	0.0439993	-0.277474	0.082	0.14	1
chr10-100687118-100687977	0.00498803	0.499356	0.173	0.084	1
chr10-100713410-100714441	0.021111	0.39864	0.173	0.098	1
chr10-100826017-100829533	0.0774139	-0.315213	0.035	0.061	1
chr10-100986852-100987955	0.0286133	0.259782	0.143	0.084	1
chr10-101006471-101007618	0.0452003	0.352309	0.156	0.098	1
chr10-101046742-101048548	5.34787e-06	-1.76635	0	0.065	1
chr10-101064721-101068273	0.0299267	0.28307	0.299	0.224	1
chr10-101213521-101215935	0.000186779	0.415339	0.195	0.079	1
chr10-10131946-10132457	0.0682456	0.663604	0.1	0.056	1
chr10-101485697-101486589	0.0172624	0.284443	0.065	0.014	1
chr10-101569261-101571376	0.00138978	0.373698	0.264	0.168	1
chr10-101597121-101597823	0.0173339	0.709761	0.065	0.019	1
chr10-101725116-101726226	0.00190835	-1.03679	0.017	0.075	1
chr10-101745223-101745761	0.00294254	-1.76689	0.017	0.07	1
chr10-101782816-101784195	0.0272351	0.278943	0.203	0.117	1
chr10-10208082-10209832	0.0157636	0.933591	0.121	0.065	1
chr10-102434414-102436524	0.0961752	0.349505	0.186	0.14	1
chr10-102475560-102477069	6.29859e-06	-3.31833	0	0.065	1
chr10-102581168-102584265	0.0606509	0.309578	0.165	0.107	1
chr10-102599684-102600786	0.677418	-0.270272	0.065	0.065	1
chr10-102667441-102671410	0.0115686	-0.359718	0.017	0.061	1
chr10-102752946-102753710	0.0070868	-0.438552	0.009	0.051	1
chr10-103515175-103515936	0.0558003	0.336715	0.165	0.103	1
chr10-103597499-103599557	0.123167	-0.349813	0.095	0.131	1
chr10-103636372-103638510	9.65707e-07	-2.15518	0.004	0.093	0.189308
chr10-103667206-103669884	0.121877	0.312135	0.182	0.136	1
chr10-103686046-103686611	0.208477	0.431181	0.065	0.042	1
chr10-103739007-103740020	0.0376161	0.367349	0.113	0.061	1
chr10-103758935-103759945	0.0266365	0.4059	0.117	0.061	1
chr10-103779437-103780000	0.0046196	0.493854	0.1	0.033	1
chr10-103834978-103835978	2.78515e-05	-1.6922	0	0.056	1
chr10-103845727-103846861	0.408317	0.278799	0.074	0.056	1
chr10-103859097-103859967	0.133181	0.452251	0.065	0.042	1
chr10-103870575-103871268	2.63189e-05	-1.59144	0	0.056	1
chr10-10391746-10392217	0.816332	-0.288654	0.048	0.051	1
chr10-104067401-104067927	0.228618	-0.527374	0.056	0.079	1
chr10-104306745-104308992	0.831278	-0.274083	0.1	0.084	1
chr10-104321117-104322306	0.25011	-0.424491	0.043	0.065	1
chr10-104325910-104332063	8.00668e-05	0.268781	0.558	0.425	1
chr10-104353251-104354154	0.000974096	0.377246	0.19	0.084	1
chr10-104580740-104581246	0.488874	-0.276489	0.039	0.051	1
chr10-104638711-104643316	0.0398233	0.309572	0.203	0.121	1
chr10-104680613-104681554	0.00950016	0.462325	0.082	0.033	1
chr10-105195748-105196227	0.103699	0.485422	0.078	0.042	1
chr10-105291516-105292001	0.0792377	0.573687	0.082	0.042	1
chr10-105328185-105329121	0.0357207	0.468168	0.203	0.136	1
chr10-105342725-105343142	0.0190288	1.08557	0.095	0.042	1
chr10-10551171-10552241	0.399168	-0.374751	0.035	0.051	1
chr10-105761372-105762164	0.356119	0.289253	0.113	0.089	1
chr10-105950307-105950784	0.0339826	0.555699	0.056	0.019	1
chr10-105952106-105952604	0.141412	0.320175	0.056	0.028	1
chr10-105969880-105970278	7.05652e-05	-3.657	0	0.051	1
chr10-105988879-105989657	5.69903e-05	-3.36329	0	0.051	1
chr10-106146907-106148170	0.014217	0.550228	0.108	0.047	1
chr10-10618886-10619284	0.0434495	1.16351	0.078	0.037	1
chr10-106317219-106317695	1.53687e-05	-1.68007	0	0.061	1
chr10-106571086-106571982	0.11009	0.320533	0.139	0.093	1
chr10-106825435-106826227	0.290827	0.388109	0.065	0.047	1
chr10-107374136-107375028	0.0115388	-0.738201	0.052	0.112	1
chr10-107476338-107477261	0.0680669	-0.329773	0.156	0.215	1
chr10-107808398-107808861	5.71932e-05	-3.74099	0	0.051	1
chr10-107813231-107814174	0.0165441	0.932825	0.1	0.047	1
chr10-10792548-10793169	0.0803448	0.344396	0.052	0.023	1
chr10-108409945-108410360	6.4731e-05	-1.64779	0	0.051	1
chr10-108454572-108455264	0.151595	0.284315	0.186	0.14	1
chr10-108465868-108466796	0.0708546	0.34043	0.095	0.047	1
chr10-108876432-108877977	0.0958776	0.437218	0.087	0.047	1
chr10-10911282-10912119	0.0133078	0.294665	0.225	0.131	1
chr10-109387042-109387801	0.0971798	0.386437	0.052	0.019	1
chr10-109477477-109478475	2.76639e-07	-2.36895	0	0.084	0.0542296
chr10-109696871-109699274	0.166816	-0.393676	0.113	0.145	1
chr10-109746713-109747666	0.000965776	-0.847256	0.039	0.112	1
chr10-109887096-109887779	0.0415864	0.348702	0.056	0.019	1
chr10-109947098-109947910	0.0596928	-0.851648	0.074	0.112	1
chr10-109960682-109962335	0.0198777	0.298157	0.351	0.252	1
chr10-109966753-109967861	0.0221103	-0.750684	0.026	0.07	1
chr10-109974311-109975762	0.00132544	0.337677	0.147	0.075	1
chr10-110311312-110311809	0.195843	0.312335	0.061	0.037	1
chr10-110356559-110357815	0.00592796	-0.67523	0.065	0.14	1
chr10-11045896-11046269	0.237798	0.468354	0.056	0.037	1
chr10-110461538-110462597	7.44714e-05	-1.24583	0	0.051	1
chr10-110479640-110480119	0.21491	0.254046	0.113	0.079	1
chr10-110632811-110633228	7.16722e-05	-3.42597	0	0.051	1
chr10-110746289-110746821	0.00215107	0.614258	0.1	0.033	1
chr10-110850911-110851503	0.31714	0.25194	0.1	0.079	1
chr10-11149511-11150062	3.07635e-05	-3.86613	0	0.056	1
chr10-11151056-11151502	0.0617189	-1.06517	0.022	0.051	1
chr10-11163896-11166488	0.000643383	0.281066	0.333	0.206	1
chr10-11178112-11180076	0.268901	0.272149	0.095	0.065	1
chr10-111916077-111917090	0.00130865	0.442707	0.316	0.173	1
chr10-111953393-111954844	0.928042	-0.312792	0.121	0.112	1
chr10-112137133-112137862	0.0101911	0.476815	0.143	0.07	1
chr10-112214235-112214674	0.00361517	1.13043	0.1	0.033	1
chr10-112738719-112739206	2.43652e-05	-1.69293	0	0.056	1
chr10-112791255-112791860	2.51382e-06	-1.7599	0	0.07	0.492784
chr10-112803822-112804619	0.00376135	0.387033	0.19	0.084	1
chr10-112912419-112913079	0.0433384	-0.756208	0.039	0.079	1
chr10-113007096-113008096	0.0699428	0.461103	0.065	0.028	1
chr10-113063272-113064276	0.00146529	-1.42862	0.017	0.075	1
chr10-113103864-113104675	0.12405	0.340896	0.078	0.042	1
chr10-113131994-113134105	0.0137021	-0.692816	0.061	0.126	1
chr10-113177217-113178468	0.00404106	-1.22298	0.013	0.061	1
chr10-113229980-113230544	2.89658e-05	-1.3914	0	0.056	1
chr10-113247102-113248003	0.0965758	-0.43563	0.052	0.093	1
chr10-113252205-113253624	0.00478669	0.363847	0.208	0.107	1
chr10-11326333-11329396	0.320662	-0.454508	0.039	0.051	1
chr10-113264181-113264923	0.00397399	-1.08755	0.026	0.075	1
chr10-113336646-113337250	0.0364279	-0.633285	0.035	0.084	1
chr10-113340176-113340931	0.00376666	-0.778776	0.039	0.103	1
chr10-11336633-11337887	0.125754	0.300606	0.056	0.023	1
chr10-113381100-113382694	0.00354621	-0.854608	0.091	0.159	1
chr10-113423970-113424876	0.00378291	-0.797539	0.052	0.131	1
chr10-113431003-113432482	0.0235161	0.28065	0.494	0.43	1
chr10-113473008-113473468	2.37921e-07	-3.22947	0	0.084	0.0466397	ENST00000542051	HABP2	ENSG00000148702	protein_coding	exon	chr10-113550837-113550961	77368
chr10-113515648-113516421	0.301712	0.294148	0.134	0.103	1
chr10-113520926-113521639	0.0721246	0.283915	0.078	0.042	1
chr10-113947264-113948300	0.000524128	1.03621	0.1	0.023	1
chr10-11397151-11398603	0.021545	0.520288	0.156	0.093	1
chr10-113997286-113997766	0.721425	-0.262967	0.052	0.056	1
chr10-114140369-114140755	0.162386	-0.940937	0.03	0.056	1
chr10-114141291-114141815	0.0305426	-0.811899	0.035	0.075	1
chr10-114337472-114338454	0.247195	0.394455	0.052	0.033	1
chr10-114392398-114398181	0.243186	-0.294791	0.26	0.285	1
chr10-114402778-114404951	0.189071	0.282874	0.152	0.117	1
chr10-114507191-114508067	1.42867e-05	-1.4514	0	0.061	1
chr10-114541402-114542133	0.0206094	0.360844	0.165	0.089	1
chr10-114767510-114768940	0.00788057	0.465814	0.078	0.023	1
chr10-114876954-114877498	0.00957052	0.494206	0.061	0.014	1
chr10-115001264-115002001	0.155636	0.576598	0.052	0.028	1
chr10-115025432-115026793	0.0205001	0.692503	0.078	0.033	1
chr10-116043843-116044373	3.0612e-05	-3.41391	0	0.056	1
chr10-116140100-116140561	0.150725	-0.827065	0.052	0.084	1
chr10-116197903-116198443	0.365578	0.262481	0.069	0.047	1
chr10-116208874-116211727	6.3585e-05	-1.27567	0	0.051	1
chr10-116262608-116263170	0.672824	-0.487238	0.056	0.061	1
chr10-116264092-116265009	0.303907	-0.281565	0.108	0.136	1
chr10-116265564-116266184	0.398489	-0.25184	0.091	0.117	1
chr10-116655713-116656248	1.27088e-05	-2.98784	0	0.061	1
chr10-116669806-116670628	0.0500045	0.347093	0.113	0.061	1
chr10-116682262-116682795	0.0216616	0.438749	0.069	0.023	1
chr10-116690620-116691468	0.0197575	0.317023	0.087	0.028	1
chr10-11695659-11696175	0.857681	-0.276243	0.065	0.065	1
chr10-117004435-117005870	0.0261809	0.342332	0.152	0.079	1
chr10-117136608-117139344	0.255807	-0.383822	0.039	0.056	1
chr10-117165652-117166379	0.144674	0.372394	0.065	0.037	1
chr10-117167672-117168738	0.0216634	0.37958	0.052	0.014	1
chr10-117174412-117176359	0.118648	0.252643	0.1	0.065	1
chr10-117239851-117241995	0.0104952	-0.78177	0.022	0.065	1
chr10-117494648-117495224	1.24523e-05	-3.89741	0	0.061	1
chr10-117496445-117497028	0.107125	0.33326	0.121	0.079	1
chr10-117534263-117535691	2.42747e-05	-2.66793	0	0.056	1
chr10-117541184-117544253	0.0113604	0.315441	0.338	0.257	1
chr10-117545067-117547853	1.02038e-09	-2.64835	0	0.117	0.000200025	ENST00000553456	EMX2	ENSG00000170370	protein_coding	cds	chr10-117545632-117545816	0
chr10-117664843-117665196	0.00217467	1.06117	0.091	0.023	1
chr10-117688899-117689700	1.69811e-05	1.19163	0.147	0.033	1
chr10-11772606-11774486	0.0977571	0.25354	0.208	0.15	1
chr10-117819306-117820533	1.99135e-05	-2.51803	0	0.056	1
chr10-117936103-117937062	0.0273901	0.73696	0.143	0.089	1
chr10-11823070-11823818	0.0309867	0.362201	0.087	0.037	1
chr10-118254685-118255732	0.005114	0.792497	0.169	0.084	1
chr10-118275975-118276720	6.69365e-05	0.790911	0.251	0.117	1
chr10-11831433-11832471	0.0222524	-0.698985	0.065	0.126	1
chr10-118392705-118393272	0.0130564	-0.744241	0.035	0.093	1
chr10-118394277-118395234	0.0317536	0.549082	0.152	0.093	1
chr10-118423709-118424281	0.0204458	0.365031	0.104	0.051	1
[truncated: 18,900 more rows]

## Sheet: S2vS3 DA Peaks Motifs
motif	observed	background	percent.observed	percent.background	fold.enrichment	pvalue	motif.name
MA0901.2	164	9879	50.774	24.6975	2.05584	4.22842e-24	HOXB13
MA1125.1	199	13903	61.6099	34.7575	1.77256	5.46065e-23	ZNF384
MA0698.1	132	7594	40.8669	18.985	2.15259	6.59594e-20	ZBTB18
MA0050.2	206	15555	63.7771	38.8875	1.64004	1.05495e-19	IRF1
MA0052.4	158	10282	48.9164	25.705	1.90299	2.33673e-19	MEF2A
MA0080.5	180	12692	55.7276	31.73	1.7563	3.67208e-19	SPI1
MA0497.1	150	9731	46.4396	24.3275	1.90894	3.48353e-18	MEF2C
MA1640.1	132	8171	40.8669	20.4275	2.00058	3.7948e-17	MEIS2(var.2)
MA0130.1	144	9450	44.582	23.625	1.88707	8.68891e-17	ZNF354C
MA0465.2	127	7803	39.3189	19.5075	2.01558	1.27352e-16	CDX2
MA0764.2	127	7887	39.3189	19.7175	1.99411	3.02482e-16	ETV4
MA0081.2	140	9487	43.3437	23.7175	1.8275	5.37932e-15	SPIB
MA0598.3	115	7021	35.6037	17.5525	2.02841	5.53383e-15	EHF
MA0772.1	108	6389	33.4365	15.9725	2.09338	7.04735e-15	IRF7
MA1108.2	83	4268	25.6966	10.67	2.4083	1.8431e-14	MXI1
MA0103.3	78	3872	24.1486	9.68	2.49469	2.2955e-14	ZEB1
MA1123.2	110	6720	34.0557	16.8	2.02713	3.19226e-14	TWIST1
MA1508.1	140	9755	43.3437	24.3875	1.77729	5.55146e-14	IKZF1
MA0761.2	116	7349	35.9133	18.3725	1.95473	5.61264e-14	ETV1
MA1587.1	91	5077	28.1734	12.6925	2.21969	8.30208e-14	ZNF135
MA0144.2	115	7312	35.6037	18.28	1.94769	9.95167e-14	STAT3
MA1652.1	117	7563	36.2229	18.9075	1.9158	1.70287e-13	ZKSCAN5
MA1647.1	117	7578	36.2229	18.945	1.912	1.9581e-13	PRDM4
MA1548.1	56	2325	17.3375	5.8125	2.98279	2.15273e-13	PLAGL2
MA0768.1	107	6696	33.1269	16.74	1.97891	4.23248e-13	LEF1
MA1113.2	120	7990	37.1517	19.975	1.85991	5.64264e-13	PBX2
MA0745.2	72	3634	22.291	9.085	2.45361	6.77305e-13	SNAI2
MA1418.1	107	6760	33.1269	16.9	1.96017	7.84152e-13	IRF3
MA0640.2	113	7420	34.9845	18.55	1.88596	1.64923e-12	ELF3
MA0517.1	144	10790	44.582	26.975	1.65272	7.04205e-12	STAT1::STAT2
MA0660.1	88	5230	27.2446	13.075	2.08372	8.25335e-12	MEF2B
MA1558.1	77	4278	23.839	10.695	2.22899	1.05173e-11	SNAI1
MA1559.1	73	3942	22.6006	9.855	2.29331	1.13617e-11	SNAI3
MA0773.1	100	6380	30.9598	15.95	1.94105	1.16487e-11	MEF2D
MA0473.3	105	6882	32.5077	17.205	1.88944	1.42256e-11	ELF1
MA0681.2	125	8890	38.6997	22.225	1.74127	1.52916e-11	PHOX2B
MA0062.3	108	7204	33.4365	18.01	1.85655	1.84485e-11	GABPA
MA0878.2	90	5571	27.8638	13.9275	2.00063	3.97939e-11	CDX1
MA1649.1	66	3459	20.4334	8.6475	2.36293	4.0136e-11	ZBTB12
MA0513.1	90	5576	27.8638	13.94	1.99884	4.17568e-11	SMAD2::SMAD3::SMAD4
MA1589.1	69	3720	21.3622	9.3	2.29701	4.53232e-11	ZNF140
MA1105.2	72	4021	22.291	10.0525	2.21746	7.61278e-11	GRHL2
MA0522.3	77	4460	23.839	11.15	2.13803	7.80209e-11	TCF3
MA0791.1	104	6987	32.1981	17.4675	1.84332	8.24744e-11	POU4F3
MA0137.3	92	5842	28.483	14.605	1.95022	8.80591e-11	STAT1
MA0830.2	77	4486	23.839	11.215	2.12564	1.0271e-10	TCF4
MA0152.1	128	9487	39.6285	23.7175	1.67085	1.32583e-10	NFATC2
MA1570.1	57	2848	17.6471	7.12	2.47852	1.91852e-10	TFAP4(var.2)
MA1473.1	93	6023	28.7926	15.0575	1.91217	1.92804e-10	CDX4
MA0163.1	71	4023	21.9814	10.0575	2.18558	2.03277e-10	PLAG1
MA0689.1	62	3288	19.195	8.22	2.33516	2.87557e-10	TBX20
MA0790.1	104	7143	32.1981	17.8575	1.80306	3.00665e-10	POU4F1
MA0800.1	62	3311	19.195	8.2775	2.31894	3.79123e-10	EOMES
MA0743.2	59	3068	18.2663	7.67	2.38152	4.03467e-10	SCRT1
MA1565.1	74	4361	22.9102	10.9025	2.10137	4.46722e-10	TBX18
MA1631.1	85	5365	26.3158	13.4125	1.96203	4.56035e-10	ASCL1(var.2)
MA0817.1	49	2295	15.1703	5.7375	2.64406	5.33592e-10	BHLHE23
MA0805.1	62	3340	19.195	8.35	2.29881	5.34837e-10	TBX1
MA0802.1	61	3274	18.8854	8.185	2.30732	6.5908e-10	TBR1
MA1638.1	98	6664	30.3406	16.66	1.82116	7.46013e-10	HAND2
MA1107.2	99	6778	30.6502	16.945	1.8088	8.49138e-10	KLF9
MA0899.1	104	7277	32.1981	18.1925	1.76986	8.74223e-10	HOXA10
MA1116.1	93	6198	28.7926	15.495	1.85818	8.79628e-10	RBPJ
MA0845.1	96	6493	29.7214	16.2325	1.83098	9.10885e-10	FOXB1
MA0907.1	58	3074	17.9567	7.685	2.33659	1.19011e-09	HOXC13
MA1525.1	88	5755	27.2446	14.3875	1.89363	1.19504e-09	NFATC4
MA1596.1	97	6626	30.031	16.565	1.81292	1.21528e-09	ZNF460
MA0091.1	90	5959	27.8638	14.8975	1.87037	1.33706e-09	TAL1::TCF3
MA1656.1	65	3679	20.1238	9.1975	2.18797	1.38058e-09	ZNF449
MA1636.1	69	4029	21.3622	10.0725	2.12085	1.3978e-09	CEBPG(var.2)
MA1112.2	91	6088	28.1734	15.22	1.85108	1.76354e-09	NR4A1
MA0523.1	96	6581	29.7214	16.4525	1.8065	1.86359e-09	TCF7L2
MA1648.1	75	4598	23.2198	11.495	2.01999	1.92305e-09	TCF12(var.2)
MA0039.4	98	6786	30.3406	16.965	1.78842	1.98943e-09	KLF4
MA0596.1	56	2952	17.3375	7.38	2.34925	2.00413e-09	SREBF2
MA0508.3	115	8581	35.6037	21.4525	1.65965	3.36773e-09	PRDM1
MA0807.1	66	3859	20.4334	9.6475	2.118	3.69192e-09	TBX5
MA0499.2	84	5507	26.0062	13.7675	1.88896	3.7263e-09	MYOD1
MA1657.1	70	4230	21.6718	10.575	2.04935	4.31859e-09	ZNF652
MA0650.2	84	5538	26.0062	13.845	1.87838	4.85492e-09	HOXA13
MA0744.2	58	3201	17.9567	8.0025	2.24388	5.22573e-09	SCRT2
MA0757.1	78	4985	24.1486	12.4625	1.9377	5.36932e-09	ONECUT3
MA0683.1	93	6421	28.7926	16.0525	1.79365	5.41755e-09	POU4F2
MA0599.1	99	7024	30.6502	17.56	1.74545	5.79423e-09	KLF5
MA1124.1	87	5871	26.935	14.6775	1.83512	7.09803e-09	ZNF24
MA0488.1	65	3843	20.1238	9.6075	2.0946	7.70245e-09	JUN
MA0690.1	58	3242	17.9567	8.105	2.2155	8.25252e-09	TBX21
MA0771.1	54	2926	16.7183	7.315	2.28548	1.04996e-08	HSF4
MA0846.1	112	8455	34.6749	21.1375	1.64045	1.21168e-08	FOXC2
MA0833.2	64	3807	19.8142	9.5175	2.08187	1.30336e-08	ATF4
MA0138.2	64	3812	19.8142	9.53	2.07914	1.3699e-08	REST
MA1515.1	64	3816	19.8142	9.54	2.07696	1.42546e-08	KLF2
MA1468.1	65	3905	20.1238	9.7625	2.06134	1.42735e-08	ATOH7
MA1522.1	93	6558	28.7926	16.395	1.75618	1.5568e-08	MAZ
MA0827.1	48	2481	14.8607	6.2025	2.39592	1.87026e-08	OLIG3
MA0913.2	89	6188	27.5542	15.47	1.78114	1.87383e-08	HOXD9
MA0032.2	99	7190	30.6502	17.975	1.70515	1.96193e-08	FOXC1
MA0074.1	39	1783	12.0743	4.4575	2.70876	1.98007e-08	RXRA::VDR
MA0678.1	46	2328	14.2415	5.82	2.44699	2.06145e-08	OLIG2
MA0687.1	90	6303	27.8638	15.7575	1.76829	2.12984e-08	SPIC
MA0025.2	63	3777	19.5046	9.4425	2.06562	2.32942e-08	NFIL3
MA0820.1	68	4228	21.0526	10.57	1.99173	2.36345e-08	FIGLA
MA0507.1	94	6722	29.1022	16.805	1.73176	2.51582e-08	POU2F2
MA1581.1	70	4428	21.6718	11.07	1.95771	2.76336e-08	ZBTB6
MA1573.1	64	3895	19.8142	9.7375	2.03484	3.07916e-08	THAP11
MA0057.1	69	4350	21.3622	10.875	1.96434	3.12908e-08	MZF1(var.2)
MA0105.4	37	1666	11.4551	4.165	2.75033	3.21153e-08	NFKB1
MA1421.1	85	5868	26.3158	14.67	1.79385	3.24079e-08	TCF7L1
MA1534.1	55	3113	17.0279	7.7825	2.18797	3.29346e-08	NR1I3
MA0740.1	42	2052	13.0031	5.13	2.53472	3.47309e-08	KLF14
MA0734.2	51	2782	15.7895	6.955	2.27023	3.56723e-08	GLI2
MA0073.1	103	7691	31.8885	19.2275	1.65849	3.7654e-08	RREB1
MA1118.1	66	4104	20.4334	10.26	1.99156	4.02879e-08	SIX1
MA0504.1	71	4577	21.9814	11.4425	1.92103	4.55639e-08	NR2C2
MA1564.1	57	3318	17.6471	8.295	2.12743	4.63296e-08	SP9
MA0688.1	58	3409	17.9567	8.5225	2.10697	4.81356e-08	TBX2
MA1632.1	61	3697	18.8854	9.2425	2.04333	6.03474e-08	ATF2
MA0670.1	57	3351	17.6471	8.3775	2.10648	6.48307e-08	NFIA
MA0826.1	42	2101	13.0031	5.2525	2.4756	6.65243e-08	OLIG1
MA0762.1	43	2197	13.3127	5.4925	2.42379	8.21436e-08	ETV2
MA1654.1	76	5119	23.5294	12.7975	1.83859	8.25824e-08	ZNF16
MA0679.2	88	6289	27.2446	15.7225	1.73284	8.35372e-08	ONECUT1
MA1109.1	93	6793	28.7926	16.9825	1.69543	8.59106e-08	NEUROD1
MA0672.1	50	2789	15.4799	6.9725	2.22013	9.87326e-08	NKX2-3
MA1601.1	81	5624	25.0774	14.06	1.7836	9.90908e-08	ZNF75D
MA0769.2	78	5344	24.1486	13.36	1.80753	1.07425e-07	TCF7
MA0801.1	51	2883	15.7895	7.2075	2.1907	1.09051e-07	MGA
MA0803.1	51	2883	15.7895	7.2075	2.1907	1.09051e-07	TBX15
MA1149.1	50	2806	15.4799	7.015	2.20668	1.1886e-07	RARA::RXRG
MA0747.1	66	4232	20.4334	10.58	1.93133	1.26976e-07	SP8
MA0484.2	66	4241	20.4334	10.6025	1.92723	1.37314e-07	HNF4G
MA0733.1	40	2000	12.3839	5	2.47678	1.395e-07	EGR4
MA1148.1	64	4059	19.8142	10.1475	1.95262	1.39605e-07	PPARA::RXRA
MA1506.1	47	2571	14.5511	6.4275	2.26388	1.4391e-07	HOXD10
MA0685.1	51	2936	15.7895	7.34	2.15115	1.90924e-07	SP4
MA0107.1	54	3212	16.7183	8.03	2.08198	2.22872e-07	RELA
MA0715.1	72	4880	22.291	12.2	1.82713	2.56957e-07	PROP1
MA1653.1	96	7262	29.7214	18.155	1.63709	2.59883e-07	ZNF148
MA0770.1	56	3405	17.3375	8.5125	2.03671	2.60876e-07	HSF2
MA0813.1	43	2294	13.3127	5.735	2.32131	2.67314e-07	TFAP2B(var.3)
MA0647.1	36	1739	11.1455	4.3475	2.56366	2.75532e-07	GRHL1
MA0684.2	65	4233	20.1238	10.5825	1.90161	2.83394e-07	RUNX3
MA0693.2	54	3240	16.7183	8.1	2.06398	2.93054e-07	VDR
MA0492.1	58	3598	17.9567	8.995	1.99629	2.97305e-07	JUND(var.2)
MA1639.1	86	6272	26.6254	15.68	1.69805	3.04945e-07	MEIS1(var.2)
MA0627.2	87	6373	26.935	15.9325	1.69057	3.06651e-07	POU2F3
MA0863.1	35	1674	10.8359	4.185	2.58923	3.24513e-07	MTF1
MA0148.4	75	5203	23.2198	13.0075	1.78511	3.36407e-07	FOXA1
MA1567.1	51	2998	15.7895	7.495	2.10667	3.59658e-07	TBX6
MA1471.1	71	4830	21.9814	12.075	1.82041	3.67108e-07	BARX2
MA1487.1	84	6117	26.0062	15.2925	1.70058	4.16192e-07	FOXE1
MA1154.1	56	3458	17.3375	8.645	2.00549	4.28454e-07	ZNF282
MA0597.1	59	3732	18.2663	9.33	1.9578	4.399e-07	THAP1
MA0516.2	67	4478	20.743	11.195	1.85288	4.56596e-07	SP2
MA1119.1	79	5639	24.4582	14.0975	1.73493	4.71056e-07	SIX2
MA0872.1	38	1937	11.7647	4.8425	2.42947	4.73662e-07	TFAP2A(var.3)
MA0154.4	77	5446	23.839	13.615	1.75094	4.82167e-07	EBF1
MA0829.2	42	2264	13.0031	5.66	2.29737	4.90633e-07	SREBF1(var.2)
MA0804.1	33	1555	10.2167	3.8875	2.62809	5.19335e-07	TBX19
MA0593.1	83	6050	25.6966	15.125	1.69895	5.22186e-07	FOXP2
MA0071.1	55	3393	17.0279	8.4825	2.00741	5.37764e-07	RORA
MA1152.1	97	7480	30.031	18.7	1.60593	5.41004e-07	SOX15
MA1511.1	58	3676	17.9567	9.19	1.95393	5.996e-07	KLF10
MA0066.1	44	2450	13.6223	6.125	2.22405	6.11517e-07	PPARG
MA0046.2	70	4806	21.6718	12.015	1.80373	6.39331e-07	HNF1A
MA1540.1	58	3685	17.9567	9.2125	1.94916	6.48993e-07	NR5A1
MA0472.2	24	924	7.43034	2.31	3.2166	6.56336e-07	EGR2
MA1512.1	56	3510	17.3375	8.775	1.97578	6.87862e-07	KLF11
MA0495.3	81	5896	25.0774	14.74	1.70132	7.13896e-07	MAFF
MA1566.1	51	3077	15.7895	7.6925	2.05258	7.80022e-07	TBX3
MA1599.1	56	3528	17.3375	8.82	1.9657	8.07905e-07	ZNF682
MA0468.1	62	4093	19.195	10.2325	1.87589	9.03257e-07	DUX4
MA1491.1	46	2664	14.2415	6.66	2.13836	9.74642e-07	GLI3
MA0114.4	64	4307	19.8142	10.7675	1.84019	1.11648e-06	HNF4A
MA1579.1	85	6366	26.3158	15.915	1.65352	1.13084e-06	ZBTB26
MA1557.1	22	820	6.81115	2.05	3.32251	1.14598e-06	SMAD5
MA0750.2	40	2177	12.3839	5.4425	2.27541	1.19784e-06	ZBTB7A
MA1419.1	45	2601	13.9319	6.5025	2.14254	1.23229e-06	IRF4
MA0149.1	129	11078	39.9381	27.695	1.44207	1.2391e-06	EWSR1-FLI1
MA0463.2	53	3305	16.4087	8.2625	1.98592	1.24008e-06	BCL6
MA0730.1	50	3038	15.4799	7.595	2.03817	1.24703e-06	RARA(var.2)
MA0795.1	26	1099	8.04954	2.7475	2.92977	1.26965e-06	SMAD3
MA0090.3	70	4903	21.6718	12.2575	1.76805	1.32501e-06	TEAD1
MA0486.2	51	3134	15.7895	7.835	2.01525	1.33418e-06	HSF1
MA0815.1	36	1870	11.1455	4.675	2.38407	1.49951e-06	TFAP2C(var.3)
MA0866.1	60	3970	18.5759	9.925	1.87162	1.51795e-06	SOX21
MA0756.1	54	3419	16.7183	8.5475	1.95592	1.53151e-06	ONECUT2
MA1517.1	43	2464	13.3127	6.16	2.16115	1.75208e-06	KLF6
MA1514.1	65	4460	20.1238	11.15	1.80483	1.75338e-06	KLF17
MA0017.2	62	4179	19.195	10.4475	1.83729	1.80201e-06	NR2F1
MA1643.1	75	5441	23.2198	13.6025	1.70703	1.87617e-06	NFIB
MA0753.2	62	4193	19.195	10.4825	1.83115	2.0111e-06	ZNF740
MA1493.1	29	1350	8.97833	3.375	2.66025	2.08133e-06	HES6
MA0668.1	35	1818	10.8359	4.545	2.38414	2.11774e-06	NEUROD2
MA1538.1	34	1739	10.5263	4.3475	2.42123	2.14106e-06	NR2F1(var.3)
MA0731.1	57	3736	17.6471	9.34	1.88941	2.19089e-06	BCL6B
MA1642.1	88	6787	27.2446	16.9675	1.60569	2.3408e-06	NEUROG2(var.2)
MA1516.1	37	1989	11.4551	4.9725	2.30369	2.35045e-06	KLF3
MA0697.1	44	2583	13.6223	6.4575	2.10953	2.45646e-06	ZIC3
MA0479.1	59	3942	18.2663	9.855	1.8535	2.57202e-06	FOXH1
MA0076.2	33	1683	10.2167	4.2075	2.42822	2.87081e-06	ELK4
MA1102.2	56	3691	17.3375	9.2275	1.87889	3.24045e-06	CTCFL
MA0741.1	70	5039	21.6718	12.5975	1.72033	3.50503e-06	KLF16
MA0102.4	59	3983	18.2663	9.9575	1.83442	3.55489e-06	CEBPA
MA0645.1	40	2277	12.3839	5.6925	2.17548	3.56698e-06	ETV6
MA0161.2	67	4751	20.743	11.8775	1.74641	3.62595e-06	NFIC
MA0625.1	82	6257	25.387	15.6425	1.62295	3.93929e-06	NFATC3
MA0855.1	53	3443	16.4087	8.6075	1.90632	4.11627e-06	RXRB
MA1513.1	40	2297	12.3839	5.7425	2.15653	4.39379e-06	KLF15
MA1592.1	51	3271	15.7895	8.1775	1.93084	4.51655e-06	ZNF274
MA1122.1	26	1182	8.04954	2.955	2.72404	4.71162e-06	TFDP1
MA0765.2	30	1488	9.28793	3.72	2.49675	4.84926e-06	ETV5
MA0136.2	48	3010	14.8607	7.525	1.97484	4.94617e-06	ELF5
MA1147.1	29	1413	8.97833	3.5325	2.54164	5.01314e-06	NR4A2::RXRA
MA1151.1	46	2834	14.2415	7.085	2.01009	5.06743e-06	RORC
MA0818.1	34	1811	10.5263	4.5275	2.32497	5.11506e-06	BHLHE22
MA0808.1	63	4417	19.5046	11.0425	1.76633	5.30429e-06	TEAD3
MA0496.3	71	5201	21.9814	13.0025	1.69055	5.40459e-06	MAFK
MA0671.1	42	2493	13.0031	6.2325	2.08634	5.59286e-06	NFIX
MA0884.1	53	3486	16.4087	8.715	1.88281	5.87253e-06	DUXA
MA0471.2	64	4530	19.8142	11.325	1.7496	5.97235e-06	E2F6
MA0511.2	33	1745	10.2167	4.3625	2.34194	6.11277e-06	RUNX2
MA0528.2	90	7161	27.8638	17.9025	1.55642	6.28873e-06	ZNF263
MA1531.1	45	2777	13.9319	6.9425	2.00675	6.78299e-06	NR1D1
MA0806.1	47	2959	14.5511	7.3975	1.96703	6.97974e-06	TBX4
MA1150.1	45	2785	13.9319	6.9625	2.00099	7.29589e-06	RORB
MA0155.1	59	4082	18.2663	10.205	1.78993	7.56039e-06	INSM1
MA1155.1	73	5452	22.6006	13.63	1.65815	7.60071e-06	ZSCAN4
MA0482.2	51	3334	15.7895	8.335	1.89436	7.66565e-06	GATA4
MA0828.1	22	924	6.81115	2.31	2.94855	7.69274e-06	SREBF2(var.2)
MA1594.1	48	3071	14.8607	7.6775	1.93561	8.42367e-06	ZNF382
MA0839.1	25	1148	7.73994	2.87	2.69684	8.55107e-06	CREB3L1
MA1104.2	59	4099	18.2663	10.2475	1.78251	8.57435e-06	GATA6
MA0051.1	71	5274	21.9814	13.185	1.66715	8.75014e-06	IRF2
MA0653.1	63	4489	19.5046	11.2225	1.73799	8.87606e-06	IRF9
MA0746.2	52	3454	16.0991	8.635	1.8644	9.58852e-06	SP3
MA0810.1	42	2562	13.0031	6.405	2.03015	1.0802e-05	TFAP2A(var.2)
MA0786.1	83	6535	25.6966	16.3375	1.57286	1.13021e-05	POU3F1
MA1562.1	42	2573	13.0031	6.4325	2.02147	1.19618e-05	SOX14
MA0778.1	30	1563	9.28793	3.9075	2.37695	1.24764e-05	NFKB2
MA1568.1	38	2231	11.7647	5.5775	2.10932	1.27712e-05	TCF21(var.2)
MA0785.1	74	5635	22.9102	14.0875	1.62628	1.27805e-05	POU2F1
MA0095.2	56	3870	17.3375	9.675	1.79199	1.30597e-05	YY1
MA1103.2	56	3877	17.3375	9.6925	1.78875	1.3755e-05	FOXK2
MA1114.1	65	4749	20.1238	11.8725	1.695	1.38121e-05	PBX3
MA1121.1	61	4363	18.8854	10.9075	1.73142	1.42933e-05	TEAD2
MA0814.2	59	4170	18.2663	10.425	1.75216	1.43385e-05	TFAP2C(var.2)
MA0809.2	69	5165	21.3622	12.9125	1.65438	1.56706e-05	TEAD4
MA1529.1	55	3802	17.0279	9.505	1.79146	1.59587e-05	NHLH2
MA1528.1	58	4107	17.9567	10.2675	1.74888	1.81688e-05	NFIX(var.2)
MA1106.1	18	698	5.57276	1.745	3.19356	1.84549e-05	HIF1A
MA1550.1	53	3637	16.4087	9.0925	1.80464	1.91581e-05	PPARD
MA0502.2	41	2543	12.6935	6.3575	1.99662	2.04181e-05	NFYB
MA0847.2	82	6535	25.387	16.3375	1.55391	2.04251e-05	FOXD2
MA0003.4	63	4612	19.5046	11.53	1.69164	2.05623e-05	TFAP2A
MA0059.1	31	1688	9.59752	4.22	2.27429	2.08249e-05	MAX::MYC
MA0047.3	66	4915	20.4334	12.2875	1.66294	2.14283e-05	FOXA2
MA0788.1	83	6665	25.6966	16.6625	1.54218	2.35906e-05	POU3F3
MA0695.1	24	1146	7.43034	2.865	2.59349	2.43577e-05	ZBTB7C
MA1523.1	42	2653	13.0031	6.6325	1.96051	2.45334e-05	MSANTD3
MA0732.1	32	1787	9.90712	4.4675	2.2176	2.49074e-05	EGR3
MA1576.1	45	2929	13.9319	7.3225	1.90261	2.54251e-05	THRB(var.3)
MA0787.1	78	6160	24.1486	15.4	1.56809	2.54981e-05	POU3F2
MA1533.1	31	1707	9.59752	4.2675	2.24898	2.57456e-05	NR1I2
MA1580.1	42	2660	13.0031	6.65	1.95535	2.6075e-05	ZBTB32
MA0100.3	43	2758	13.3127	6.895	1.93077	2.78729e-05	MYB
MA0782.2	62	4573	19.195	11.4325	1.67899	3.04079e-05	PKNOX1
MA0784.1	80	6401	24.7678	16.0025	1.54775	3.08495e-05	POU1F1
MA1646.1	74	5789	22.9102	14.4725	1.58302	3.21204e-05	OSR2
MA0072.1	46	3058	14.2415	7.645	1.86285	3.43256e-05	RORA(var.2)
MA0258.2	49	3344	15.1703	8.36	1.81463	3.60432e-05	ESR2
MA1494.1	43	2789	13.3127	6.9725	1.90931	3.616e-05	HNF4A(var.2)
MA0140.2	47	3159	14.5511	7.8975	1.84249	3.66139e-05	GATA1::TAL1
MA1100.2	72	5609	22.291	14.0225	1.58966	3.703e-05	ASCL1
MA1588.1	54	3824	16.7183	9.56	1.74877	3.73149e-05	ZNF136
MA0905.1	46	3073	14.2415	7.6825	1.85376	3.86452e-05	HOXC10
MA1683.1	58	4217	17.9567	10.5425	1.70326	3.8731e-05	FOXA3
MA0713.1	60	4419	18.5759	11.0475	1.68145	4.0268e-05	PHOX2A
MA0659.2	73	5726	22.6006	14.315	1.57881	4.03328e-05	MAFG
MA1655.1	59	4332	18.2663	10.83	1.68663	4.33628e-05	ZNF341
MA0825.1	25	1272	7.73994	3.18	2.43394	4.63021e-05	MNT
MA0106.3	29	1604	8.97833	4.01	2.23898	5.1221e-05	TP53
MA1464.1	21	983	6.50155	2.4575	2.64559	5.95628e-05	ARNT2
MA0669.1	45	3039	13.9319	7.5975	1.83375	6.11239e-05	NEUROG2
MA0646.1	21	986	6.50155	2.465	2.63754	6.21731e-05	GCM1
MA0729.1	51	3612	15.7895	9.03	1.74856	6.36621e-05	RARA
MA1140.2	21	991	6.50155	2.4775	2.62424	6.6751e-05	JUNB(var.2)
MA0101.1	43	2871	13.3127	7.1775	1.85478	7.01307e-05	REL
MA1593.1	78	6351	24.1486	15.8775	1.52093	7.28341e-05	ZNF317
MA0476.1	53	3826	16.4087	9.565	1.71549	7.36255e-05	FOS
MA1483.1	24	1233	7.43034	3.0825	2.41049	7.62661e-05	ELF2
MA0141.3	49	3447	15.1703	8.6175	1.7604	7.66695e-05	ESRRB
MA0748.2	19	854	5.88235	2.135	2.7552	7.90531e-05	YY2
MA0481.3	62	4729	19.195	11.8225	1.6236	8.09529e-05	FOXP1
MA0836.2	47	3267	14.5511	8.1675	1.78158	8.24737e-05	CEBPD
MA1597.1	66	5137	20.4334	12.8425	1.59108	8.30219e-05	ZNF528
MA1584.1	37	2351	11.4551	5.8775	1.94898	8.75118e-05	ZIC5
MA0893.2	28	1571	8.66873	3.9275	2.20719	8.81453e-05	GSX2
MA0912.2	28	1571	8.66873	3.9275	2.20719	8.81453e-05	HOXD3
MA1637.1	63	4844	19.5046	12.11	1.61062	8.82875e-05	EBF3
MA0259.1	16	649	4.95356	1.6225	3.05304	9.04558e-05	ARNT::HIF1A
MA0909.2	51	3668	15.7895	9.17	1.72186	9.37123e-05	HOXD13
MA0856.1	49	3476	15.1703	8.69	1.74572	9.40369e-05	RXRG
MA0115.1	49	3478	15.1703	8.695	1.74471	9.53579e-05	NR1H2::RXRA
MA1574.1	47	3292	14.5511	8.23	1.76805	9.87636e-05	THRB
MA1476.1	33	2014	10.2167	5.035	2.02914	0.000102518	DLX5
MA1645.1	52	3780	16.0991	9.45	1.70361	0.000103685	NKX2-2
MA0160.1	48	3395	14.8607	8.4875	1.75089	0.000104254	NR4A2
MA1489.1	58	4375	17.9567	10.9375	1.64175	0.000106875	FOXN3
MA0758.1	33	2025	10.2167	5.0625	2.01812	0.000113443	E2F7
MA0147.3	26	1441	8.04954	3.6025	2.23443	0.000130262	MYC
MA0159.1	47	3333	14.5511	8.3325	1.7463	0.00013193	RARA::RXRA
MA0489.1	53	3916	16.4087	9.79	1.67606	0.000133177	JUN(var.2)
MA0153.2	50	3628	15.4799	9.07	1.70671	0.00013734	HNF1B
MA1470.1	26	1447	8.04954	3.6175	2.22517	0.000139063	BACH2(var.2)
MA0792.1	63	4922	19.5046	12.305	1.5851	0.00013911	POU5F1B
MA0498.2	53	3923	16.4087	9.8075	1.67307	0.000139286	MEIS1
MA0852.2	54	4022	16.7183	10.055	1.66268	0.000139832	FOXK1
MA0873.1	34	2140	10.5263	5.35	1.96754	0.00014383	HOXD12
MA0696.1	42	2874	13.0031	7.185	1.80976	0.000146411	ZIC1
MA1560.1	18	825	5.57276	2.0625	2.70194	0.000154469	SOHLH2
MA1474.1	20	979	6.19195	2.4475	2.52991	0.000161332	CREB3L4
MA1650.1	22	1138	6.81115	2.845	2.39408	0.000166934	ZBTB14
MA1641.1	66	5263	20.4334	13.1575	1.55299	0.000168765	MYF5
MA0783.1	55	4157	17.0279	10.3925	1.63848	0.000174926	PKNOX2
MA0751.1	38	2526	11.7647	6.315	1.86298	0.000175071	ZIC4
MA1420.1	31	1900	9.59752	4.75	2.02053	0.000180272	IRF5
MA1479.1	50	3688	15.4799	9.22	1.67895	0.000203346	DMRTC2
MA0485.2	37	2458	11.4551	6.145	1.86413	0.0002115	HOXC9
MA0623.2	32	2009	9.90712	5.0225	1.97255	0.000217118	NEUROG1
MA1575.1	26	1492	8.04954	3.73	2.15805	0.000223858	THRB(var.2)
MA0737.1	29	1751	8.97833	4.3775	2.05102	0.000228608	GLIS3
MA0088.2	46	3320	14.2415	8.3	1.71584	0.000232923	ZNF143
MA0639.1	21	1087	6.50155	2.7175	2.39247	0.000236419	DBP
MA0673.1	43	3038	13.3127	7.595	1.75282	0.000242142	NKX2-8
MA0719.1	34	2204	10.5263	5.51	1.9104	0.000247927	RHOXF1
MA1115.1	73	6081	22.6006	15.2025	1.48664	0.000268564	POU5F1
MA0079.4	46	3344	14.2415	8.36	1.70353	0.000273286	SP1
MA1111.1	55	4234	17.0279	10.585	1.60868	0.000277418	NR2F2
MA1541.1	47	3444	14.5511	8.61	1.69002	0.000278561	NR6A1
MA1478.1	47	3459	14.5511	8.6475	1.68269	0.000306948	DMRTA2
MA0056.2	50	3754	15.4799	9.385	1.64943	0.000308184	MZF1
MA0162.4	41	2886	12.6935	7.215	1.75932	0.000316725	EGR1
MA1472.1	76	6435	23.5294	16.0875	1.46259	0.000320424	BHLHA15(var.2)
MA0641.1	27	1615	8.35913	4.0375	2.07037	0.000325509	ELF4
MA0595.1	38	2615	11.7647	6.5375	1.79957	0.000345245	SREBF1
MA0766.2	35	2340	10.8359	5.85	1.85229	0.000354979	GATA5
MA0035.4	39	2714	12.0743	6.785	1.77956	0.000358128	GATA1
MA0665.1	69	5722	21.3622	14.305	1.49334	0.000364263	MSC
MA0712.2	47	3495	14.5511	8.7375	1.66536	0.000386003	OTX2
MA0043.3	41	2915	12.6935	7.2875	1.74182	0.000387733	HLF
MA0042.2	50	3792	15.4799	9.48	1.6329	0.000388679	FOXI1
MA0033.2	50	3792	15.4799	9.48	1.6329	0.000388679	FOXL1
MA0848.1	50	3792	15.4799	9.48	1.6329	0.000388679	FOXO4
MA0849.1	50	3792	15.4799	9.48	1.6329	0.000388679	FOXO6
MA0850.1	50	3792	15.4799	9.48	1.6329	0.000388679	FOXP3
MA0714.1	39	2741	12.0743	6.8525	1.76203	0.000434218	PITX3
MA1549.1	47	3537	14.5511	8.8425	1.64558	0.000501039	POU6F1(var.2)
MA0592.3	52	4041	16.0991	10.1025	1.59357	0.000519088	ESRRA
MA0131.2	12	473	3.71517	1.1825	3.14179	0.000524955	HINFP
MA0861.1	25	1496	7.73994	3.74	2.0695	0.000543885	TP73
MA1501.1	30	1941	9.28793	4.8525	1.91405	0.000560755	HOXB7
MA0774.1	55	4361	17.0279	10.9025	1.56183	0.000569495	MEIS2
MA1651.1	49	3757	15.1703	9.3925	1.61515	0.000570683	ZFP42
MA0775.1	42	3069	13.0031	7.6725	1.69477	0.000571468	MEIS3
MA1547.1	34	2311	10.5263	5.7775	1.82195	0.000577591	PITX2
MA1133.1	23	1337	7.12074	3.3425	2.13036	0.000612373	JUN::JUNB(var.2)
MA1561.1	23	1338	7.12074	3.345	2.12877	0.00061858	SOX12
MA0902.2	25	1510	7.73994	3.775	2.05031	0.000621302	HOXB2
MA1552.1	23	1339	7.12074	3.3475	2.12718	0.000624843	RARB(var.3)
MA0009.2	23	1340	7.12074	3.35	2.12559	0.00063116	TBXT
MA0799.1	38	2702	11.7647	6.755	1.74163	0.00064188	RFX4
MA0682.2	33	2236	10.2167	5.59	1.82768	0.000660544	PITX1
MA0652.1	42	3095	13.0031	7.7375	1.68053	0.000675923	IRF8
MA0524.2	35	2433	10.8359	6.0825	1.78149	0.000713164	TFAP2C
MA1503.1	35	2437	10.8359	6.0925	1.77857	0.000734006	HOXB9
MA1555.1	22	1275	6.81115	3.1875	2.13683	0.000770593	RXRB(var.2)
MA1634.1	53	4215	16.4087	10.5375	1.55717	0.000778598	BATF
MA0819.1	18	947	5.57276	2.3675	2.35386	0.000785238	CLOCK
MA0600.2	35	2457	10.8359	6.1425	1.76409	0.000846501	RFX2
MA0462.2	53	4232	16.4087	10.58	1.55091	0.000853305	BATF::JUN
MA0780.1	29	1904	8.97833	4.76	1.8862	0.00086929	PAX3
MA0865.1	37	2653	11.4551	6.6325	1.72712	0.000881575	E2F8
MA1539.1	25	1553	7.73994	3.8825	1.99354	0.000922533	NR2F6(var.3)
MA0156.2	18	963	5.57276	2.4075	2.31475	0.000948545	FEV
MA0038.2	56	4564	17.3375	11.41	1.5195	0.000969172	GFI1
MA0703.2	49	3856	15.1703	9.64	1.57368	0.00100413	LMX1B
MA1542.1	28	1833	8.66873	4.5825	1.8917	0.00102033	OSR1
MA0868.2	52	4165	16.0991	10.4125	1.54613	0.00102866	SOX8
MA1524.1	38	2785	11.7647	6.9625	1.68972	0.00111698	MSGN1
MA0725.1	28	1849	8.66873	4.6225	1.87533	0.00116064	VSX1
MA0726.1	28	1849	8.66873	4.6225	1.87533	0.00116064	VSX2
MA1578.1	28	1850	8.66873	4.625	1.87432	0.00116994	VEZF1
MA0442.2	85	7734	26.3158	19.335	1.36104	0.00129284	SOX10
MA0477.2	45	3501	13.9319	8.7525	1.59176	0.00130878	FOSL1
MA0656.1	25	1593	7.73994	3.9825	1.94349	0.00130952	JDP2(var.2)
MA1496.1	33	2339	10.2167	5.8475	1.74719	0.00139464	HOXA4
MA1504.1	33	2339	10.2167	5.8475	1.74719	0.00139464	HOXC4
MA1507.1	33	2339	10.2167	5.8475	1.74719	0.00139464	HOXD4
MA0890.1	30	2059	9.28793	5.1475	1.80436	0.00141459	GBX2
MA0738.1	38	2823	11.7647	7.0575	1.66698	0.00142277	HIC2
MA0867.2	77	6882	23.839	17.205	1.38559	0.00143314	SOX4
MA1553.1	23	1430	7.12074	3.575	1.99182	0.0014835	RARG(var.3)
MA1484.1	21	1266	6.50155	3.165	2.0542	0.00163353	ETS2
MA0628.1	27	1803	8.35913	4.5075	1.85449	0.0016611	POU6F1
MA0892.1	39	2947	12.0743	7.3675	1.63886	0.00167068	GSX1
MA0908.1	33	2368	10.2167	5.92	1.7258	0.00170072	HOXD11
MA0018.4	46	3649	14.2415	9.1225	1.56114	0.00170118	CREB1
MA0609.2	19	1102	5.88235	2.755	2.13516	0.00175033	CREM
MA0823.1	18	1019	5.57276	2.5475	2.18754	0.00176828	HEY1
MA0914.1	34	2475	10.5263	6.1875	1.70122	0.0018317	ISL2
MA0882.1	29	2001	8.97833	5.0025	1.79477	0.00183327	DLX6
MA1498.1	23	1456	7.12074	3.64	1.95625	0.00186568	HOXA7
MA1502.1	23	1456	7.12074	3.64	1.95625	0.00186568	HOXB8
MA0910.2	23	1456	7.12074	3.64	1.95625	0.00186568	HOXD8
MA1467.1	76	6845	23.5294	17.1125	1.37498	0.00191764	ATOH1(var.2)
MA1475.1	13	628	4.02477	1.57	2.56355	0.00197713	CREB3L4(var.2)
MA0680.1	28	1919	8.66873	4.7975	1.80693	0.00199012	PAX7
MA1099.2	16	869	4.95356	2.1725	2.28012	0.00208287	HES1
MA0844.1	14	712	4.33437	1.78	2.43504	0.00215933	XBP1
MA0895.1	24	1566	7.43034	3.915	1.89792	0.00221537	HMBOX1
MA0058.3	21	1299	6.50155	3.2475	2.00202	0.00221842	MAX
MA0835.2	52	4327	16.0991	10.8175	1.48824	0.00233897	BATF3
MA1131.1	28	1946	8.66873	4.865	1.78186	0.00242531	FOSL2::JUN(var.2)
MA1120.1	45	3614	13.9319	9.035	1.54199	0.00242571	SOX13
MA0649.1	17	967	5.26316	2.4175	2.17711	0.00246765	HEY2
MA0143.4	45	3619	13.9319	9.0475	1.53986	0.00249019	SOX2
MA0083.3	23	1498	7.12074	3.745	1.9014	0.00266021	SRF
MA0069.1	29	2054	8.97833	5.135	1.74846	0.00267572	PAX6
MA1532.1	35	2636	10.8359	6.59	1.6443	0.00274193	NR1D2
MA0811.1	33	2448	10.2167	6.12	1.6694	0.00286544	TFAP2B
MA1585.1	27	1878	8.35913	4.695	1.78043	0.00291822	ZKSCAN1
MA0158.2	22	1425	6.81115	3.5625	1.9119	0.00306394	HOXA5
MA1126.1	27	1888	8.35913	4.72	1.771	0.00313536	FOS::JUN(var.2)
MA0048.2	56	4811	17.3375	12.0275	1.44149	0.00315351	NHLH1
MA1117.1	39	3059	12.0743	7.6475	1.57886	0.00319659	RELB
MA0610.1	37	2870	11.4551	7.175	1.59653	0.00339718	DMRT3
MA0500.2	64	5695	19.8142	14.2375	1.39169	0.00356137	MYOG
MA0145.3	19	1177	5.88235	2.9425	1.9991	0.00359793	TFCP2
MA0667.1	55	4736	17.0279	11.84	1.43816	0.00361535	MYF6
MA0027.2	23	1542	7.12074	3.855	1.84714	0.00378322	EN1
MA0119.1	52	4435	16.0991	11.0875	1.452	0.00387583	NFIC::TLX1
MA0474.2	20	1280	6.19195	3.2	1.93498	0.0040876	ERG
MA0674.1	37	2904	11.4551	7.26	1.57784	0.00411194	NKX6-1
MA0655.1	39	3108	12.0743	7.77	1.55396	0.00417425	JDP2
MA1518.1	26	1835	8.04954	4.5875	1.75467	0.0041935	LHX1
MA0612.2	16	936	4.95356	2.34	2.11691	0.00427362	EMX1
MA1145.1	24	1667	7.43034	4.1675	1.78293	0.00482802	FOSL2::JUND(var.2)
MA0821.1	17	1036	5.26316	2.59	2.03211	0.00490152	HES5
MA1537.1	42	3445	13.0031	8.6125	1.50979	0.00490746	NR2F1(var.2)
MA0506.1	16	950	4.95356	2.375	2.08571	0.00491273	NRF1
MA0796.1	41	3350	12.6935	8.375	1.51564	0.00509645	TGIF1
MA0722.1	32	2448	9.90712	6.12	1.61881	0.00519849	VAX1
MA0723.1	32	2448	9.90712	6.12	1.61881	0.00519849	VAX2
MA0104.4	17	1043	5.26316	2.6075	2.01847	0.00523185	MYCN
MA1569.1	26	1869	8.04954	4.6725	1.72275	0.00529899	TFAP2E
MA1141.1	42	3464	13.0031	8.66	1.50151	0.00539123	FOS::JUND
MA0694.1	17	1047	5.26316	2.6175	2.01076	0.00542864	ZBTB7B
MA0657.1	24	1693	7.43034	4.2325	1.75554	0.00581363	KLF13
MA1499.1	33	2573	10.2167	6.4325	1.5883	0.00603247	HOXB4
MA1128.1	42	3496	13.0031	8.74	1.48777	0.00629782	FOSL1::JUN
MA0605.2	22	1530	6.81115	3.825	1.78069	0.00693312	ATF3
MA0900.2	19	1254	5.88235	3.135	1.87635	0.00695544	HOXA2
MA0093.3	39	3208	12.0743	8.02	1.50552	0.0069811	USF1
MA0112.3	26	1911	8.04954	4.7775	1.68488	0.00699126	ESR1
MA0843.1	19	1260	5.88235	3.15	1.86741	0.00729916	TEF
MA0822.1	16	993	4.95356	2.4825	1.99539	0.00737849	HES7
MA0510.2	33	2611	10.2167	6.5275	1.56518	0.00744468	RFX5
MA1495.1	15	913	4.64396	2.2825	2.03459	0.00789191	HOXA1
MA0904.2	15	913	4.64396	2.2825	2.03459	0.00789191	HOXB5
MA0075.3	26	1945	8.04954	4.8625	1.65543	0.00866917	PRRX2
MA1527.1	50	4416	15.4799	11.04	1.40216	0.00891076	NFIC(var.2)
MA1130.1	39	3261	12.0743	8.1525	1.48106	0.00902491	FOSL2::JUN
MA1146.1	24	1761	7.43034	4.4025	1.68775	0.00920461	NR1H4::RXRA
MA0063.2	36	2968	11.1455	7.42	1.50209	0.0097612	NKX2-5
MA0490.2	41	3490	12.6935	8.725	1.45484	0.00994608	JUNB
MA0478.1	39	3285	12.0743	8.2125	1.47023	0.0101028	FOSL2
MA1536.1	35	2877	10.8359	7.1925	1.50656	0.0103338	NR2C2(var.2)
MA1644.1	32	2572	9.90712	6.43	1.54077	0.0103565	NFYC
MA1600.1	45	3924	13.9319	9.81	1.42017	0.0105298	ZNF684
MA0070.1	39	3300	12.0743	8.25	1.46355	0.0108292	PBX1
MA0644.1	29	2281	8.97833	5.7025	1.57445	0.0109676	ESX1
MA0113.3	22	1596	6.81115	3.99	1.70705	0.0109744	NR3C1
MA0642.1	21	1502	6.50155	3.755	1.73144	0.0110626	EN2
MA0098.3	20	1409	6.19195	3.5225	1.75783	0.0111729	ETS1
MA1143.1	17	1133	5.26316	2.8325	1.85813	0.0113425	FOSL1::JUND(var.2)
MA0132.2	25	1892	7.73994	4.73	1.63635	0.0113922	PDX1
MA1481.1	25	1892	7.73994	4.73	1.63635	0.0113922	DRGX
MA0736.1	21	1511	6.50155	3.7775	1.72112	0.0117645	GLIS2
MA0475.2	18	1240	5.57276	3.1	1.79766	0.0127285	FLI1
MA0635.1	18	1244	5.57276	3.11	1.79188	0.0131129	BARHL2
MA0793.1	39	3344	12.0743	8.36	1.44429	0.0132136	POU6F2
MA0875.1	25	1917	7.73994	4.7925	1.61501	0.0132283	BARX1
MA0618.1	33	2730	10.2167	6.825	1.49696	0.0137574	LBX1
MA1137.1	38	3251	11.7647	8.1275	1.44752	0.0139222	FOSL1::JUNB
MA0036.3	35	2941	10.8359	7.3525	1.47377	0.0140726	GATA2
MA0735.1	14	893	4.33437	2.2325	1.94149	0.0146254	GLIS1
MA1554.1	23	1739	7.12074	4.3475	1.63789	0.0147491	RFX7
MA1485.1	44	3909	13.6223	9.7725	1.39394	0.0153679	FERD3L
MA0084.1	52	4774	16.0991	11.935	1.3489	0.0154652	SRY
MA0666.1	26	2044	8.04954	5.11	1.57525	0.0155165	MSX1
MA0708.1	26	2044	8.04954	5.11	1.57525	0.0155165	MSX2
MA0876.1	26	2044	8.04954	5.11	1.57525	0.0155165	BSX
MA1633.1	48	4346	14.8607	10.865	1.36776	0.0158087	BACH1
MA1556.1	22	1661	6.81115	4.1525	1.64025	0.0166301	RXRG(var.2)
MA0906.1	27	2157	8.35913	5.3925	1.55014	0.0166374	HOXC12
MA0501.1	47	4253	14.5511	10.6325	1.36855	0.0167387	MAF::NFE2
MA1535.1	26	2059	8.04954	5.1475	1.56378	0.0168551	NR2C1
MA1132.1	31	2569	9.59752	6.4225	1.49436	0.0170849	JUN::JUNB
MA0767.1	11	650	3.40557	1.625	2.09574	0.017484	GCM2
MA0037.3	34	2884	10.5263	7.21	1.45996	0.0174844	GATA3
MA0030.1	44	3942	13.6223	9.855	1.38227	0.0175251	FOXF2
MA1139.1	17	1191	5.26316	2.9775	1.76764	0.0176274	FOSL2::JUNB(var.2)
MA1602.1	15	1006	4.64396	2.515	1.84651	0.0176641	ZSCAN29
MA0638.1	12	738	3.71517	1.845	2.01364	0.0177558	CREB3
MA1583.1	12	739	3.71517	1.8475	2.01092	0.0179232	ZFP57
MA1497.1	26	2073	8.04954	5.1825	1.55321	0.018186	HOXA6
MA0797.1	37	3213	11.4551	8.0325	1.4261	0.0186783	TGIF2
MA0068.2	20	1487	6.19195	3.7175	1.66562	0.0188833	PAX4
MA0834.1	16	1108	4.95356	2.77	1.78829	0.0190266	ATF7
MA0099.3	36	3115	11.1455	7.7875	1.43121	0.019273	FOS::JUN
MA1563.1	33	2824	10.2167	7.06	1.44713	0.0213677	SOX18
MA1101.2	30	2518	9.28793	6.295	1.47544	0.0219325	BACH2
MA0903.1	32	2733	9.90712	6.8325	1.45	0.0226924	HOXB3
MA0798.2	45	4119	13.9319	10.2975	1.35294	0.0228071	RFX3
MA0031.1	35	3051	10.8359	7.6275	1.42064	0.0230228	FOXD1
MA0157.2	35	3051	10.8359	7.6275	1.42064	0.0230228	FOXO3
MA0789.1	51	4782	15.7895	11.955	1.32074	0.0234447	POU3F4
MA0691.1	49	4580	15.1703	11.45	1.32492	0.0249114	TFAP4
MA0727.1	20	1546	6.19195	3.865	1.60206	0.027078	NR3C2
MA0664.1	13	884	4.02477	2.21	1.82116	0.0287141	MLXIPL
MA0842.2	39	3533	12.0743	8.8325	1.36703	0.0288094	NRL
MA0509.2	47	4409	14.5511	11.0225	1.32013	0.0294321	RFX1
MA0864.2	7	365	2.16718	0.9125	2.37499	0.0296761	E2F2
MA0812.1	29	2489	8.97833	6.2225	1.44288	0.0309592	TFAP2B(var.2)
MA0706.1	36	3234	11.1455	8.085	1.37854	0.0315029	MEOX2
MA0527.1	8	453	2.47678	1.1325	2.187	0.0318729	ZBTB33
MA0760.1	20	1576	6.19195	3.94	1.57156	0.0321644	ERF
MA0871.2	17	1281	5.26316	3.2025	1.64345	0.0323285	TFEC
MA1135.1	33	2929	10.2167	7.3225	1.39525	0.0334707	FOSB::JUNB
MA0491.2	35	3144	10.8359	7.86	1.37861	0.0336843	JUND
MA1519.1	27	2311	8.35913	5.7775	1.44684	0.035546	LHX5
MA0632.2	12	819	3.71517	2.0475	1.81449	0.0355468	TCFL5
MA1635.1	51	4911	15.7895	12.2775	1.28605	0.0357991	BHLHE22(var.2)
MA0702.2	32	2854	9.90712	7.135	1.38852	0.0380124	LMX1A
MA0089.2	45	4272	13.9319	10.68	1.30448	0.0389064	NFE2L1
MA1571.1	27	2333	8.35913	5.8325	1.4332	0.0392219	TGIF2LX
MA1530.1	38	3516	11.7647	8.79	1.33842	0.0403766	NKX6-3
MA1572.1	25	2152	7.73994	5.38	1.43865	0.044474	TGIF2LY
MA0675.1	31	2787	9.59752	6.9675	1.37747	0.0445316	NKX6-2
MA0700.2	36	3338	11.1455	8.345	1.33559	0.0465069	LHX2
MA0718.1	27	2375	8.35913	5.9375	1.40785	0.0470214	RAX
MA1127.1	19	1550	5.88235	3.875	1.51803	0.0481914	FOSB::JUN
MA0526.3	34	3136	10.5263	7.84	1.34264	0.0491221	USF2
MA0889.1	20	1664	6.19195	4.16	1.48845	0.0512046	GBX1
MA1144.1	32	2936	9.90712	7.34	1.34974	0.0521897	FOSL2::JUND
MA0749.1	4	174	1.23839	0.435	2.84687	0.053169	ZBED1
MA1577.1	23	1993	7.12074	4.9825	1.42915	0.0556623	TLX2
MA1463.1	33	3079	10.2167	7.6975	1.32728	0.0591247	ARGFX
MA0663.1	13	992	4.02477	2.48	1.62289	0.0611133	MLX
MA0630.1	27	2446	8.35913	6.115	1.36699	0.0627146	SHOX
MA0717.1	27	2446	8.35913	6.115	1.36699	0.0627146	RAX2
MA0594.2	7	436	2.16718	1.09	1.98824	0.0650497	HOXA9
MA0616.2	11	808	3.40557	2.02	1.68593	0.0654313	HES2
MA0060.3	25	2248	7.73994	5.62	1.37721	0.0668224	NFYA
MA0648.1	22	1941	6.81115	4.8525	1.40364	0.0701768	GSC
MA0699.1	25	2268	7.73994	5.67	1.36507	0.0723244	LBX2
MA0721.1	29	2709	8.97833	6.7725	1.3257	0.0746336	UNCX
MA0759.1	11	832	3.40557	2.08	1.63729	0.0767659	ELK3
MA1520.1	26	2393	8.04954	5.9825	1.34551	0.0772765	MAF
MA1480.1	20	1766	6.19195	4.415	1.40248	0.0820303	DPRX
MA1134.1	30	2846	9.28793	7.115	1.3054	0.0821346	FOS::JUNB
MA0620.3	19	1665	5.88235	4.1625	1.41318	0.0836736	MITF
MA0654.1	24	2204	7.43034	5.51	1.34852	0.0855527	ISX
MA0716.1	24	2204	7.43034	5.51	1.34852	0.0855527	PRRX1
MA0701.2	24	2204	7.43034	5.51	1.34852	0.0855527	LHX9
MA0634.1	35	3415	10.8359	8.5375	1.26921	0.08642	ALX3
MA0662.1	30	2870	9.28793	7.175	1.29448	0.0889888	MIXL1
MA1466.1	11	865	3.40557	2.1625	1.57483	0.0942633	ATF6
MA0469.3	5	299	1.54799	0.7475	2.07089	0.0961151	E2F3
MA0755.1	15	1277	4.64396	3.1925	1.45465	0.0963302	CUX2
MA1500.1	28	2684	8.66873	6.71	1.29191	0.0997271	HOXB6
MA0763.1	12	976	3.71517	2.44	1.52261	0.100008	ETV3
MA1142.1	35	3468	10.8359	8.67	1.24982	0.101205	FOSL1::JUND
MA0651.1	21	1942	6.50155	4.855	1.33914	0.108311	HOXC11
MA0470.2	5	314	1.54799	0.785	1.97196	0.112018	E2F4
MA1138.1	31	3056	9.59752	7.64	1.25622	0.112604	FOSL2::JUNB
MA0464.2	10	796	3.09598	1.99	1.55577	0.113464	BHLHE40
MA1136.1	14	1225	4.33437	3.0625	1.4153	0.123468	FOSB::JUNB(var.2)
MA1505.1	15	1334	4.64396	3.335	1.39249	0.125252	HOXC8
MA0776.1	7	517	2.16718	1.2925	1.67674	0.127479	MYBL1
MA0841.1	27	2658	8.35913	6.645	1.25796	0.130643	NFE2
MA0636.1	9	721	2.78638	1.8025	1.54584	0.132156	BHLHE41
MA0613.1	37	3805	11.4551	9.5125	1.20422	0.136597	FOXG1
MA0686.1	10	832	3.09598	2.08	1.48845	0.139031	SPDEF
MA0752.1	27	2685	8.35913	6.7125	1.24531	0.141685	ZNF410
MA1521.1	23	2244	7.12074	5.61	1.26929	0.144342	MAFA
MA0707.1	42	4412	13.0031	11.03	1.17888	0.147747	MNX1
MA0886.1	17	1598	5.26316	3.995	1.31744	0.152315	EMX2
MA1544.1	5	348	1.54799	0.87	1.7793	0.152322	OVOL1
MA0862.1	5	354	1.54799	0.885	1.74914	0.159996	GMEB2
MA0891.1	19	1839	5.88235	4.5975	1.27947	0.164088	GSC2
MA0024.3	4	267	1.23839	0.6675	1.85527	0.170852	E2F1
MA0831.2	22	2188	6.81115	5.47	1.24518	0.171826	TFE3
MA0837.1	11	984	3.40557	2.46	1.38438	0.175423	CEBPE
MA0754.1	12	1101	3.71517	2.7525	1.34974	0.182878	CUX1
MA0525.2	14	1332	4.33437	3.33	1.30161	0.192421	TP63
MA0692.1	17	1678	5.26316	4.195	1.25463	0.20136	TFEB
MA1509.1	6	503	1.85759	1.2575	1.4772	0.223027	IRF6
MA0077.1	28	2971	8.66873	7.4275	1.16711	0.223314	SOX9
MA0781.1	11	1050	3.40557	2.625	1.29736	0.231356	PAX9
MA0466.2	11	1055	3.40557	2.6375	1.29121	0.235858	CEBPB
MA1129.1	11	1061	3.40557	2.6525	1.28391	0.241304	FOSL1::JUN(var.2)
MA0794.1	12	1187	3.71517	2.9675	1.25195	0.254172	PROX1
MA0877.2	5	421	1.54799	1.0525	1.47077	0.254682	BARHL1
MA1545.1	4	319	1.23839	0.7975	1.55284	0.258017	OVOL2
MA0887.1	14	1418	4.33437	3.545	1.22267	0.258544	EVX1
MA0014.3	10	982	3.09598	2.455	1.26109	0.272482	PAX5
MA1110.1	25	2711	7.73994	6.7775	1.142	0.274027	NR1H4
MA0658.1	18	1898	5.57276	4.745	1.17445	0.275097	LHX6
MA0894.1	19	2060	5.88235	5.15	1.1422	0.308423	HESX1
MA0838.1	10	1020	3.09598	2.55	1.21411	0.311435	CEBPG
MA0028.2	7	748	2.16718	1.87	1.15892	0.400207	ELK1
MA0661.1	19	2202	5.88235	5.505	1.06855	0.41656	MEOX1
MA0637.1	4	408	1.23839	1.02	1.21411	0.419057	CENPB
MA0779.1	9	1042	2.78638	2.605	1.06963	0.466034	PAX1
MA0711.1	3	319	0.928793	0.7975	1.16463	0.476675	OTX1
MA0710.1	16	1953	4.95356	4.8825	1.01455	0.512573	NOTO
MA0888.1	11	1400	3.40557	3.5	0.973021	0.579281	EVX2
MA0724.1	9	1170	2.78638	2.925	0.952608	0.605114	VENTX
MA0777.1	4	560	1.23839	1.4	0.884564	0.66423	MYBL2
MA1546.1	6	993	1.85759	2.4825	0.748272	0.814999	PAX3(var.2)
MA0139.1	48	7229	14.8607	18.0725	0.822281	0.945676	CTCF

## Sheet: S2vS3 GO_Biological_Process
Term	Overlap	P.value	Adjusted.P.value	Old.P.value	Old.Adjusted.P.value	Odds.Ratio	Combined.Score	Genes
regulation of cation channel activity (GO:2001257)	8/89	6.91982e-05	0.100337	0	0	6.4563	61.8419	ITGB1;KCNG1;GRIA2;STAC;PDE4D;GRIN2B;SHISA6;SHANK1
positive regulation of protein localization to cell periphery (GO:1904377)	6/52	0.000142556	0.103353	0	0	8.48517	75.1428	ITGB1;PRKCH;STAC;PRKCE;EPB41L2;EGFR
positive regulation of protein localization to plasma membrane (GO:1903078)	5/52	0.00120522	0.420563	0	0	6.89734	46.3577	ITGB1;PRKCH;STAC;PRKCE;EGFR
regulation of protein localization to plasma membrane (GO:1903076)	6/80	0.001469	0.420563	0	0	5.26705	34.3579	ITGB1;PID1;PRKCH;STAC;PRKCE;EGFR
regulation of neurotransmitter receptor activity (GO:0099601)	5/58	0.00197148	0.420563	0	0	6.11464	38.0879	GRIA2;DLGAP1;GRIN2B;SHISA6;SHANK1
muscle tissue morphogenesis (GO:0060415)	3/17	0.00209542	0.420563	0	0	13.8253	85.2744	TBX1;ZFPM1;MYLK
synaptic transmission, glycinergic (GO:0060012)	2/5	0.00229245	0.420563	0	0	42.8954	260.724	GLRA2;GLRA3
positive regulation of wound healing (GO:0090303)	4/40	0.00325788	0.420563	0	0	7.18421	41.1417	ITGB1;PRKCE;FERMT2;MYLK
regulation of nitric oxide mediated signal transduction (GO:0010749)	2/6	0.00340374	0.420563	0	0	32.1699	182.818	NOS1AP;EGFR
positive regulation of heart rate by epinephrine-norepinephrine (GO:0001996)	2/6	0.00340374	0.420563	0	0	32.1699	182.818	PDE4D;TPM1
retinal ganglion cell axon guidance (GO:0031290)	2/6	0.00340374	0.420563	0	0	32.1699	182.818	ROBO2;PTPRM
cell-cell junction assembly (GO:0007043)	5/66	0.00348052	0.420563	0	0	5.31056	30.0608	CDH20;CTNND2;DCHS1;PKN2;TLN2
purine-containing compound metabolic process (GO:0072521)	2/7	0.00471688	0.426572	0	0	25.7346	137.85	MACROD2;FHIT
atrioventricular valve formation (GO:0003190)	2/7	0.00471688	0.426572	0	0	25.7346	137.85	DCHS1;ZFPM1
excitatory chemical synaptic transmission (GO:0098976)	2/7	0.00471688	0.426572	0	0	25.7346	137.85	GRIN2B;SHISA6
cell junction assembly (GO:0034329)	6/102	0.00497359	0.426572	0	0	4.05546	21.5086	FARP1;CDH20;CTNND2;DCHS1;TLN2;FERMT2
regulation of monooxygenase activity (GO:0032768)	3/24	0.00576033	0.426572	0	0	9.21358	47.5122	NOS1AP;EGFR;SNCA
axon extension involved in axon guidance (GO:0048846)	2/8	0.00622543	0.426572	0	0	21.4444	108.919	NRP2;SLIT3
neuron projection extension involved in neuron projection guidance (GO:1902284)	2/8	0.00622543	0.426572	0	0	21.4444	108.919	NRP2;SLIT3
positive regulation of fibroblast migration (GO:0010763)	2/8	0.00622543	0.426572	0	0	21.4444	108.919	ITGB1;PRKCE
glyoxylate metabolic process (GO:0046487)	2/8	0.00622543	0.426572	0	0	21.4444	108.919	AGXT2;HYI
outflow tract septum morphogenesis (GO:0003148)	3/25	0.00647213	0.426572	0	0	8.79434	44.3257	ROBO2;TBX1;NRP2
positive regulation of actin filament bundle assembly (GO:0032233)	4/51	0.00780827	0.45954	0	0	5.49972	26.6878	LIMCH1;SYNPO2;TPM1;FERMT2
mesodermal cell differentiation (GO:0048333)	2/9	0.0079231	0.45954	0	0	18.38	88.922	ITGB1;HMGA2
mitral valve morphogenesis (GO:0003183)	2/9	0.0079231	0.45954	0	0	18.38	88.922	DCHS1;ZFPM1
positive regulation of response to wounding (GO:1903036)	3/28	0.0089112	0.478564	0	0	7.73784	36.526	ITGB1;PRKCE;MYLK
ventricular septum morphogenesis (GO:0060412)	3/28	0.0089112	0.478564	0	0	7.73784	36.526	ROBO2;SLIT3;ZFPM1
negative regulation of cell differentiation (GO:0045596)	8/191	0.00969934	0.502287	0	0	2.84284	13.1786	TBX1;SIX3;SPRY2;ITGAV;ZFPM1;FERMT2;EGFR;ARNTL
regulation of cellular senescence (GO:2000772)	3/31	0.0118203	0.523863	0	0	6.90773	30.656	NUAK1;HMGA2;ARNTL
regulation of macrophage derived foam cell differentiation (GO:0010743)	3/31	0.0118203	0.523863	0	0	6.90773	30.656	MSR1;PRKCH;ITGAV
calcineurin-NFAT signaling cascade (GO:0033173)	2/11	0.0118614	0.523863	0	0	14.2941	63.3868	NFATC1;NFATC4
positive regulation by host of viral process (GO:0044794)	2/11	0.0118614	0.523863	0	0	14.2941	63.3868	YTHDC2;IGF2R
cellular response to organic substance (GO:0071310)	6/123	0.0120328	0.523863	0	0	3.32399	14.6924	ROBO2;GHR;PID1;SLIT3;ACVR1B;PTPN5
aortic valve morphogenesis (GO:0003180)	3/32	0.0128971	0.523863	0	0	6.66919	29.016	ROBO2;SLIT3;NFATC1
anterograde trans-synaptic signaling (GO:0098916)	9/244	0.0136644	0.523863	0	0	2.49218	10.6988	GRIA2;GLRA2;GLRA3;KCND2;EXOC4;OPRK1;DLGAP1;GRIN2B;SNCA
homophilic cell adhesion via plasma membrane adhesion molecules (GO:0007156)	4/60	0.0136868	0.523863	0	0	4.61372	19.799	ITGB1;ROBO2;PALLD;PTPRM
calcineurin-mediated signaling (GO:0097720)	2/12	0.0140901	0.523863	0	0	12.8641	54.8302	NFATC1;NFATC4
cochlea morphogenesis (GO:0090103)	2/12	0.0140901	0.523863	0	0	12.8641	54.8302	TBX1;MYO3B
regulation of muscle system process (GO:0090257)	2/12	0.0140901	0.523863	0	0	12.8641	54.8302	TPM1;ANXA6
regulation of cell aging (GO:0090342)	2/13	0.0164842	0.547844	0	0	11.694	48.008	NUAK1;ARNTL
positive regulation of cellular carbohydrate metabolic process (GO:0010676)	2/13	0.0164842	0.547844	0	0	11.694	48.008	PRKCE;SNCA
semaphorin-plexin signaling pathway involved in neuron projection guidance (GO:1902285)	2/13	0.0164842	0.547844	0	0	11.694	48.008	NRP2;PLXNA4
aortic valve development (GO:0003176)	3/36	0.0177497	0.547844	0	0	5.85961	23.6224	ROBO2;SLIT3;NFATC1
negative regulation of fat cell differentiation (GO:0045599)	3/36	0.0177497	0.547844	0	0	5.85961	23.6224	ZFPM1;FERMT2;ARNTL
dendrite morphogenesis (GO:0048813)	3/36	0.0177497	0.547844	0	0	5.85961	23.6224	FARP1;CTNND2;SHANK1
endoderm formation (GO:0001706)	3/36	0.0177497	0.547844	0	0	5.85961	23.6224	DUSP1;HMGA2;ITGAV
aorta development (GO:0035904)	2/14	0.0190382	0.547844	0	0	10.719	42.4611	ROBO2;TBX1
atrioventricular valve development (GO:0003171)	2/14	0.0190382	0.547844	0	0	10.719	42.4611	SLIT3;ZFPM1
peptidyl-serine dephosphorylation (GO:0070262)	2/14	0.0190382	0.547844	0	0	10.719	42.4611	DUSP1;PPP2R2B
regulation of erythrocyte differentiation (GO:0045646)	3/37	0.0191005	0.547844	0	0	5.68698	22.5093	ACVR1B;ETS1;ZFPM1
cell-matrix adhesion (GO:0007160)	5/100	0.019269	0.547844	0	0	3.40403	13.4434	ITGB1;COL13A1;DLC1;ITGAV;FERMT2
positive regulation of protein localization to membrane (GO:1905477)	5/101	0.0200257	0.553229	0	0	3.3684	13.1729	ITGB1;PRKCH;STAC;PRKCE;EGFR
ventricular septum development (GO:0003281)	3/38	0.0205066	0.553229	0	0	5.52422	21.4727	ROBO2;SLIT3;ZFPM1
chemical synaptic transmission (GO:0007268)	10/306	0.0207154	0.553229	0	0	2.19889	8.52485	GRIA2;GLRA2;GLRA3;KCND2;EXOC4;OPRK1;DLGAP1;GRIN2B;SHISA6;SNCA
response to ethanol (GO:0045471)	2/15	0.0217464	0.553229	0	0	9.89392	37.8769	GLRA2;GRIN2B
regulation of cholesterol storage (GO:0010885)	2/16	0.0246037	0.553229	0	0	9.18674	34.0356	MSR1;TTC39B
dendritic spine morphogenesis (GO:0060997)	2/16	0.0246037	0.553229	0	0	9.18674	34.0356	CTNND2;SHANK1
positive regulation of cation transmembrane transport (GO:1904064)	3/41	0.0250578	0.553229	0	0	5.08732	18.7548	STAC;KCNMB2;NOS1AP
negative regulation of protein catabolic process (GO:0042177)	3/42	0.0266856	0.553229	0	0	4.95662	17.961	EGFR;BANP;SNCA
regulation of stress fiber assembly (GO:0051492)	4/74	0.027363	0.553229	0	0	3.68835	13.2727	LIMCH1;DLC1;TPM1;FERMT2
negative regulation of ATP metabolic process (GO:1903579)	2/17	0.0276048	0.553229	0	0	8.57386	30.7781	PID1;CBFA2T3
pulmonary valve morphogenesis (GO:0003184)	2/17	0.0276048	0.553229	0	0	8.57386	30.7781	ROBO2;NFATC1
aorta morphogenesis (GO:0035909)	2/17	0.0276048	0.553229	0	0	8.57386	30.7781	TBX1;MYLK
positive regulation of heart rate (GO:0010460)	2/17	0.0276048	0.553229	0	0	8.57386	30.7781	PDE4D;TPM1
positive regulation of stem cell proliferation (GO:2000648)	2/17	0.0276048	0.553229	0	0	8.57386	30.7781	HMGA2;FERMT2
brain development (GO:0007420)	6/150	0.0288476	0.553229	0	0	2.69702	9.5629	ROBO2;EMX2;SLC6A17;SIX3;SYNJ2;GRIN2B
actomyosin structure organization (GO:0031032)	4/76	0.0297998	0.553229	0	0	3.58553	12.5969	ITGB1;EPB41L2;TPM1;CDC42BPB
positive regulation of stress fiber assembly (GO:0051496)	3/44	0.0301071	0.553229	0	0	4.71435	16.5144	LIMCH1;TPM1;FERMT2
pulmonary valve development (GO:0003177)	2/18	0.0307447	0.553229	0	0	8.03758	27.9872	ROBO2;NFATC1
regulation of delayed rectifier potassium channel activity (GO:1902259)	2/18	0.0307447	0.553229	0	0	8.03758	27.9872	KCNG1;NOS1AP
regulation of multicellular organism growth (GO:0040014)	2/18	0.0307447	0.553229	0	0	8.03758	27.9872	GHR;MBD5
positive regulation of macrophage derived foam cell differentiation (GO:0010744)	2/18	0.0307447	0.553229	0	0	8.03758	27.9872	MSR1;PRKCH
atrioventricular valve morphogenesis (GO:0003181)	2/19	0.0340183	0.553229	0	0	7.5644	25.5741	SLIT3;ZFPM1
long-term memory (GO:0007616)	2/19	0.0340183	0.553229	0	0	7.5644	25.5741	NFATC4;SHANK1
regulation of wound healing (GO:0061041)	3/47	0.0356506	0.553229	0	0	4.39225	14.6437	ITGB1;PRKCE;MYLK
negative regulation of lipid storage (GO:0010888)	2/20	0.0374209	0.553229	0	0	7.14379	23.4711	ITGAV;TTC39B
inositol phosphate-mediated signaling (GO:0048016)	2/20	0.0374209	0.553229	0	0	7.14379	23.4711	NFATC1;NFATC4
mesoderm formation (GO:0001707)	2/20	0.0374209	0.553229	0	0	7.14379	23.4711	ITGB1;HMGA2
cellular response to alcohol (GO:0097306)	3/48	0.0376072	0.553229	0	0	4.29443	14.0881	PTGFR;GLRA2;AHR
cell-cell junction organization (GO:0045216)	4/82	0.0378594	0.553229	0	0	3.3087	10.8323	CDH20;CTNND2;DCHS1;TLN2
negative regulation of catabolic process (GO:0009895)	3/49	0.0396177	0.553229	0	0	4.20086	13.5624	CBFA2T3;EGFR;BANP
adherens junction organization (GO:0034332)	3/49	0.0396177	0.553229	0	0	4.20086	13.5624	CDH20;DCHS1;FERMT2
oligosaccharide metabolic process (GO:0009311)	3/49	0.0396177	0.553229	0	0	4.20086	13.5624	ST6GAL2;AMY1C;ST8SIA4
regulation of fibroblast migration (GO:0010762)	2/21	0.0409477	0.553229	0	0	6.76746	21.6251	ITGB1;PRKCE
focal adhesion assembly (GO:0048041)	2/21	0.0409477	0.553229	0	0	6.76746	21.6251	DLC1;FERMT2
long-term synaptic potentiation (GO:0060291)	2/21	0.0409477	0.553229	0	0	6.76746	21.6251	GRIN2B;NFATC4
regulation of cellular component movement (GO:0051270)	3/50	0.0416816	0.553229	0	0	4.11127	13.0643	PKN2;ETS1;EGFR
regulation of anatomical structure morphogenesis (GO:0022603)	5/123	0.0417771	0.553229	0	0	2.73732	8.6921	TBX1;PID1;FMNL2;ETS1;FERMT2
regulation of canonical Wnt signaling pathway (GO:0060828)	8/253	0.0428044	0.553229	0	0	2.11668	6.6699	TBL1XR1;CTNND2;GPC5;EGFR;BICC1;ARNTL;SHISA6;CSNK1G1
cellular response to oxidative stress (GO:0034599)	5/125	0.0442601	0.553229	0	0	2.69142	8.39096	TPM1;GPX7;EGFR;ARNTL;SNCA
regulation of voltage-gated calcium channel activity (GO:1901385)	2/22	0.0445942	0.553229	0	0	6.42876	19.9944	STAC;NOS1AP
mitochondrial calcium ion homeostasis (GO:0051560)	2/22	0.0445942	0.553229	0	0	6.42876	19.9944	ANXA6;MICU2
protein localization to cell junction (GO:1902414)	2/22	0.0445942	0.553229	0	0	6.42876	19.9944	FERMT2;SHANK1
ameboidal-type cell migration (GO:0001667)	3/52	0.0459685	0.553229	0	0	3.94306	12.1438	TBX1;ANXA6;PKN2
negative regulation of protein metabolic process (GO:0051248)	3/52	0.0459685	0.553229	0	0	3.94306	12.1438	ITGAV;EGFR;BANP
heart morphogenesis (GO:0003007)	3/53	0.0481906	0.553229	0	0	3.864	11.7179	TBX1;DLC1;ZFPM1
cell-cell adhesion via plasma-membrane adhesion molecules (GO:0098742)	6/170	0.0482396	0.553229	0	0	2.36569	7.17177	ITGB1;ROBO2;CDH20;PALLD;PTPRM;DCHS1
positive regulation of protein modification process (GO:0031401)	7/214	0.0483467	0.553229	0	0	2.18908	6.63151	TBX1;LIMCH1;DLC1;NOS1AP;CAMTA1;EGFR;ARNTL
artery development (GO:0060840)	2/23	0.0483558	0.553229	0	0	6.12232	18.5455	ROBO2;TBX1
regulation of neural precursor cell proliferation (GO:2000177)	2/23	0.0483558	0.553229	0	0	6.12232	18.5455	SIX3;SHCBP1
regulation of focal adhesion assembly (GO:0051893)	3/54	0.0504646	0.553229	0	0	3.78804	11.3129	LIMCH1;DLC1;FERMT2
positive regulation of canonical Wnt signaling pathway (GO:0090263)	5/130	0.0508476	0.553229	0	0	2.5831	7.69486	TBL1XR1;GPC5;EGFR;CSNK1G1;ARNTL
axon extension (GO:0048675)	2/24	0.0522281	0.553229	0	0	5.84373	17.2515	NRP2;SLIT3
endocrine system development (GO:0035270)	2/24	0.0522281	0.553229	0	0	5.84373	17.2515	TBX1;SIX3
inner ear morphogenesis (GO:0042472)	2/24	0.0522281	0.553229	0	0	5.84373	17.2515	TBX1;MYO3B
regulation of cell adhesion (GO:0030155)	5/133	0.0550614	0.553229	0	0	2.52217	7.31255	NUAK1;DUSP1;TPM1;ITGAV;PLXNA4
negative regulation of cell junction assembly (GO:1901889)	2/25	0.0562069	0.553229	0	0	5.58937	16.0902	ROBO2;DLC1
regulation of AMPA receptor activity (GO:2000311)	2/25	0.0562069	0.553229	0	0	5.58937	16.0902	SHISA6;SHANK1
cAMP-mediated signaling (GO:0019933)	2/25	0.0562069	0.553229	0	0	5.58937	16.0902	PDE4D;AHR
positive regulation of interferon-gamma production (GO:0032729)	3/57	0.0575924	0.553229	0	0	3.57705	10.2102	IL1R1;PDE4D;ZFPM1
fat cell differentiation (GO:0045444)	3/58	0.0600687	0.553229	0	0	3.51183	9.87621	PID1;HMGA2;SENP2
regulation of actin filament bundle assembly (GO:0032231)	2/26	0.0602879	0.553229	0	0	5.35621	15.0436	SYNPO2;SHANK1
regulation of potassium ion transmembrane transporter activity (GO:1901016)	2/26	0.0602879	0.553229	0	0	5.35621	15.0436	ITGB1;KCNG1
response to reactive oxygen species (GO:0000302)	3/59	0.0625941	0.553229	0	0	3.44895	9.55732	TPM1;APTX;EGFR
dendritic spine organization (GO:0097061)	2/27	0.0644672	0.553229	0	0	5.1417	14.0965	CTNND2;SHANK1
positive regulation of erythrocyte differentiation (GO:0045648)	2/27	0.0644672	0.553229	0	0	5.1417	14.0965	ACVR1B;ETS1
positive regulation of mitotic cell cycle (GO:0045931)	2/27	0.0644672	0.553229	0	0	5.1417	14.0965	PPP1R10;PKN2
positive regulation of nitric oxide biosynthetic process (GO:0045429)	2/27	0.0644672	0.553229	0	0	5.1417	14.0965	AGXT2;NOS1AP
presynaptic endocytosis (GO:0140238)	2/27	0.0644672	0.553229	0	0	5.1417	14.0965	SYNJ2;SNCA
monocarboxylic acid catabolic process (GO:0072329)	2/27	0.0644672	0.553229	0	0	5.1417	14.0965	AGXT2;LPIN1
negative regulation of actin filament bundle assembly (GO:0032232)	2/27	0.0644672	0.553229	0	0	5.1417	14.0965	DLC1;SHANK1
regulation of peptidyl-serine phosphorylation (GO:0033135)	4/98	0.0648691	0.553229	0	0	2.74328	7.50393	PDE4D;SPRY2;EGFR;SNCA
regulation of small GTPase mediated signal transduction (GO:0051056)	5/141	0.0672562	0.553229	0	0	2.37284	6.40488	STARD8;DLC1;ARHGEF3;ITGAV;ARHGEF1
regulation of muscle contraction (GO:0006937)	2/28	0.0687408	0.553229	0	0	4.94369	13.2363	TPM1;ANXA6
positive regulation of nitric oxide metabolic process (GO:1904407)	2/28	0.0687408	0.553229	0	0	4.94369	13.2363	AGXT2;NOS1AP
positive regulation of dephosphorylation (GO:0035306)	2/29	0.0731047	0.553229	0	0	4.76035	12.4524	DLC1;CAMTA1
neuropeptide signaling pathway (GO:0007218)	3/63	0.0731761	0.553229	0	0	3.21836	8.41565	GLRA2;GLRA3;OPRK1
negative regulation of blood coagulation, intrinsic pathway (GO:2000267)	1/5	0.0746716	0.553229	0	0	16.0326	41.599	KLKB1
amine transport (GO:0015837)	1/5	0.0746716	0.553229	0	0	16.0326	41.599	SLC18A1
axon choice point recognition (GO:0016198)	1/5	0.0746716	0.553229	0	0	16.0326	41.599	ROBO2
regulation of blood coagulation, intrinsic pathway (GO:2000266)	1/5	0.0746716	0.553229	0	0	16.0326	41.599	KLKB1
negative regulation of lipid transport (GO:0032369)	1/5	0.0746716	0.553229	0	0	16.0326	41.599	ITGAV
cell-cell adhesion mediated by integrin (GO:0033631)	1/5	0.0746716	0.553229	0	0	16.0326	41.599	ITGB1
negative regulation of synapse organization (GO:1905809)	1/5	0.0746716	0.553229	0	0	16.0326	41.599	ROBO2
regulation of growth hormone receptor signaling pathway (GO:0060398)	1/5	0.0746716	0.553229	0	0	16.0326	41.599	MBD5
neuroinflammatory response (GO:0150076)	1/5	0.0746716	0.553229	0	0	16.0326	41.599	ITGB1
regulation of inward rectifier potassium channel activity (GO:1901979)	1/5	0.0746716	0.553229	0	0	16.0326	41.599	ITGB1
coronary artery morphogenesis (GO:0060982)	1/5	0.0746716	0.553229	0	0	16.0326	41.599	TBX1
oocyte development (GO:0048599)	1/5	0.0746716	0.553229	0	0	16.0326	41.599	YTHDC2
DNA double-strand break processing involved in repair via single-strand annealing (GO:0010792)	1/5	0.0746716	0.553229	0	0	16.0326	41.599	RNF138
dopamine biosynthetic process (GO:0042416)	1/5	0.0746716	0.553229	0	0	16.0326	41.599	SNCA
double-strand break repair via single-strand annealing (GO:0045002)	1/5	0.0746716	0.553229	0	0	16.0326	41.599	RNF138
embryonic viscerocranium morphogenesis (GO:0048703)	1/5	0.0746716	0.553229	0	0	16.0326	41.599	TBX1
enamel mineralization (GO:0070166)	1/5	0.0746716	0.553229	0	0	16.0326	41.599	TBX1
PML body organization (GO:0030578)	1/5	0.0746716	0.553229	0	0	16.0326	41.599	ETS1
regulation of protein kinase C activity (GO:1900019)	1/5	0.0746716	0.553229	0	0	16.0326	41.599	EGFR
positive regulation by host of viral genome replication (GO:0044829)	1/5	0.0746716	0.553229	0	0	16.0326	41.599	YTHDC2
regulation of synaptic vesicle recycling (GO:1903421)	1/5	0.0746716	0.553229	0	0	16.0326	41.599	SNCA
forebrain regionalization (GO:0021871)	1/5	0.0746716	0.553229	0	0	16.0326	41.599	SIX3
regulation of T-helper 1 cell cytokine production (GO:2000554)	1/5	0.0746716	0.553229	0	0	16.0326	41.599	IL1R1
G protein-coupled opioid receptor signaling pathway (GO:0038003)	1/5	0.0746716	0.553229	0	0	16.0326	41.599	OPRK1
glial cell-derived neurotrophic factor receptor signaling pathway (GO:0035860)	1/5	0.0746716	0.553229	0	0	16.0326	41.599	GFRAL
positive regulation of glial cell proliferation (GO:0060252)	1/5	0.0746716	0.553229	0	0	16.0326	41.599	PRKCH
Roundabout signaling pathway (GO:0035385)	1/5	0.0746716	0.553229	0	0	16.0326	41.599	SLIT3
positive regulation of protein kinase C activity (GO:1900020)	1/5	0.0746716	0.553229	0	0	16.0326	41.599	EGFR
positive regulation of protein localization to cell cortex (GO:1904778)	1/5	0.0746716	0.553229	0	0	16.0326	41.599	EPB41L2
tonic smooth muscle contraction (GO:0014820)	1/5	0.0746716	0.553229	0	0	16.0326	41.599	MYLK
positive regulation of T-helper 1 cell cytokine production (GO:2000556)	1/5	0.0746716	0.553229	0	0	16.0326	41.599	IL1R1
tricuspid valve morphogenesis (GO:0003186)	1/5	0.0746716	0.553229	0	0	16.0326	41.599	ZFPM1
middle ear morphogenesis (GO:0042474)	1/5	0.0746716	0.553229	0	0	16.0326	41.599	TBX1
protein de-ADP-ribosylation (GO:0051725)	1/5	0.0746716	0.553229	0	0	16.0326	41.599	MACROD2
response to alcohol (GO:0097305)	2/30	0.0775552	0.553229	0	0	4.5901	11.7358	SLIT3;GRIN2B
heterotypic cell-cell adhesion (GO:0034113)	2/30	0.0775552	0.553229	0	0	4.5901	11.7358	ITGB1;ITGAV
positive regulation of phosphate metabolic process (GO:0045937)	2/30	0.0775552	0.553229	0	0	4.5901	11.7358	EGFR;SNCA
positive regulation of protein serine/threonine kinase activity (GO:0071902)	4/106	0.0813145	0.553229	0	0	2.52709	6.34156	HMGA2;FERMT2;EGFR;SNCA
regulation of developmental growth (GO:0048638)	2/31	0.0820887	0.553229	0	0	4.4316	11.0788	GHR;MBD5
response to cytokine (GO:0034097)	5/150	0.0826241	0.553229	0	0	2.22454	5.54678	PID1;IL1R1;YTHDC2;PTPN5;SNCA
regulation of cell morphogenesis (GO:0022604)	2/32	0.0867015	0.553229	0	0	4.28366	10.4748	FMNL2;FERMT2
cardiac muscle tissue morphogenesis (GO:0055008)	2/32	0.0867015	0.553229	0	0	4.28366	10.4748	TPM1;ZFPM1
regulation of NMDA receptor activity (GO:2000310)	2/32	0.0867015	0.553229	0	0	4.28366	10.4748	GRIA2;GRIN2B
endodermal cell differentiation (GO:0035987)	2/32	0.0867015	0.553229	0	0	4.28366	10.4748	HMGA2;ITGAV
response to amino acid (GO:0043200)	2/32	0.0867015	0.553229	0	0	4.28366	10.4748	GLRA2;GLRA3
positive regulation of Wnt signaling pathway (GO:0030177)	5/153	0.0881273	0.553229	0	0	2.17911	5.293	TBL1XR1;GPC5;EGFR;CSNK1G1;ARNTL
activation of Janus kinase activity (GO:0042976)	1/6	0.0889252	0.553229	0	0	12.8254	31.037	GHR
negative regulation of cardiac muscle cell apoptotic process (GO:0010667)	1/6	0.0889252	0.553229	0	0	12.8254	31.037	PPP1R10
protein-DNA complex subunit organization (GO:0071824)	1/6	0.0889252	0.553229	0	0	12.8254	31.037	TCF4
adherens junction maintenance (GO:0034334)	1/6	0.0889252	0.553229	0	0	12.8254	31.037	FERMT2
aminophospholipid transport (GO:0015917)	1/6	0.0889252	0.553229	0	0	12.8254	31.037	ATP8A1
negative regulation of chemokine-mediated signaling pathway (GO:0070100)	1/6	0.0889252	0.553229	0	0	12.8254	31.037	SLIT3
negative regulation of glucocorticoid receptor signaling pathway (GO:2000323)	1/6	0.0889252	0.553229	0	0	12.8254	31.037	ARNTL
B cell chemotaxis (GO:0035754)	1/6	0.0889252	0.553229	0	0	12.8254	31.037	CH25H
negative regulation of lens fiber cell differentiation (GO:1902747)	1/6	0.0889252	0.553229	0	0	12.8254	31.037	SPRY2
negative regulation of meiotic cell cycle (GO:0051447)	1/6	0.0889252	0.553229	0	0	12.8254	31.037	DUSP1
negative regulation of monocyte chemotaxis (GO:0090027)	1/6	0.0889252	0.553229	0	0	12.8254	31.037	DUSP1
regulation of digestive system process (GO:0044058)	1/6	0.0889252	0.553229	0	0	12.8254	31.037	OPRK1
negative regulation of relaxation of muscle (GO:1901078)	1/6	0.0889252	0.553229	0	0	12.8254	31.037	PDE4D
negative regulation of transporter activity (GO:0032410)	1/6	0.0889252	0.553229	0	0	12.8254	31.037	SNCA
neurotransmitter loading into synaptic vesicle (GO:0098700)	1/6	0.0889252	0.553229	0	0	12.8254	31.037	SLC18A1
chromatin organization involved in negative regulation of transcription (GO:0097549)	1/6	0.0889252	0.553229	0	0	12.8254	31.037	HMGA2
regulation of mitotic sister chromatid segregation (GO:0033047)	1/6	0.0889252	0.553229	0	0	12.8254	31.037	DUSP1
regulation of mitotic spindle checkpoint (GO:1903504)	1/6	0.0889252	0.553229	0	0	12.8254	31.037	DUSP1
diadenosine polyphosphate catabolic process (GO:0015961)	1/6	0.0889252	0.553229	0	0	12.8254	31.037	FHIT
regulation of peptidyl-cysteine S-nitrosylation (GO:2000169)	1/6	0.0889252	0.553229	0	0	12.8254	31.037	NOS1AP
ear development (GO:0043583)	1/6	0.0889252	0.553229	0	0	12.8254	31.037	TBX1
embryonic camera-type eye morphogenesis (GO:0048596)	1/6	0.0889252	0.553229	0	0	12.8254	31.037	SIX3
endoplasmic reticulum localization (GO:0051643)	1/6	0.0889252	0.553229	0	0	12.8254	31.037	POLR2M
positive regulation of activin receptor signaling pathway (GO:0032927)	1/6	0.0889252	0.553229	0	0	12.8254	31.037	ACVR1B
regulation of relaxation of cardiac muscle (GO:1901897)	1/6	0.0889252	0.553229	0	0	12.8254	31.037	PDE4D
regulation of saliva secretion (GO:0046877)	1/6	0.0889252	0.553229	0	0	12.8254	31.037	OPRK1
regulation of SNARE complex assembly (GO:0035542)	1/6	0.0889252	0.553229	0	0	12.8254	31.037	SNCA
positive regulation of cholesterol storage (GO:0010886)	1/6	0.0889252	0.553229	0	0	12.8254	31.037	MSR1
histone-serine phosphorylation (GO:0035404)	1/6	0.0889252	0.553229	0	0	12.8254	31.037	HMGA2
leucine transport (GO:0015820)	1/6	0.0889252	0.553229	0	0	12.8254	31.037	SLC6A17
taurine metabolic process (GO:0019530)	1/6	0.0889252	0.553229	0	0	12.8254	31.037	GHR
tongue development (GO:0043586)	1/6	0.0889252	0.553229	0	0	12.8254	31.037	TBX1
mitochondrial protein catabolic process (GO:0035694)	1/6	0.0889252	0.553229	0	0	12.8254	31.037	SPATA18
proline transport (GO:0015824)	1/6	0.0889252	0.553229	0	0	12.8254	31.037	SLC6A17
positive regulation of ATP metabolic process (GO:1903580)	2/33	0.0913901	0.553229	0	0	4.14527	9.91804	PID1;ZBTB20
negative chemotaxis (GO:0050919)	2/33	0.0913901	0.553229	0	0	4.14527	9.91804	ITGAV;SLIT3
regulation of Wnt signaling pathway (GO:0030111)	4/111	0.0925392	0.553229	0	0	2.40839	5.73226	WIF1;CTNND2;NFATC1;SENP2
extracellular matrix organization (GO:0030198)	8/300	0.0935913	0.553229	0	0	1.77169	4.19681	FBN2;ITGB1;ACAN;COL13A1;COL6A2;COL21A1;ITGAV;KLKB1
axon guidance (GO:0007411)	6/203	0.0945322	0.553229	0	0	1.96608	4.63762	ROBO2;NRP2;PALLD;PTPRM;SLIT3;PLXNA4
cell-substrate junction assembly (GO:0007044)	2/34	0.0961511	0.553229	0	0	4.01552	9.40369	DLC1;FERMT2
positive regulation of protein dephosphorylation (GO:0035307)	2/34	0.0961511	0.553229	0	0	4.01552	9.40369	DLC1;CAMTA1
synaptic vesicle recycling (GO:0036465)	2/34	0.0961511	0.553229	0	0	4.01552	9.40369	SYNJ2;SNCA
protein destabilization (GO:0031648)	2/34	0.0961511	0.553229	0	0	4.01552	9.40369	SENP2;SNCA
transmembrane receptor protein tyrosine kinase signaling pathway (GO:0007169)	10/404	0.0962028	0.553229	0	0	1.64361	3.84819	GHR;NRP2;GFRAL;ROR1;ITGAV;GRIN2B;SHCBP1;EGFR;ANKS1B;NFATC4
cell junction organization (GO:0034330)	3/72	0.0996181	0.553229	0	0	2.79729	6.45171	CTNND2;FERMT2;SNCA
regulation of blood circulation (GO:1903522)	2/35	0.100981	0.553229	0	0	3.89364	8.92742	KCNMB2;TPM1
negative regulation of Ras protein signal transduction (GO:0046580)	2/35	0.100981	0.553229	0	0	3.89364	8.92742	DLC1;SPRY2
semaphorin-plexin signaling pathway (GO:0071526)	2/35	0.100981	0.553229	0	0	3.89364	8.92742	NRP2;PLXNA4
regulation of Rho protein signal transduction (GO:0035023)	3/73	0.102765	0.553229	0	0	2.75719	6.27346	STARD8;DLC1;ARHGEF3
negative regulation of cardiocyte differentiation (GO:1905208)	1/7	0.10296	0.553229	0	0	10.6873	24.2967	EGFR
aldehyde catabolic process (GO:0046185)	1/7	0.10296	0.553229	0	0	10.6873	24.2967	AGXT2
negative regulation of double-strand break repair via nonhomologous end joining (GO:2001033)	1/7	0.10296	0.553229	0	0	10.6873	24.2967	HMGA2
bleb assembly (GO:0032060)	1/7	0.10296	0.553229	0	0	10.6873	24.2967	MYLK
negative regulation of low-density lipoprotein receptor activity (GO:1905598)	1/7	0.10296	0.553229	0	0	10.6873	24.2967	ITGAV
negative regulation of p38MAPK cascade (GO:1903753)	1/7	0.10296	0.553229	0	0	10.6873	24.2967	DUSP1
cellular hypotonic response (GO:0071476)	1/7	0.10296	0.553229	0	0	10.6873	24.2967	MYLK
regulation of entry of bacterium into host cell (GO:2000535)	1/7	0.10296	0.553229	0	0	10.6873	24.2967	ITGAV
regulation of fat cell proliferation (GO:0070344)	1/7	0.10296	0.553229	0	0	10.6873	24.2967	PID1
regulation of glial cell apoptotic process (GO:0034350)	1/7	0.10296	0.553229	0	0	10.6873	24.2967	PRKCH
regulation of glucocorticoid receptor signaling pathway (GO:2000322)	1/7	0.10296	0.553229	0	0	10.6873	24.2967	ARNTL
regulation of inositol phosphate biosynthetic process (GO:0010919)	1/7	0.10296	0.553229	0	0	10.6873	24.2967	SNCA
regulation of lens fiber cell differentiation (GO:1902746)	1/7	0.10296	0.553229	0	0	10.6873	24.2967	SPRY2
nodal signaling pathway (GO:0038092)	1/7	0.10296	0.553229	0	0	10.6873	24.2967	ACVR1B
creatine metabolic process (GO:0006600)	1/7	0.10296	0.553229	0	0	10.6873	24.2967	CKMT2
regulation of myosin-light-chain-phosphatase activity (GO:0035507)	1/7	0.10296	0.553229	0	0	10.6873	24.2967	NUAK1
pituitary gland development (GO:0021983)	1/7	0.10296	0.553229	0	0	10.6873	24.2967	SIX3
positive regulation of B cell receptor signaling pathway (GO:0050861)	1/7	0.10296	0.553229	0	0	10.6873	24.2967	PRKCH
regulation of T cell mediated immune response to tumor cell (GO:0002840)	1/7	0.10296	0.553229	0	0	10.6873	24.2967	AHR
regulation of transforming growth factor beta activation (GO:1901388)	1/7	0.10296	0.553229	0	0	10.6873	24.2967	ITGAV
regulation of vascular associated smooth muscle cell differentiation (GO:1905063)	1/7	0.10296	0.553229	0	0	10.6873	24.2967	NFATC1
positive regulation of gliogenesis (GO:0014015)	1/7	0.10296	0.553229	0	0	10.6873	24.2967	PRKCH
positive regulation of interleukin-5 production (GO:0032754)	1/7	0.10296	0.553229	0	0	10.6873	24.2967	PDE4D
histone H3-K9 methylation (GO:0051567)	1/7	0.10296	0.553229	0	0	10.6873	24.2967	PRDM5
hypotonic response (GO:0006971)	1/7	0.10296	0.553229	0	0	10.6873	24.2967	MYLK
positive regulation of multicellular organism growth (GO:0040018)	1/7	0.10296	0.553229	0	0	10.6873	24.2967	GHR
synaptic transmission, dopaminergic (GO:0001963)	1/7	0.10296	0.553229	0	0	10.6873	24.2967	SNCA
maintenance of protein location in extracellular region (GO:0071694)	1/7	0.10296	0.553229	0	0	10.6873	24.2967	FBN2
miRNA catabolic process (GO:0010587)	1/7	0.10296	0.553229	0	0	10.6873	24.2967	SND1
positive regulation of trophoblast cell migration (GO:1901165)	1/7	0.10296	0.553229	0	0	10.6873	24.2967	ACVR1B
positive regulation of vesicle fusion (GO:0031340)	1/7	0.10296	0.553229	0	0	10.6873	24.2967	SNCA
positive regulation of voltage-gated calcium channel activity (GO:1901387)	1/7	0.10296	0.553229	0	0	10.6873	24.2967	STAC
protein desumoylation (GO:0016926)	1/7	0.10296	0.553229	0	0	10.6873	24.2967	SENP2
positive regulation of protein kinase B signaling (GO:0051897)	5/161	0.103707	0.553229	0	0	2.06651	4.68311	ITGB1;GFRAL;SPRY2;FERMT2;EGFR
calcium-dependent cell-cell adhesion via plasma membrane cell adhesion molecules (GO:0016339)	2/36	0.105877	0.553229	0	0	3.77893	8.4855	CDH20;DCHS1
cyclic-nucleotide-mediated signaling (GO:0019935)	2/36	0.105877	0.553229	0	0	3.77893	8.4855	PDE4D;AHR
integrin-mediated signaling pathway (GO:0007229)	3/75	0.109175	0.553229	0	0	2.68033	5.93639	ITGB1;ITGAV;FERMT2
neural crest cell migration (GO:0001755)	2/37	0.110836	0.553229	0	0	3.67077	8.07462	TBX1;ANXA6
positive regulation of cytokinesis (GO:0032467)	2/37	0.110836	0.553229	0	0	3.67077	8.07462	PRKCE;PKN2
glutamate receptor signaling pathway (GO:0007215)	2/37	0.110836	0.553229	0	0	3.67077	8.07462	GRIA2;GRIN2B
positive regulation of myeloid cell differentiation (GO:0045639)	2/37	0.110836	0.553229	0	0	3.67077	8.07462	ACVR1B;ETS1
cellular response to hormone stimulus (GO:0032870)	3/76	0.112437	0.553229	0	0	2.64348	5.77695	ROBO2;GHR;SLIT3
chloride transport (GO:0006821)	3/76	0.112437	0.553229	0	0	2.64348	5.77695	GLRA2;GLRA3;CLCN4
regulation of MAPK cascade (GO:0043408)	5/166	0.114091	0.553229	0	0	2.00182	4.34548	TBX1;DUSP1;GFRAL;ROR1;EGFR
cytoskeleton organization (GO:0007010)	4/120	0.114471	0.553229	0	0	2.22051	4.81281	FMNL2;PALLD;TPM1;CDC42BPB
positive regulation of potassium ion transport (GO:0043268)	2/38	0.115854	0.553229	0	0	3.56863	7.6919	KCNMB2;NOS1AP
synaptic vesicle endocytosis (GO:0048488)	2/38	0.115854	0.553229	0	0	3.56863	7.6919	SYNJ2;SNCA
proximal/distal pattern formation (GO:0009954)	1/8	0.116779	0.553229	0	0	9.16007	19.671	SIX3
negative regulation of glial cell apoptotic process (GO:0034351)	1/8	0.116779	0.553229	0	0	9.16007	19.671	PRKCH
negative regulation of glucose import (GO:0046325)	1/8	0.116779	0.553229	0	0	9.16007	19.671	PID1
regulation of chaperone-mediated autophagy (GO:1904714)	1/8	0.116779	0.553229	0	0	9.16007	19.671	SNCA
negative regulation of monooxygenase activity (GO:0032769)	1/8	0.116779	0.553229	0	0	9.16007	19.671	SNCA
regulation of chemokine-mediated signaling pathway (GO:0070099)	1/8	0.116779	0.553229	0	0	9.16007	19.671	SLIT3
cell migration involved in heart development (GO:0060973)	1/8	0.116779	0.553229	0	0	9.16007	19.671	DCHS1
regulation of dendritic spine maintenance (GO:1902950)	1/8	0.116779	0.553229	0	0	9.16007	19.671	GRIN2B
regulation of dopamine uptake involved in synaptic transmission (GO:0051584)	1/8	0.116779	0.553229	0	0	9.16007	19.671	SNCA
cellular response to epinephrine stimulus (GO:0071872)	1/8	0.116779	0.553229	0	0	9.16007	19.671	SNCA
negative regulation of striated muscle cell apoptotic process (GO:0010664)	1/8	0.116779	0.553229	0	0	9.16007	19.671	PPP1R10
negative regulation of vascular associated smooth muscle cell differentiation (GO:1905064)	1/8	0.116779	0.553229	0	0	9.16007	19.671	NFATC1
coronary vasculature morphogenesis (GO:0060977)	1/8	0.116779	0.553229	0	0	9.16007	19.671	TBX1
regulation of nitric oxide metabolic process (GO:0080164)	1/8	0.116779	0.553229	0	0	9.16007	19.671	NOS1AP
peptidyl-proline hydroxylation to 4-hydroxy-L-proline (GO:0018401)	1/8	0.116779	0.553229	0	0	9.16007	19.671	EGLN2
dopamine uptake (GO:0090494)	1/8	0.116779	0.553229	0	0	9.16007	19.671	SNCA
regulation of protein localization to cell cortex (GO:1904776)	1/8	0.116779	0.553229	0	0	9.16007	19.671	EPB41L2
forebrain neuron development (GO:0021884)	1/8	0.116779	0.553229	0	0	9.16007	19.671	ROBO2
regulation of transcription from RNA polymerase II promoter in response to oxidative stress (GO:0043619)	1/8	0.116779	0.553229	0	0	9.16007	19.671	CHD6
regulation of wound healing, spreading of epidermal cells (GO:1903689)	1/8	0.116779	0.553229	0	0	9.16007	19.671	FERMT2
positive regulation of execution phase of apoptosis (GO:1900119)	1/8	0.116779	0.553229	0	0	9.16007	19.671	DLC1
response to epinephrine (GO:0071871)	1/8	0.116779	0.553229	0	0	9.16007	19.671	SNCA
positive regulation of melanin biosynthetic process (GO:0048023)	1/8	0.116779	0.553229	0	0	9.16007	19.671	ASIP
integrin activation (GO:0033622)	1/8	0.116779	0.553229	0	0	9.16007	19.671	FERMT2
single strand break repair (GO:0000012)	1/8	0.116779	0.553229	0	0	9.16007	19.671	APTX
lens fiber cell differentiation (GO:0070306)	1/8	0.116779	0.553229	0	0	9.16007	19.671	SIX3
stress-induced premature senescence (GO:0090400)	1/8	0.116779	0.553229	0	0	9.16007	19.671	ARNTL
T-helper cell lineage commitment (GO:0002295)	1/8	0.116779	0.553229	0	0	9.16007	19.671	ZFPM1
positive regulation of secondary metabolite biosynthetic process (GO:1900378)	1/8	0.116779	0.553229	0	0	9.16007	19.671	ASIP
thyroid gland development (GO:0030878)	1/8	0.116779	0.553229	0	0	9.16007	19.671	TBX1
monoamine transport (GO:0015844)	1/8	0.116779	0.553229	0	0	9.16007	19.671	SLC18A1
extracellular structure organization (GO:0043062)	6/216	0.117613	0.553229	0	0	1.84314	3.94497	FBN2;ITGB1;ACAN;COL13A1;COL6A2;ITGAV
external encapsulating structure organization (GO:0045229)	6/217	0.119496	0.553229	0	0	1.83431	3.89694	FBN2;ITGB1;ACAN;COL13A1;COL6A2;ITGAV
cellular response to ketone (GO:1901655)	2/39	0.120929	0.553229	0	0	3.472	7.33478	PTGFR;AHR
regulation of nitric-oxide synthase activity (GO:0050999)	2/39	0.120929	0.553229	0	0	3.472	7.33478	NOS1AP;EGFR
central nervous system development (GO:0007417)	7/268	0.12132	0.553229	0	0	1.73136	3.65199	ROBO2;ACAN;EMX2;SLC6A17;SIX3;SYNJ2;GRIN2B
positive regulation of cell migration (GO:0030335)	7/269	0.123029	0.553229	0	0	1.72466	3.61374	ITGB1;PRKCE;SPRY2;ACVR1B;FERMT2;EGFR;MYLK
neuron projection development (GO:0031175)	5/171	0.124953	0.553229	0	0	1.94103	4.03698	GPRIN3;CTNND2;PTPRM;NYAP2;SHANK1
regulation of fat cell differentiation (GO:0045598)	3/80	0.125847	0.553229	0	0	2.50564	5.19342	ZFPM1;FERMT2;ARNTL
negative regulation of ERBB signaling pathway (GO:1901185)	2/40	0.126058	0.553229	0	0	3.38046	7.00099	SPRY2;EGFR
regulation of nitric oxide biosynthetic process (GO:0045428)	2/40	0.126058	0.553229	0	0	3.38046	7.00099	AGXT2;NOS1AP
response to organonitrogen compound (GO:0010243)	2/40	0.126058	0.553229	0	0	3.38046	7.00099	GLRA2;GLRA3
regulation of animal organ morphogenesis (GO:2000027)	1/9	0.130386	0.553229	0	0	8.01466	16.3279	TBX1
associative learning (GO:0008306)	1/9	0.130386	0.553229	0	0	8.01466	16.3279	SHANK1
negative regulation of exocytosis (GO:0045920)	1/9	0.130386	0.553229	0	0	8.01466	16.3279	SNCA
negative regulation of lipid localization (GO:1905953)	1/9	0.130386	0.553229	0	0	8.01466	16.3279	ITGAV
CD40 signaling pathway (GO:0023035)	1/9	0.130386	0.553229	0	0	8.01466	16.3279	ITGB1
negative regulation of protein activation cascade (GO:2000258)	1/9	0.130386	0.553229	0	0	8.01466	16.3279	KLKB1
cellular response to forskolin (GO:1904322)	1/9	0.130386	0.553229	0	0	8.01466	16.3279	AHR
negative regulation of smooth muscle cell differentiation (GO:0051151)	1/9	0.130386	0.553229	0	0	8.01466	16.3279	NFATC1
regulation of glial cell proliferation (GO:0060251)	1/9	0.130386	0.553229	0	0	8.01466	16.3279	PRKCH
regulation of lipid transport (GO:0032368)	1/9	0.130386	0.553229	0	0	8.01466	16.3279	ITGAV
endochondral ossification (GO:0001958)	1/9	0.130386	0.553229	0	0	8.01466	16.3279	COL13A1
plasminogen activation (GO:0031639)	1/9	0.130386	0.553229	0	0	8.01466	16.3279	KLKB1
epithelial cell apoptotic process (GO:1904019)	1/9	0.130386	0.553229	0	0	8.01466	16.3279	SIX3
positive regulation of ATP biosynthetic process (GO:2001171)	1/9	0.130386	0.553229	0	0	8.01466	16.3279	PID1
regulation of skeletal muscle cell differentiation (GO:2001014)	1/9	0.130386	0.553229	0	0	8.01466	16.3279	ARNTL
regulation of transmembrane transporter activity (GO:0022898)	1/9	0.130386	0.553229	0	0	8.01466	16.3279	SNCA
response to forskolin (GO:1904321)	1/9	0.130386	0.553229	0	0	8.01466	16.3279	AHR
positive regulation of inositol phosphate biosynthetic process (GO:0060732)	1/9	0.130386	0.553229	0	0	8.01466	16.3279	SNCA
response to magnesium ion (GO:0032026)	1/9	0.130386	0.553229	0	0	8.01466	16.3279	SNCA
semaphorin-plexin signaling pathway involved in axon guidance (GO:1902287)	1/9	0.130386	0.553229	0	0	8.01466	16.3279	PLXNA4
sensory organ morphogenesis (GO:0090596)	1/9	0.130386	0.553229	0	0	8.01466	16.3279	TBX1
sympathetic ganglion development (GO:0061549)	1/9	0.130386	0.553229	0	0	8.01466	16.3279	NRP2
muscle cell fate commitment (GO:0042693)	1/9	0.130386	0.553229	0	0	8.01466	16.3279	TBX1
regulation of protein dephosphorylation (GO:0035304)	2/41	0.131237	0.553229	0	0	3.29361	6.6885	DLC1;CAMTA1
regulation of nervous system development (GO:0051960)	2/42	0.136465	0.553229	0	0	3.21111	6.39553	NKX6-2;ARNTL
positive regulation of axonogenesis (GO:0050772)	2/43	0.141738	0.553229	0	0	3.13263	6.12046	ROBO2;PLXNA4
negative regulation of cAMP-mediated signaling (GO:0043951)	1/10	0.143784	0.553229	0	0	7.12378	13.8162	PDE4D
alanine transport (GO:0032328)	1/10	0.143784	0.553229	0	0	7.12378	13.8162	SLC6A17
negative regulation of cholesterol storage (GO:0010887)	1/10	0.143784	0.553229	0	0	7.12378	13.8162	TTC39B
regulation of actin filament-based movement (GO:1903115)	1/10	0.143784	0.553229	0	0	7.12378	13.8162	PDE4D
negative regulation of glycolytic process (GO:0045820)	1/10	0.143784	0.553229	0	0	7.12378	13.8162	CBFA2T3
calcium import into the mitochondrion (GO:0036444)	1/10	0.143784	0.553229	0	0	7.12378	13.8162	MICU2
negative regulation of peptidyl-lysine acetylation (GO:2000757)	1/10	0.143784	0.553229	0	0	7.12378	13.8162	SNCA
negative regulation of purine nucleotide metabolic process (GO:1900543)	1/10	0.143784	0.553229	0	0	7.12378	13.8162	CBFA2T3
negative regulation of sodium ion transmembrane transport (GO:1902306)	1/10	0.143784	0.553229	0	0	7.12378	13.8162	PRKCE
negative regulation of sodium ion transmembrane transporter activity (GO:2000650)	1/10	0.143784	0.553229	0	0	7.12378	13.8162	PRKCE
regulation of hair cycle (GO:0042634)	1/10	0.143784	0.553229	0	0	7.12378	13.8162	ARNTL
cellular response to prostaglandin stimulus (GO:0071379)	1/10	0.143784	0.553229	0	0	7.12378	13.8162	PTGFR
regulation of high voltage-gated calcium channel activity (GO:1901841)	1/10	0.143784	0.553229	0	0	7.12378	13.8162	NOS1AP
negative regulation of vascular endothelial growth factor signaling pathway (GO:1900747)	1/10	0.143784	0.553229	0	0	7.12378	13.8162	SPRY2
complement activation, lectin pathway (GO:0001867)	1/10	0.143784	0.553229	0	0	7.12378	13.8162	COLEC10
nucleoside metabolic process (GO:0009116)	1/10	0.143784	0.553229	0	0	7.12378	13.8162	MACROD2
regulation of postsynaptic neurotransmitter receptor activity (GO:0098962)	1/10	0.143784	0.553229	0	0	7.12378	13.8162	DLGAP1
positive regulation of circadian rhythm (GO:0042753)	1/10	0.143784	0.553229	0	0	7.12378	13.8162	ARNTL
regulation of type B pancreatic cell development (GO:2000074)	1/10	0.143784	0.553229	0	0	7.12378	13.8162	ARNTL
glycine transport (GO:0015816)	1/10	0.143784	0.553229	0	0	7.12378	13.8162	SLC6A17
retinoic acid receptor signaling pathway (GO:0048384)	1/10	0.143784	0.553229	0	0	7.12378	13.8162	TBX1
positive regulation of mesenchymal cell proliferation (GO:0002053)	1/10	0.143784	0.553229	0	0	7.12378	13.8162	TBX1
ionotropic glutamate receptor signaling pathway (GO:0035235)	1/10	0.143784	0.553229	0	0	7.12378	13.8162	GRIA2
smooth muscle tissue development (GO:0048745)	1/10	0.143784	0.553229	0	0	7.12378	13.8162	MYLK
SNARE complex assembly (GO:0035493)	1/10	0.143784	0.553229	0	0	7.12378	13.8162	SNCA
lipid phosphorylation (GO:0046834)	1/10	0.143784	0.553229	0	0	7.12378	13.8162	DGKH
positive regulation of receptor recycling (GO:0001921)	1/10	0.143784	0.553229	0	0	7.12378	13.8162	SNCA
microtubule anchoring at centrosome (GO:0034454)	1/10	0.143784	0.553229	0	0	7.12378	13.8162	NINL
positive regulation of cellular biosynthetic process (GO:0031328)	5/180	0.145648	0.553229	0	0	1.84036	3.54557	AGXT2;NOS1AP;ASIP;EGFR;SNCA
regulation of interferon-gamma production (GO:0032649)	3/86	0.14696	0.553229	0	0	2.3238	4.45611	IL1R1;PDE4D;ZFPM1
regulation of neuron death (GO:1901214)	3/86	0.14696	0.553229	0	0	2.3238	4.45611	EGLN2;GRIN2B;SNCA
regulation of Ras protein signal transduction (GO:0046578)	3/86	0.14696	0.553229	0	0	2.3238	4.45611	STARD8;DLC1;SPRY2
response to interleukin-1 (GO:0070555)	3/86	0.14696	0.553229	0	0	2.3238	4.45611	IL1R1;YTHDC2;SNCA
negative regulation of epidermal growth factor receptor signaling pathway (GO:0042059)	2/44	0.147054	0.553229	0	0	3.05789	5.86185	SPRY2;EGFR
embryonic organ morphogenesis (GO:0048562)	2/44	0.147054	0.553229	0	0	3.05789	5.86185	FBN2;TBX1
positive regulation of cell division (GO:0051781)	2/44	0.147054	0.553229	0	0	3.05789	5.86185	PRKCE;PKN2
positive regulation of osteoblast differentiation (GO:0045669)	2/44	0.147054	0.553229	0	0	3.05789	5.86185	FBN2;FERMT2
positive regulation of potassium ion transmembrane transport (GO:1901381)	2/44	0.147054	0.553229	0	0	3.05789	5.86185	KCNMB2;NOS1AP
calcium ion transmembrane transport (GO:0070588)	3/87	0.150586	0.553229	0	0	2.29602	4.34687	ITGAV;MICU2;GRIN2B
action potential (GO:0001508)	2/45	0.152409	0.553229	0	0	2.98662	5.61839	KCND2;KCNMB2
neural crest cell development (GO:0014032)	2/45	0.152409	0.553229	0	0	2.98662	5.61839	TBX1;ANXA6
regulation of pri-miRNA transcription by RNA polymerase II (GO:1902893)	2/45	0.152409	0.553229	0	0	2.98662	5.61839	ETS1;NFATC4
protein deacetylation (GO:0006476)	2/45	0.152409	0.553229	0	0	2.98662	5.61839	TBL1XR1;PRDM5
nervous system development (GO:0007399)	10/447	0.153932	0.553229	0	0	1.47858	2.76679	ROBO2;FARP1;ACAN;MBD5;EMX2;GFRAL;ST8SIA4;LSAMP;DCHS1;ACVR1B
sensory perception of mechanical stimulus (GO:0050954)	3/88	0.15424	0.553229	0	0	2.26889	4.24111	TBX1;MYO3B;ROR1
pyrimidine nucleoside salvage (GO:0043097)	1/11	0.156977	0.553229	0	0	6.41107	11.8711	PUDP
pyrimidine-containing compound salvage (GO:0008655)	1/11	0.156977	0.553229	0	0	6.41107	11.8711	PUDP
atrial septum morphogenesis (GO:0060413)	1/11	0.156977	0.553229	0	0	6.41107	11.8711	ZFPM1
regulation of biosynthetic process (GO:0009889)	1/11	0.156977	0.553229	0	0	6.41107	11.8711	SNCA
regulation of calcium ion transmembrane transport via high voltage-gated calcium channel (GO:1902514)	1/11	0.156977	0.553229	0	0	6.41107	11.8711	NOS1AP
regulation of cardiac muscle cell apoptotic process (GO:0010665)	1/11	0.156977	0.553229	0	0	6.41107	11.8711	PPP1R10
cell proliferation in forebrain (GO:0021846)	1/11	0.156977	0.553229	0	0	6.41107	11.8711	SIX3
cell-cell junction maintenance (GO:0045217)	1/11	0.156977	0.553229	0	0	6.41107	11.8711	FERMT2
negative regulation of platelet-derived growth factor receptor signaling pathway (GO:0010642)	1/11	0.156977	0.553229	0	0	6.41107	11.8711	SNCA
regulation of melanin biosynthetic process (GO:0048021)	1/11	0.156977	0.553229	0	0	6.41107	11.8711	ASIP
regulation of mesenchymal cell proliferation (GO:0010464)	1/11	0.156977	0.553229	0	0	6.41107	11.8711	TBX1
regulation of mitochondrial fusion (GO:0010635)	1/11	0.156977	0.553229	0	0	6.41107	11.8711	PID1
peptidyl-proline hydroxylation (GO:0019511)	1/11	0.156977	0.553229	0	0	6.41107	11.8711	EGLN2
regulation of phospholipase activity (GO:0010517)	1/11	0.156977	0.553229	0	0	6.41107	11.8711	SNCA
embryonic eye morphogenesis (GO:0048048)	1/11	0.156977	0.553229	0	0	6.41107	11.8711	FBN2
phosphorylated carbohydrate dephosphorylation (GO:0046838)	1/11	0.156977	0.553229	0	0	6.41107	11.8711	SYNJ2
enteric nervous system development (GO:0048484)	1/11	0.156977	0.553229	0	0	6.41107	11.8711	ARX
positive regulation of alcohol biosynthetic process (GO:1902932)	1/11	0.156977	0.553229	0	0	6.41107	11.8711	SNCA
positive regulation of integrin activation (GO:0033625)	1/11	0.156977	0.553229	0	0	6.41107	11.8711	FERMT2
inositol phosphate dephosphorylation (GO:0046855)	1/11	0.156977	0.553229	0	0	6.41107	11.8711	SYNJ2
insulin-like growth factor receptor signaling pathway (GO:0048009)	1/11	0.156977	0.553229	0	0	6.41107	11.8711	GHR
positive regulation of production of miRNAs involved in gene silencing by miRNA (GO:1903800)	1/11	0.156977	0.553229	0	0	6.41107	11.8711	EGFR
mitochondrion morphogenesis (GO:0070584)	1/11	0.156977	0.553229	0	0	6.41107	11.8711	PID1
positive regulation of voltage-gated potassium channel activity (GO:1903818)	1/11	0.156977	0.553229	0	0	6.41107	11.8711	NOS1AP
protein kinase C-activating G protein-coupled receptor signaling pathway (GO:0007205)	1/11	0.156977	0.553229	0	0	6.41107	11.8711	DGKH
regulation of endothelial cell migration (GO:0010594)	3/89	0.157922	0.553229	0	0	2.24239	4.13869	NRP2;PTPRM;ETS1
collagen fibril organization (GO:0030199)	3/89	0.157922	0.553229	0	0	2.24239	4.13869	COL13A1;COL6A2;COL21A1
polyol metabolic process (GO:0019751)	2/47	0.163232	0.553229	0	0	2.85359	5.17237	INPP4B;PLCB4
regulation of synapse assembly (GO:0051963)	2/47	0.163232	0.553229	0	0	2.85359	5.17237	ROBO2;SNCA
histone deacetylation (GO:0016575)	2/47	0.163232	0.553229	0	0	2.85359	5.17237	TBL1XR1;PRDM5
positive regulation of neuron death (GO:1901216)	2/47	0.163232	0.553229	0	0	2.85359	5.17237	GRIN2B;SNCA
sensory perception of sound (GO:0007605)	3/91	0.165366	0.553229	0	0	2.19121	3.94329	TBX1;MYO3B;ROR1
protein dephosphorylation (GO:0006470)	4/139	0.167215	0.553229	0	0	1.90614	3.40908	DUSP1;PPP2R2B;PTPRM;PTPN5
negative regulation of MAP kinase activity (GO:0043407)	2/48	0.168694	0.553229	0	0	2.79142	4.9678	DUSP1;SPRY2
inositol phosphate metabolic process (GO:0043647)	2/48	0.168694	0.553229	0	0	2.79142	4.9678	INPP4B;PLCB4
substrate adhesion-dependent cell spreading (GO:0034446)	2/48	0.168694	0.553229	0	0	2.79142	4.9678	ITGAV;FERMT2
protein localization to synapse (GO:0035418)	1/12	0.169966	0.553229	0	0	5.82795	10.328	SHANK1
actin crosslink formation (GO:0051764)	1/12	0.169966	0.553229	0	0	5.82795	10.328	GAS2
negative regulation of cellular response to vascular endothelial growth factor stimulus (GO:1902548)	1/12	0.169966	0.553229	0	0	5.82795	10.328	SPRY2
negative regulation of glucose transmembrane transport (GO:0010829)	1/12	0.169966	0.553229	0	0	5.82795	10.328	PID1
negative regulation of heart contraction (GO:0045822)	1/12	0.169966	0.553229	0	0	5.82795	10.328	PDE4D
negative regulation of histone acetylation (GO:0035067)	1/12	0.169966	0.553229	0	0	5.82795	10.328	SNCA
regulation of cell communication by electrical coupling involved in cardiac conduction (GO:1901844)	1/12	0.169966	0.553229	0	0	5.82795	10.328	PDE4D
negative regulation of leukocyte chemotaxis (GO:0002689)	1/12	0.169966	0.553229	0	0	5.82795	10.328	DUSP1
negative regulation of microtubule polymerization (GO:0031115)	1/12	0.169966	0.553229	0	0	5.82795	10.328	SNCA
catecholamine biosynthetic process (GO:0042423)	1/12	0.169966	0.553229	0	0	5.82795	10.328	SNCA
negative regulation of oxidoreductase activity (GO:0051354)	1/12	0.169966	0.553229	0	0	5.82795	10.328	SNCA
cellular response to growth hormone stimulus (GO:0071378)	1/12	0.169966	0.553229	0	0	5.82795	10.328	GHR
negative regulation of vascular permeability (GO:0043116)	1/12	0.169966	0.553229	0	0	5.82795	10.328	FERMT2
nuclear body organization (GO:0030575)	1/12	0.169966	0.553229	0	0	5.82795	10.328	ETS1
nucleoside salvage (GO:0043174)	1/12	0.169966	0.553229	0	0	5.82795	10.328	PUDP
regulation of sequestering of calcium ion (GO:0051282)	1/12	0.169966	0.553229	0	0	5.82795	10.328	ANXA6
positive regulation of cellular senescence (GO:2000774)	1/12	0.169966	0.553229	0	0	5.82795	10.328	HMGA2
ganglion development (GO:0061548)	1/12	0.169966	0.553229	0	0	5.82795	10.328	NRP2
regulation of vascular associated smooth muscle cell migration (GO:1904752)	1/12	0.169966	0.553229	0	0	5.82795	10.328	TPM1
inositol phosphate catabolic process (GO:0071545)	1/12	0.169966	0.553229	0	0	5.82795	10.328	SYNJ2
keratan sulfate catabolic process (GO:0042340)	1/12	0.169966	0.553229	0	0	5.82795	10.328	ACAN
megakaryocyte differentiation (GO:0030219)	1/12	0.169966	0.553229	0	0	5.82795	10.328	ZFPM1
positive regulation of T-helper 1 type immune response (GO:0002827)	1/12	0.169966	0.553229	0	0	5.82795	10.328	IL1R1
microtubule anchoring at microtubule organizing center (GO:0072393)	1/12	0.169966	0.553229	0	0	5.82795	10.328	NINL
mitotic nuclear membrane disassembly (GO:0007077)	1/12	0.169966	0.553229	0	0	5.82795	10.328	LPIN1
modulation by host of viral process (GO:0044788)	1/12	0.169966	0.553229	0	0	5.82795	10.328	IGF2R
neuron projection morphogenesis (GO:0048812)	4/140	0.170203	0.553229	0	0	1.89203	3.35034	FARP1;CTNND2;NYAP2;SHANK1
positive regulation of peptidyl-serine phosphorylation (GO:0033138)	3/93	0.172911	0.553229	0	0	2.1423	3.75968	SPRY2;EGFR;SNCA
negative regulation of cell projection organization (GO:0031345)	2/49	0.174187	0.553229	0	0	2.73189	4.77432	SPRY2;GRIN2B
receptor internalization (GO:0031623)	2/49	0.174187	0.553229	0	0	2.73189	4.77432	ITGB1;SNCA
positive regulation of epithelial cell migration (GO:0010634)	3/94	0.17672	0.553229	0	0	2.11865	3.67201	NRP2;PRKCE;ETS1
receptor-mediated endocytosis (GO:0006898)	4/143	0.179274	0.553229	0	0	1.85091	3.18141	ITGB1;MSR1;IGF2R;SNCA
monocarboxylic acid metabolic process (GO:0032787)	4/143	0.179274	0.553229	0	0	1.85091	3.18141	CKMT2;AGXT2;HYI;ALDH8A1
chloride transmembrane transport (GO:1902476)	2/50	0.179708	0.553229	0	0	2.67484	4.59115	GLRA2;GLRA3
regulation of cell migration (GO:0030334)	9/408	0.179809	0.553229	0	0	1.45545	2.49735	ITGB1;LIMCH1;DLC1;TPM1;SPRY2;FERMT2;EGFR;PLXNA4;MYLK
negative regulation of cellular senescence (GO:2000773)	1/13	0.182756	0.553229	0	0	5.34202	9.0793	HMGA2
regulation of cell communication by electrical coupling (GO:0010649)	1/13	0.182756	0.553229	0	0	5.34202	9.0793	PDE4D
negative regulation of macrophage derived foam cell differentiation (GO:0010745)	1/13	0.182756	0.553229	0	0	5.34202	9.0793	ITGAV
negative regulation of mononuclear cell migration (GO:0071676)	1/13	0.182756	0.553229	0	0	5.34202	9.0793	DUSP1
cell part morphogenesis (GO:0032990)	1/13	0.182756	0.553229	0	0	5.34202	9.0793	PID1
regulation of fibrinolysis (GO:0051917)	1/13	0.182756	0.553229	0	0	5.34202	9.0793	KLKB1
regulation of interleukin-5 production (GO:0032674)	1/13	0.182756	0.553229	0	0	5.34202	9.0793	PDE4D
regulation of leukocyte adhesion to vascular endothelial cell (GO:1904994)	1/13	0.182756	0.553229	0	0	5.34202	9.0793	ETS1
regulation of mitotic cell cycle spindle assembly checkpoint (GO:0090266)	1/13	0.182756	0.553229	0	0	5.34202	9.0793	DUSP1
detection of calcium ion (GO:0005513)	1/13	0.182756	0.553229	0	0	5.34202	9.0793	KCNMB2
regulation of platelet-derived growth factor receptor signaling pathway (GO:0010640)	1/13	0.182756	0.553229	0	0	5.34202	9.0793	SNCA
embryonic hemopoiesis (GO:0035162)	1/13	0.182756	0.553229	0	0	5.34202	9.0793	ZFPM1
endochondral bone morphogenesis (GO:0060350)	1/13	0.182756	0.553229	0	0	5.34202	9.0793	COL13A1
regulation of protein acetylation (GO:1901983)	1/13	0.182756	0.553229	0	0	5.34202	9.0793	ARNTL
plasma membrane repair (GO:0001778)	1/13	0.182756	0.553229	0	0	5.34202	9.0793	ANXA6
entry into host (GO:0044409)	1/13	0.182756	0.553229	0	0	5.34202	9.0793	ITGAV
positive regulation of calcineurin-mediated signaling (GO:0106058)	1/13	0.182756	0.553229	0	0	5.34202	9.0793	CAMTA1
positive regulation of calcineurin-NFAT signaling cascade (GO:0070886)	1/13	0.182756	0.553229	0	0	5.34202	9.0793	CAMTA1
regulation of short-term neuronal synaptic plasticity (GO:0048172)	1/13	0.182756	0.553229	0	0	5.34202	9.0793	SHISA6
positive regulation of cell aging (GO:0090343)	1/13	0.182756	0.553229	0	0	5.34202	9.0793	HMGA2
response to interleukin-6 (GO:0070741)	1/13	0.182756	0.553229	0	0	5.34202	9.0793	PID1
response to iron ion (GO:0010039)	1/13	0.182756	0.553229	0	0	5.34202	9.0793	SNCA
positive regulation of protein acetylation (GO:1901985)	1/13	0.182756	0.553229	0	0	5.34202	9.0793	ARNTL
positive regulation of purine nucleotide biosynthetic process (GO:1900373)	1/13	0.182756	0.553229	0	0	5.34202	9.0793	PID1
protein heterotetramerization (GO:0051290)	1/13	0.182756	0.553229	0	0	5.34202	9.0793	GRIN2B
negative regulation by host of viral transcription (GO:0043922)	1/13	0.182756	0.553229	0	0	5.34202	9.0793	HMGA2
regulation of axonogenesis (GO:0050770)	2/51	0.185255	0.556498	0	0	2.62011	4.41757	ROBO2;PLXNA4
negative regulation of protein ubiquitination (GO:0031397)	2/51	0.185255	0.556498	0	0	2.62011	4.41757	SPRY2;SENP2
negative regulation of transport (GO:0051051)	2/51	0.185255	0.556498	0	0	2.62011	4.41757	ITGAV;SNCA
regulation of MAP kinase activity (GO:0043405)	3/97	0.188284	0.556498	0	0	2.05072	3.4243	DUSP1;SPRY2;EGFR
regulation of exocytosis (GO:0017157)	2/52	0.190827	0.556498	0	0	2.56758	4.25292	RAB3C;SNCA
regulation of release of sequestered calcium ion into cytosol (GO:0051279)	2/52	0.190827	0.556498	0	0	2.56758	4.25292	PDE4D;SNCA
negative regulation of neuron death (GO:1901215)	3/98	0.192181	0.556498	0	0	2.02903	3.34651	CRLF1;NFATC4;SNCA
regulation of neuron apoptotic process (GO:0043523)	3/98	0.192181	0.556498	0	0	2.02903	3.34651	EGLN2;CRLF1;NFATC4
pyrimidine nucleoside biosynthetic process (GO:0046134)	1/14	0.19535	0.556498	0	0	4.93084	8.05188	PUDP
negative regulation of fibroblast growth factor receptor signaling pathway (GO:0040037)	1/14	0.19535	0.556498	0	0	4.93084	8.05188	SPRY2
atrial septum development (GO:0003283)	1/14	0.19535	0.556498	0	0	4.93084	8.05188	ZFPM1
regulation of cell projection organization (GO:0031344)	1/14	0.19535	0.556498	0	0	4.93084	8.05188	SPRY2
cAMP metabolic process (GO:0046058)	1/14	0.19535	0.556498	0	0	4.93084	8.05188	PDE4D
negative regulation of pri-miRNA transcription by RNA polymerase II (GO:1902894)	1/14	0.19535	0.556498	0	0	4.93084	8.05188	NFATC4
negative regulation of smooth muscle cell migration (GO:0014912)	1/14	0.19535	0.556498	0	0	4.93084	8.05188	TPM1
cellular response to low-density lipoprotein particle stimulus (GO:0071404)	1/14	0.19535	0.556498	0	0	4.93084	8.05188	ITGB1
negative regulation of T cell mediated immunity (GO:0002710)	1/14	0.19535	0.556498	0	0	4.93084	8.05188	AHR
neuromuscular process controlling balance (GO:0050885)	1/14	0.19535	0.556498	0	0	4.93084	8.05188	SHANK1
regulation of lipase activity (GO:0060191)	1/14	0.19535	0.556498	0	0	4.93084	8.05188	SNCA
nuclear membrane disassembly (GO:0051081)	1/14	0.19535	0.556498	0	0	4.93084	8.05188	LPIN1
regulation of trophoblast cell migration (GO:1901163)	1/14	0.19535	0.556498	0	0	4.93084	8.05188	ACVR1B
growth hormone receptor signaling pathway via JAK-STAT (GO:0060397)	1/14	0.19535	0.556498	0	0	4.93084	8.05188	GHR
response to chemokine (GO:1990868)	1/14	0.19535	0.556498	0	0	4.93084	8.05188	DUSP1
heterochromatin organization (GO:0070828)	1/14	0.19535	0.556498	0	0	4.93084	8.05188	HMGA2
response to UV-A (GO:0070141)	1/14	0.19535	0.556498	0	0	4.93084	8.05188	EGFR
retinal metabolic process (GO:0042574)	1/14	0.19535	0.556498	0	0	4.93084	8.05188	ALDH8A1
sequestering of extracellular ligand from receptor (GO:0035581)	1/14	0.19535	0.556498	0	0	4.93084	8.05188	FBN2
smooth muscle contraction (GO:0006939)	1/14	0.19535	0.556498	0	0	4.93084	8.05188	MYLK
T-helper cell differentiation (GO:0042093)	1/14	0.19535	0.556498	0	0	4.93084	8.05188	ZFPM1
thymus development (GO:0048538)	1/14	0.19535	0.556498	0	0	4.93084	8.05188	TBX1
regulation of potassium ion transmembrane transport (GO:1901379)	2/54	0.202034	0.565759	0	0	2.46858	3.94805	NOS1AP;KCNMB2
striated muscle contraction (GO:0006941)	2/54	0.202034	0.565759	0	0	2.46858	3.94805	STAC;TPM1
regulation of angiogenesis (GO:0045765)	5/203	0.204377	0.565759	0	0	1.62466	2.57962	ITGB1;PTPRM;HMGA2;SPRY2;ETS1
negative regulation of protein phosphorylation (GO:0001933)	4/152	0.207402	0.565759	0	0	1.73755	2.73334	PID1;PDE4D;SPRY2;SNCA
negative regulation of protein modification by small protein conjugation or removal (GO:1903321)	2/55	0.207666	0.565759	0	0	2.42188	3.80677	SPRY2;SENP2
positive regulation of response to DNA damage stimulus (GO:2001022)	2/55	0.207666	0.565759	0	0	2.42188	3.80677	HMGA2;EGFR
regulation of aerobic respiration (GO:1903715)	1/15	0.20775	0.565759	0	0	4.57841	7.19459	CBFA2T3
negative regulation of single stranded viral RNA replication via double stranded DNA intermediate (GO:0045869)	1/15	0.20775	0.565759	0	0	4.57841	7.19459	HMGA2
regulation of integrin activation (GO:0033623)	1/15	0.20775	0.565759	0	0	4.57841	7.19459	FERMT2
contractile actin filament bundle assembly (GO:0030038)	1/15	0.20775	0.565759	0	0	4.57841	7.19459	ITGB1
peptidyl-tyrosine autophosphorylation (GO:0038083)	1/15	0.20775	0.565759	0	0	4.57841	7.19459	EGFR
phosphatidylethanolamine biosynthetic process (GO:0006646)	1/15	0.20775	0.565759	0	0	4.57841	7.19459	LPIN1
embryonic cranial skeleton morphogenesis (GO:0048701)	1/15	0.20775	0.565759	0	0	4.57841	7.19459	TBX1
endoderm development (GO:0007492)	1/15	0.20775	0.565759	0	0	4.57841	7.19459	DUSP1
regulation of secretion (GO:0051046)	1/15	0.20775	0.565759	0	0	4.57841	7.19459	OPRK1
positive regulation of chromosome organization (GO:2001252)	1/15	0.20775	0.565759	0	0	4.57841	7.19459	PPP1R10
ganglioside biosynthetic process (GO:0001574)	1/15	0.20775	0.565759	0	0	4.57841	7.19459	ST8SIA4
positive regulation of keratinocyte differentiation (GO:0045618)	1/15	0.20775	0.565759	0	0	4.57841	7.19459	PRKCH
RNA phosphodiester bond hydrolysis, endonucleolytic (GO:0090502)	1/15	0.20775	0.565759	0	0	4.57841	7.19459	NYNRIN
interleukin-27-mediated signaling pathway (GO:0070106)	1/15	0.20775	0.565759	0	0	4.57841	7.19459	CRLF1
stress fiber assembly (GO:0043149)	1/15	0.20775	0.565759	0	0	4.57841	7.19459	ITGB1
modulation by host of viral genome replication (GO:0044827)	1/15	0.20775	0.565759	0	0	4.57841	7.19459	YTHDC2
regulation of protein catabolic process (GO:0042176)	3/102	0.207965	0.565759	0	0	1.94665	3.05698	EGLN2;EGFR;BANP
positive regulation of vasculature development (GO:1904018)	3/102	0.207965	0.565759	0	0	1.94665	3.05698	ITGB1;HMGA2;ETS1
positive regulation of cell differentiation (GO:0045597)	6/258	0.20839	0.565853	0	0	1.53264	2.40371	FBN2;MSR1;PRKCH;TCF4;FERMT2;ARNTL
glycosaminoglycan catabolic process (GO:0006027)	2/56	0.213314	0.57554	0	0	2.37691	3.6723	ACAN;GPC5
Rho protein signal transduction (GO:0007266)	2/56	0.213314	0.57554	0	0	2.37691	3.6723	ARHGEF3;ARHGEF1
regulation of protein kinase B signaling (GO:0051896)	5/207	0.215319	0.57554	0	0	1.59216	2.44498	ITGB1;GFRAL;SPRY2;FERMT2;EGFR
negative regulation of apoptotic process (GO:0043066)	10/485	0.216514	0.57554	0	0	1.35761	2.07728	ITGB1;TBX1;PRKCH;API5;HMGA2;SPRY2;EGFR;CRLF1;NFATC4;SNCA
regulation of reactive oxygen species metabolic process (GO:2000377)	2/57	0.218976	0.57554	0	0	2.33357	3.54421	PID1;SNCA
negative regulation of anoikis (GO:2000811)	1/16	0.21996	0.57554	0	0	4.27296	6.47059	ITGB1
negative regulation of cell-substrate junction organization (GO:0150118)	1/16	0.21996	0.57554	0	0	4.27296	6.47059	DLC1
regulation of activin receptor signaling pathway (GO:0032925)	1/16	0.21996	0.57554	0	0	4.27296	6.47059	ACVR1B
negative regulation of epithelial cell differentiation (GO:0030857)	1/16	0.21996	0.57554	0	0	4.27296	6.47059	SPRY2
regulation of ATP biosynthetic process (GO:2001169)	1/16	0.21996	0.57554	0	0	4.27296	6.47059	PID1
negative regulation of focal adhesion assembly (GO:0051895)	1/16	0.21996	0.57554	0	0	4.27296	6.47059	DLC1
negative regulation of histone modification (GO:0031057)	1/16	0.21996	0.57554	0	0	4.27296	6.47059	SNCA
regulation of ERBB signaling pathway (GO:1901184)	1/16	0.21996	0.57554	0	0	4.27296	6.47059	EGFR
dendrite self-avoidance (GO:0070593)	1/16	0.21996	0.57554	0	0	4.27296	6.47059	PALLD
odontogenesis of dentin-containing tooth (GO:0042475)	1/16	0.21996	0.57554	0	0	4.27296	6.47059	TBX1
glycosphingolipid biosynthetic process (GO:0006688)	1/16	0.21996	0.57554	0	0	4.27296	6.47059	ST8SIA4
positive regulation of leukocyte adhesion to vascular endothelial cell (GO:1904996)	1/16	0.21996	0.57554	0	0	4.27296	6.47059	ETS1
sympathetic nervous system development (GO:0048485)	1/16	0.21996	0.57554	0	0	4.27296	6.47059	NRP2
positive regulation of small molecule metabolic process (GO:0062013)	1/16	0.21996	0.57554	0	0	4.27296	6.47059	PRKCE
mesenchyme development (GO:0060485)	1/16	0.21996	0.57554	0	0	4.27296	6.47059	HMGA2
peptidyl-serine phosphorylation (GO:0018105)	4/156	0.220293	0.57554	0	0	1.69148	2.55887	PRKCH;PRKCE;PKN2;CSNK1G1
regulation of cell cycle process (GO:0010564)	3/106	0.224027	0.582971	0	0	1.87067	2.7985	SIX3;HMGA2;SND1
receptor metabolic process (GO:0043112)	2/58	0.224652	0.582971	0	0	2.29178	3.4221	ITGB1;SNCA
eye development (GO:0001654)	2/58	0.224652	0.582971	0	0	2.29178	3.4221	FBN2;SIX3
cellular response to growth factor stimulus (GO:0071363)	4/158	0.226817	0.582971	0	0	1.66934	2.47666	TBX1;SPRY2;ACVR1B;EGFR
phospholipid transport (GO:0015914)	2/59	0.230338	0.582971	0	0	2.25146	3.30561	ATP8A1;PITPNC1
positive regulation of tyrosine phosphorylation of STAT protein (GO:0042531)	2/59	0.230338	0.582971	0	0	2.25146	3.30561	GHR;CRLF1
negative regulation of signal transduction (GO:0009968)	6/267	0.23048	0.582971	0	0	1.4791	2.17072	PID1;WIF1;SPRY2;NFATC1;EGFR;SNCA
negative regulation of cell aging (GO:0090344)	1/17	0.231982	0.582971	0	0	4.0057	5.8527	HMGA2
regulation of cellular respiration (GO:0043457)	1/17	0.231982	0.582971	0	0	4.0057	5.8527	CBFA2T3
negative regulation of peptidyl-threonine phosphorylation (GO:0010801)	1/17	0.231982	0.582971	0	0	4.0057	5.8527	SPRY2
cellular response to fatty acid (GO:0071398)	1/17	0.231982	0.582971	0	0	4.0057	5.8527	PID1
negative regulation of vascular associated smooth muscle cell proliferation (GO:1904706)	1/17	0.231982	0.582971	0	0	4.0057	5.8527	TPM1
regulation of neuroblast proliferation (GO:1902692)	1/17	0.231982	0.582971	0	0	4.0057	5.8527	SIX3
pharyngeal system development (GO:0060037)	1/17	0.231982	0.582971	0	0	4.0057	5.8527	TBX1
regulation of receptor recycling (GO:0001919)	1/17	0.231982	0.582971	0	0	4.0057	5.8527	SNCA
regulation of stem cell proliferation (GO:0072091)	1/17	0.231982	0.582971	0	0	4.0057	5.8527	HMGA2
positive regulation of cyclin-dependent protein serine/threonine kinase activity (GO:0045737)	1/17	0.231982	0.582971	0	0	4.0057	5.8527	EGFR
positive regulation of DNA replication (GO:0045740)	1/17	0.231982	0.582971	0	0	4.0057	5.8527	EGFR
ruffle organization (GO:0031529)	1/17	0.231982	0.582971	0	0	4.0057	5.8527	TPM1
snRNA metabolic process (GO:0016073)	1/17	0.231982	0.582971	0	0	4.0057	5.8527	INTS9
mesonephric tubule development (GO:0072164)	1/17	0.231982	0.582971	0	0	4.0057	5.8527	ROBO2
protein heterooligomerization (GO:0051291)	1/17	0.231982	0.582971	0	0	4.0057	5.8527	GRIN2B
peptidyl-threonine phosphorylation (GO:0018107)	2/60	0.236033	0.592125	0	0	2.21253	3.19441	CDC42BPB;ACVR1B
O-glycan processing (GO:0016266)	2/61	0.241737	0.594183	0	0	2.17492	3.08818	XXYLT1;GALNT9
regulation of adaptive immune response (GO:0002819)	1/18	0.24382	0.594183	0	0	3.76988	5.32053	AHR
regulation of catabolic process (GO:0009894)	1/18	0.24382	0.594183	0	0	3.76988	5.32053	ITGB1
negative regulation of Rho protein signal transduction (GO:0035024)	1/18	0.24382	0.594183	0	0	3.76988	5.32053	DLC1
cellular response to zinc ion (GO:0071294)	1/18	0.24382	0.594183	0	0	3.76988	5.32053	GLRA2
regulation of presynapse assembly (GO:1905606)	1/18	0.24382	0.594183	0	0	3.76988	5.32053	SNCA
regulation of presynapse organization (GO:0099174)	1/18	0.24382	0.594183	0	0	3.76988	5.32053	SNCA
regulation of production of miRNAs involved in gene silencing by miRNA (GO:1903798)	1/18	0.24382	0.594183	0	0	3.76988	5.32053	EGFR
regulation of single stranded viral RNA replication via double stranded DNA intermediate (GO:0045091)	1/18	0.24382	0.594183	0	0	3.76988	5.32053	HMGA2
regulation of transforming growth factor beta production (GO:0071634)	1/18	0.24382	0.594183	0	0	3.76988	5.32053	ITGAV
regulation of ventricular cardiac muscle cell membrane repolarization (GO:0060307)	1/18	0.24382	0.594183	0	0	3.76988	5.32053	NOS1AP
positive regulation of excitatory postsynaptic potential (GO:2000463)	1/18	0.24382	0.594183	0	0	3.76988	5.32053	SHANK1
intracellular estrogen receptor signaling pathway (GO:0030520)	1/18	0.24382	0.594183	0	0	3.76988	5.32053	EGLN2
positive regulation of nitric-oxide synthase activity (GO:0051000)	1/18	0.24382	0.594183	0	0	3.76988	5.32053	NOS1AP
leukocyte tethering or rolling (GO:0050901)	1/18	0.24382	0.594183	0	0	3.76988	5.32053	ITGB1
synaptic transmission, glutamatergic (GO:0035249)	1/18	0.24382	0.594183	0	0	3.76988	5.32053	GRIA2
triglyceride biosynthetic process (GO:0019432)	1/18	0.24382	0.594183	0	0	3.76988	5.32053	LPIN1
positive regulation of cysteine-type endopeptidase activity (GO:2001056)	2/62	0.247446	0.594206	0	0	2.13856	2.98664	BLID;GRIN2B
positive regulation of MAPK cascade (GO:0043410)	6/274	0.248153	0.594206	0	0	1.43995	2.00688	TBX1;GFRAL;SPRY2;ROR1;FERMT2;EGFR
cellular response to reactive oxygen species (GO:0034614)	2/63	0.25316	0.594206	0	0	2.1034	2.88951	TPM1;EGFR
positive regulation of DNA metabolic process (GO:0051054)	2/63	0.25316	0.594206	0	0	2.1034	2.88951	PPP1R10;EGFR
positive regulation of cell motility (GO:2000147)	5/221	0.254941	0.594206	0	0	1.4879	2.03354	ITGB1;SPRY2;FERMT2;EGFR;MYLK
activin receptor signaling pathway (GO:0032924)	1/19	0.255476	0.594206	0	0	3.56026	4.85843	ACVR1B
regulation of bicellular tight junction assembly (GO:2000810)	1/19	0.255476	0.594206	0	0	3.56026	4.85843	PRKCH
cardiac atrium morphogenesis (GO:0003209)	1/19	0.255476	0.594206	0	0	3.56026	4.85843	ZFPM1
negative regulation of nervous system development (GO:0051961)	1/19	0.255476	0.594206	0	0	3.56026	4.85843	ROBO2
cellular response to copper ion (GO:0071280)	1/19	0.255476	0.594206	0	0	3.56026	4.85843	SNCA
neuromuscular process (GO:0050905)	1/19	0.255476	0.594206	0	0	3.56026	4.85843	SHANK1
regulation of lymphocyte proliferation (GO:0050670)	1/19	0.255476	0.594206	0	0	3.56026	4.85843	AHR
regulation of nervous system process (GO:0031644)	1/19	0.255476	0.594206	0	0	3.56026	4.85843	DLGAP1
DNA double-strand break processing (GO:0000729)	1/19	0.255476	0.594206	0	0	3.56026	4.85843	RNF138
dopamine metabolic process (GO:0042417)	1/19	0.255476	0.594206	0	0	3.56026	4.85843	SNCA
excitatory postsynaptic potential (GO:0060079)	1/19	0.255476	0.594206	0	0	3.56026	4.85843	GRIN2B
regulation of stem cell population maintenance (GO:2000036)	1/19	0.255476	0.594206	0	0	3.56026	4.85843	HMGA2
regulation of vascular endothelial growth factor signaling pathway (GO:1900746)	1/19	0.255476	0.594206	0	0	3.56026	4.85843	SPRY2
positive regulation of focal adhesion assembly (GO:0051894)	1/19	0.255476	0.594206	0	0	3.56026	4.85843	FERMT2
response to fatty acid (GO:0070542)	1/19	0.255476	0.594206	0	0	3.56026	4.85843	PID1
leukocyte adhesion to vascular endothelial cell (GO:0061756)	1/19	0.255476	0.594206	0	0	3.56026	4.85843	ITGB1
ureteric bud development (GO:0001657)	1/19	0.255476	0.594206	0	0	3.56026	4.85843	ROBO2
vesicle transport along actin filament (GO:0030050)	1/19	0.255476	0.594206	0	0	3.56026	4.85843	MYO1B
N-glycan processing (GO:0006491)	1/19	0.255476	0.594206	0	0	3.56026	4.85843	ST8SIA4
negative regulation of cell motility (GO:2000146)	3/114	0.256807	0.594206	0	0	1.73514	2.3588	LIMCH1;DLC1;TPM1
peptidyl-serine modification (GO:0018209)	4/169	0.263499	0.594206	0	0	1.55718	2.07682	PRKCH;PRKCE;PKN2;CSNK1G1
positive regulation of nucleic acid-templated transcription (GO:1903508)	10/511	0.264396	0.594206	0	0	1.28542	1.71	TBX1;TBL1XR1;HMGA2;NFATC1;TCF4;AHR;PCBD2;ETS1;EGFR;ARNTL
inorganic anion transmembrane transport (GO:0098661)	2/65	0.264595	0.594206	0	0	2.03641	2.70753	GLRA2;GLRA3
protein autoubiquitination (GO:0051865)	2/65	0.264595	0.594206	0	0	2.03641	2.70753	SH3RF3;UBE3D
positive regulation of angiogenesis (GO:0045766)	3/116	0.265108	0.594206	0	0	1.70425	2.2626	ITGB1;HMGA2;ETS1
adrenergic receptor signaling pathway (GO:0071875)	1/20	0.266952	0.594206	0	0	3.37271	4.45429	PDE4D
regulation of acute inflammatory response (GO:0002673)	1/20	0.266952	0.594206	0	0	3.37271	4.45429	KLKB1
regulation of fibroblast growth factor receptor signaling pathway (GO:0040036)	1/20	0.266952	0.594206	0	0	3.37271	4.45429	SPRY2
cortical actin cytoskeleton organization (GO:0030866)	1/20	0.266952	0.594206	0	0	3.37271	4.45429	FMNL2
energy reserve metabolic process (GO:0006112)	1/20	0.266952	0.594206	0	0	3.37271	4.45429	PID1
eye morphogenesis (GO:0048592)	1/20	0.266952	0.594206	0	0	3.37271	4.45429	FBN2
positive regulation of cyclin-dependent protein kinase activity (GO:1904031)	1/20	0.266952	0.594206	0	0	3.37271	4.45429	EGFR
ganglioside metabolic process (GO:0001573)	1/20	0.266952	0.594206	0	0	3.37271	4.45429	ST8SIA4
positive regulation of epidermal cell differentiation (GO:0045606)	1/20	0.266952	0.594206	0	0	3.37271	4.45429	PRKCH
granulocyte differentiation (GO:0030851)	1/20	0.266952	0.594206	0	0	3.37271	4.45429	CBFA2T3
growth hormone receptor signaling pathway (GO:0060396)	1/20	0.266952	0.594206	0	0	3.37271	4.45429	GHR
skeletal muscle contraction (GO:0003009)	1/20	0.266952	0.594206	0	0	3.37271	4.45429	STAC
lipopolysaccharide-mediated signaling pathway (GO:0031663)	1/20	0.266952	0.594206	0	0	3.37271	4.45429	PRKCE
positive regulation of protein processing (GO:0010954)	1/20	0.266952	0.594206	0	0	3.37271	4.45429	KLKB1
toll-like receptor 4 signaling pathway (GO:0034142)	1/20	0.266952	0.594206	0	0	3.37271	4.45429	PRKCE
mesoderm development (GO:0007498)	1/20	0.266952	0.594206	0	0	3.37271	4.45429	TBX1
miRNA metabolic process (GO:0010586)	1/20	0.266952	0.594206	0	0	3.37271	4.45429	SND1
positive regulation of cell projection organization (GO:0031346)	3/117	0.269271	0.594206	0	0	1.68921	2.21631	ROBO2;ROR1;PLXNA4
embryonic organ development (GO:0048568)	2/66	0.270313	0.594206	0	0	2.00449	2.62222	COL13A1;ZFPM1
positive regulation of cell cycle (GO:0045787)	2/66	0.270313	0.594206	0	0	2.00449	2.62222	PKN2;EGFR
positive regulation of cell death (GO:0010942)	2/66	0.270313	0.594206	0	0	2.00449	2.62222	GRIN2B;SNCA
positive regulation of ERK1 and ERK2 cascade (GO:0070374)	4/172	0.273697	0.594206	0	0	1.52914	1.98135	SPRY2;ROR1;FERMT2;EGFR
regulation of epidermal growth factor receptor signaling pathway (GO:0042058)	2/67	0.276031	0.594206	0	0	1.97355	2.54044	SPRY2;EGFR
peptidyl-threonine modification (GO:0018210)	2/67	0.276031	0.594206	0	0	1.97355	2.54044	CDC42BPB;ACVR1B
vascular endothelial growth factor receptor signaling pathway (GO:0048010)	2/67	0.276031	0.594206	0	0	1.97355	2.54044	NRP2;ITGAV
phosphorylation (GO:0016310)	8/400	0.276163	0.594206	0	0	1.31293	1.68943	NUAK1;PRKCH;PRKCE;HUNK;PKN2;CDC42BPB;ACVR1B;DGKH
positive regulation of cysteine-type endopeptidase activity involved in apoptotic process (GO:0043280)	3/119	0.277618	0.594206	0	0	1.65992	2.1272	DLC1;BLID;SNCA
actin filament-based transport (GO:0099515)	1/21	0.278252	0.594206	0	0	3.20391	4.09853	MYO1B
regulation of anoikis (GO:2000209)	1/21	0.278252	0.594206	0	0	3.20391	4.09853	ITGB1
autonomic nervous system development (GO:0048483)	1/21	0.278252	0.594206	0	0	3.20391	4.09853	ARX
negative regulation of ion transmembrane transporter activity (GO:0032413)	1/21	0.278252	0.594206	0	0	3.20391	4.09853	PRKCE
calcium ion transport into cytosol (GO:0060402)	1/21	0.278252	0.594206	0	0	3.20391	4.09853	GRIN2B
calcium-mediated signaling using intracellular calcium source (GO:0035584)	1/21	0.278252	0.594206	0	0	3.20391	4.09853	PTGFR
regulation of cell-substrate junction assembly (GO:0090109)	1/21	0.278252	0.594206	0	0	3.20391	4.09853	LIMCH1
regulation of cholesterol metabolic process (GO:0090181)	1/21	0.278252	0.594206	0	0	3.20391	4.09853	TTC39B
negative regulation of peptidyl-serine phosphorylation (GO:0033137)	1/21	0.278252	0.594206	0	0	3.20391	4.09853	PDE4D
regulation of dendritic spine development (GO:0060998)	1/21	0.278252	0.594206	0	0	3.20391	4.09853	SHANK1
negative regulation of protein localization to cell periphery (GO:1904376)	1/21	0.278252	0.594206	0	0	3.20391	4.09853	PID1
negative regulation of protein localization to plasma membrane (GO:1903077)	1/21	0.278252	0.594206	0	0	3.20391	4.09853	PID1
negative regulation of reproductive process (GO:2000242)	1/21	0.278252	0.594206	0	0	3.20391	4.09853	DUSP1
cellular response to estradiol stimulus (GO:0071392)	1/21	0.278252	0.594206	0	0	3.20391	4.09853	EGFR
negative regulation of small GTPase mediated signal transduction (GO:0051058)	1/21	0.278252	0.594206	0	0	3.20391	4.09853	SPRY2
epithelial cell development (GO:0002064)	1/21	0.278252	0.594206	0	0	3.20391	4.09853	SIX3
positive regulation of antigen receptor-mediated signaling pathway (GO:0050857)	1/21	0.278252	0.594206	0	0	3.20391	4.09853	PRKCH
extrinsic apoptotic signaling pathway in absence of ligand (GO:0097192)	1/21	0.278252	0.594206	0	0	3.20391	4.09853	ITGAV
positive regulation of glycolytic process (GO:0045821)	1/21	0.278252	0.594206	0	0	3.20391	4.09853	ZBTB20
positive regulation of lipid storage (GO:0010884)	1/21	0.278252	0.594206	0	0	3.20391	4.09853	MSR1
sensory perception of pain (GO:0019233)	1/21	0.278252	0.594206	0	0	3.20391	4.09853	OPRK1
sterol transport (GO:0015918)	1/21	0.278252	0.594206	0	0	3.20391	4.09853	MSR1
positive regulation of purine nucleotide metabolic process (GO:1900544)	1/21	0.278252	0.594206	0	0	3.20391	4.09853	ZBTB20
positive regulation of T cell cytokine production (GO:0002726)	1/21	0.278252	0.594206	0	0	3.20391	4.09853	IL1R1
positive regulation of transcription from RNA polymerase II promoter involved in cellular response to chemical stimulus (GO:1901522)	1/21	0.278252	0.594206	0	0	3.20391	4.09853	CHD6
mitochondrial calcium ion transmembrane transport (GO:0006851)	1/21	0.278252	0.594206	0	0	3.20391	4.09853	MICU2
zinc ion transport (GO:0006829)	1/21	0.278252	0.594206	0	0	3.20391	4.09853	SLC39A11
cation transport (GO:0006812)	4/174	0.280534	0.598197	0	0	1.51099	1.92056	KCNG1;SLC6A17;KCNMB2;SLC5A12
negative regulation of transforming growth factor beta receptor signaling pathway (GO:0030512)	2/68	0.281746	0.59902	0	0	1.94355	2.462	FBN2;SPRY2
regulation of tyrosine phosphorylation of STAT protein (GO:0042509)	2/68	0.281746	0.59902	0	0	1.94355	2.462	GHR;CRLF1
cellular response to decreased oxygen levels (GO:0036294)	2/69	0.287457	0.60461	0	0	1.91445	2.38671	EGLN2;KCND2
peptidyl-tyrosine phosphorylation (GO:0018108)	2/69	0.287457	0.60461	0	0	1.91445	2.38671	GHR;EGFR
regulation of cardiac muscle cell membrane repolarization (GO:0099623)	1/22	0.289379	0.60461	0	0	3.05119	3.78353	NOS1AP
regulation of execution phase of apoptosis (GO:1900117)	1/22	0.289379	0.60461	0	0	3.05119	3.78353	DLC1
cellular response to osmotic stress (GO:0071470)	1/22	0.289379	0.60461	0	0	3.05119	3.78353	MYLK
neuronal action potential (GO:0019228)	1/22	0.289379	0.60461	0	0	3.05119	3.78353	KCNMB2
regulation of lipid storage (GO:0010883)	1/22	0.289379	0.60461	0	0	3.05119	3.78353	ITGAV
peptidyl-threonine dephosphorylation (GO:0035970)	1/22	0.289379	0.60461	0	0	3.05119	3.78353	DUSP1
positive regulation of calcium ion transmembrane transporter activity (GO:1901021)	1/22	0.289379	0.60461	0	0	3.05119	3.78353	STAC
positive regulation of dendritic spine development (GO:0060999)	1/22	0.289379	0.60461	0	0	3.05119	3.78353	SHANK1
microglial cell activation (GO:0001774)	1/22	0.289379	0.60461	0	0	3.05119	3.78353	SNCA
zinc ion transmembrane transport (GO:0071577)	1/22	0.289379	0.60461	0	0	3.05119	3.78353	SLC39A11
potassium ion transport (GO:0006813)	3/122	0.290184	0.60542	0	0	1.61783	2.00164	KCNG1;KCND2;KCNMB2
glycerophospholipid biosynthetic process (GO:0046474)	4/177	0.290837	0.605911	0	0	1.48456	1.83342	INPP4B;SYNJ2;LPIN1;DGKH
wound healing (GO:0042060)	2/70	0.293163	0.606525	0	0	1.8862	2.31441	TPM1;ANXA6
positive regulation of epithelial cell proliferation (GO:0050679)	3/123	0.294382	0.606525	0	0	1.60426	1.96181	TBX1;NRP2;EGFR
supramolecular fiber organization (GO:0097435)	7/351	0.29759	0.606525	0	0	1.308	1.58535	MYO1B;COL13A1;COL6A2;TPM1;COL21A1;FIGN;SNCA
protein tetramerization (GO:0051262)	2/71	0.298863	0.606525	0	0	1.85877	2.24496	GRIN2B;SNCA
negative regulation of neuron apoptotic process (GO:0043524)	2/71	0.298863	0.606525	0	0	1.85877	2.24496	CRLF1;NFATC4
regulation of glycolytic process (GO:0006110)	2/71	0.298863	0.606525	0	0	1.85877	2.24496	ZBTB20;CBFA2T3
phosphatidylinositol-mediated signaling (GO:0048015)	2/71	0.298863	0.606525	0	0	1.85877	2.24496	PLCB4;NYAP2
gland development (GO:0048732)	2/71	0.298863	0.606525	0	0	1.85877	2.24496	TBX1;SIX3
acylglycerol biosynthetic process (GO:0046463)	1/23	0.300335	0.606525	0	0	2.91235	3.50314	LPIN1
negative regulation of G protein-coupled receptor signaling pathway (GO:0045744)	1/23	0.300335	0.606525	0	0	2.91235	3.50314	SNCA
regulation of B cell receptor signaling pathway (GO:0050855)	1/23	0.300335	0.606525	0	0	2.91235	3.50314	PRKCH
regulation of calcium ion transmembrane transport (GO:1903169)	1/23	0.300335	0.606525	0	0	2.91235	3.50314	NOS1AP
regulation of cysteine-type endopeptidase activity (GO:2000116)	1/23	0.300335	0.606525	0	0	2.91235	3.50314	GRIN2B
regulation of interleukin-4 production (GO:0032673)	1/23	0.300335	0.606525	0	0	2.91235	3.50314	ZFPM1
nucleotide metabolic process (GO:0009117)	1/23	0.300335	0.606525	0	0	2.91235	3.50314	FHIT
diacylglycerol metabolic process (GO:0046339)	1/23	0.300335	0.606525	0	0	2.91235	3.50314	DGKH
regulation of peptidase activity (GO:0052547)	1/23	0.300335	0.606525	0	0	2.91235	3.50314	A2ML1
ear morphogenesis (GO:0042471)	1/23	0.300335	0.606525	0	0	2.91235	3.50314	TBX1
ERK1 and ERK2 cascade (GO:0070371)	1/23	0.300335	0.606525	0	0	2.91235	3.50314	ITGAV
regulation of release of sequestered calcium ion into cytosol by sarcoplasmic reticulum (GO:0010880)	1/23	0.300335	0.606525	0	0	2.91235	3.50314	PDE4D
regulation of steroid metabolic process (GO:0019218)	1/23	0.300335	0.606525	0	0	2.91235	3.50314	TTC39B
response to copper ion (GO:0046688)	1/23	0.300335	0.606525	0	0	2.91235	3.50314	SNCA
cell morphogenesis involved in differentiation (GO:0000904)	2/72	0.304556	0.611643	0	0	1.83212	2.17821	ITGAV;FERMT2
negative regulation of supramolecular fiber organization (GO:1902904)	2/72	0.304556	0.611643	0	0	1.83212	2.17821	SHANK1;SNCA
extrinsic apoptotic signaling pathway (GO:0097191)	2/72	0.304556	0.611643	0	0	1.83212	2.17821	ITGAV;ACVR1B
positive regulation of neurogenesis (GO:0050769)	2/72	0.304556	0.611643	0	0	1.83212	2.17821	ROBO2;PLXNA4
synapse organization (GO:0050808)	3/126	0.306999	0.612112	0	0	1.56489	1.848	FARP1;CTNND2;SNCA
negative regulation of cell adhesion (GO:0007162)	2/73	0.31024	0.612112	0	0	1.80622	2.11402	DUSP1;PLXNA4
positive regulation of synaptic transmission (GO:0050806)	2/73	0.31024	0.612112	0	0	1.80622	2.11402	GRIN2B;NFATC4
purine nucleotide metabolic process (GO:0006163)	1/24	0.311122	0.612112	0	0	2.78558	3.25237	FHIT
purine ribonucleotide catabolic process (GO:0009154)	1/24	0.311122	0.612112	0	0	2.78558	3.25237	PDE4D
negative regulation of neuron differentiation (GO:0045665)	1/24	0.311122	0.612112	0	0	2.78558	3.25237	SIX3
cellular response to catecholamine stimulus (GO:0071870)	1/24	0.311122	0.612112	0	0	2.78558	3.25237	SNCA
negative regulation of stress fiber assembly (GO:0051497)	1/24	0.311122	0.612112	0	0	2.78558	3.25237	DLC1
dorsal/ventral pattern formation (GO:0009953)	1/24	0.311122	0.612112	0	0	2.78558	3.25237	SIX3
establishment of mitotic spindle orientation (GO:0000132)	1/24	0.311122	0.612112	0	0	2.78558	3.25237	ITGB1
positive regulation of carbohydrate metabolic process (GO:0045913)	1/24	0.311122	0.612112	0	0	2.78558	3.25237	ZBTB20
positive regulation of cell-substrate junction organization (GO:0150117)	1/24	0.311122	0.612112	0	0	2.78558	3.25237	FERMT2
heterochromatin assembly (GO:0031507)	1/24	0.311122	0.612112	0	0	2.78558	3.25237	HMGA2
lipid translocation (GO:0034204)	1/24	0.311122	0.612112	0	0	2.78558	3.25237	ATP8A1
positive regulation of transcription from RNA polymerase II promoter in response to stress (GO:0036003)	1/24	0.311122	0.612112	0	0	2.78558	3.25237	CHD6
plasma membrane bounded cell projection organization (GO:0120036)	3/128	0.315422	0.6171	0	0	1.5397	1.77657	GPRIN3;TPM1;PTPRM
muscle contraction (GO:0006936)	3/129	0.319636	0.6171	0	0	1.5274	1.74211	CKMT2;TPM1;MYLK
negative regulation of cellular carbohydrate metabolic process (GO:0010677)	1/25	0.321743	0.6171	0	0	2.66938	3.02708	CBFA2T3
receptor signaling pathway via STAT (GO:0097696)	1/25	0.321743	0.6171	0	0	2.66938	3.02708	GHR
regulation of cAMP-mediated signaling (GO:0043949)	1/25	0.321743	0.6171	0	0	2.66938	3.02708	PDE4D
regulation of cardiac muscle cell action potential (GO:0098901)	1/25	0.321743	0.6171	0	0	2.66938	3.02708	NOS1AP
negative regulation of ion transport (GO:0043271)	1/25	0.321743	0.6171	0	0	2.66938	3.02708	SNCA
regulation of cholesterol transport (GO:0032374)	1/25	0.321743	0.6171	0	0	2.66938	3.02708	TTC39B
regulation of dopamine secretion (GO:0014059)	1/25	0.321743	0.6171	0	0	2.66938	3.02708	SNCA
cellular response to hexose stimulus (GO:0071331)	1/25	0.321743	0.6171	0	0	2.66938	3.02708	ZBTB20
negative regulation of sequestering of calcium ion (GO:0051283)	1/25	0.321743	0.6171	0	0	2.66938	3.02708	ANXA6
chemical synaptic transmission, postsynaptic (GO:0099565)	1/25	0.321743	0.6171	0	0	2.66938	3.02708	GRIN2B
organophosphate ester transport (GO:0015748)	1/25	0.321743	0.6171	0	0	2.66938	3.02708	PITPNC1
divalent inorganic cation homeostasis (GO:0072507)	1/25	0.321743	0.6171	0	0	2.66938	3.02708	SNCA
phosphatidylinositol dephosphorylation (GO:0046856)	1/25	0.321743	0.6171	0	0	2.66938	3.02708	SYNJ2
energy derivation by oxidation of organic compounds (GO:0015980)	1/25	0.321743	0.6171	0	0	2.66938	3.02708	PID1
regulation of ryanodine-sensitive calcium-release channel activity (GO:0060314)	1/25	0.321743	0.6171	0	0	2.66938	3.02708	PDE4D
positive regulation of lipid metabolic process (GO:0045834)	1/25	0.321743	0.6171	0	0	2.66938	3.02708	ZBTB20
ventricular cardiac muscle tissue development (GO:0003229)	1/25	0.321743	0.6171	0	0	2.66938	3.02708	TPM1
positive regulation of transcription by RNA polymerase II (GO:0045944)	16/908	0.325763	0.622341	0	0	1.15486	1.29528	TBX1;PID1;NFIX;HMGA2;NFATC1;PRDM2;AHR;ETS1;EGFR;GLIS1;ARNTL;NFIA;TBL1XR1;TCF4;LPIN1;ZFPM1
regulation of epithelial to mesenchymal transition (GO:0010717)	2/76	0.327232	0.622341	0	0	1.73273	1.93561	SPRY2;FERMT2
cellular response to metal ion (GO:0071248)	3/131	0.328064	0.622341	0	0	1.50338	1.67559	GLRA2;EGFR;SNCA
negative regulation of protein localization to membrane (GO:1905476)	1/26	0.332201	0.622341	0	0	2.56248	2.82388	PID1
negative regulation of receptor-mediated endocytosis (GO:0048261)	1/26	0.332201	0.622341	0	0	2.56248	2.82388	ITGAV
regulation of mitotic metaphase/anaphase transition (GO:0030071)	1/26	0.332201	0.622341	0	0	2.56248	2.82388	DUSP1
regulation of monocyte chemotaxis (GO:0090025)	1/26	0.332201	0.622341	0	0	2.56248	2.82388	DUSP1
regulation of myelination (GO:0031641)	1/26	0.332201	0.622341	0	0	2.56248	2.82388	NKX6-2
endothelial cell development (GO:0001885)	1/26	0.332201	0.622341	0	0	2.56248	2.82388	PDE4D
regulation of telomere maintenance (GO:0032204)	1/26	0.332201	0.622341	0	0	2.56248	2.82388	PPP1R10
positive regulation of G1/S transition of mitotic cell cycle (GO:1900087)	1/26	0.332201	0.622341	0	0	2.56248	2.82388	EGFR
hippo signaling (GO:0035329)	1/26	0.332201	0.622341	0	0	2.56248	2.82388	DCHS1
positive regulation of interleukin-2 production (GO:0032743)	1/26	0.332201	0.622341	0	0	2.56248	2.82388	PDE4D
positive regulation of ion transmembrane transporter activity (GO:0032414)	1/26	0.332201	0.622341	0	0	2.56248	2.82388	STAC
retinoic acid metabolic process (GO:0042573)	1/26	0.332201	0.622341	0	0	2.56248	2.82388	ALDH8A1
snRNA processing (GO:0016180)	1/26	0.332201	0.622341	0	0	2.56248	2.82388	INTS9
lamellipodium assembly (GO:0030032)	1/26	0.332201	0.622341	0	0	2.56248	2.82388	ITGB1
metanephros development (GO:0001656)	1/26	0.332201	0.622341	0	0	2.56248	2.82388	ROBO2
regulation of cell motility (GO:2000145)	3/133	0.336492	0.624684	0	0	1.4801	1.6121	PKN2;PLXNA4;EGFR
transmembrane receptor protein serine/threonine kinase signaling pathway (GO:0007178)	3/133	0.336492	0.624684	0	0	1.4801	1.6121	ITGB1;ACVR1B;FERMT2
negative regulation of blood vessel morphogenesis (GO:2000181)	2/78	0.338498	0.624684	0	0	1.68696	1.82738	PTPRM;SPRY2
negative regulation of protein serine/threonine kinase activity (GO:0071901)	2/78	0.338498	0.624684	0	0	1.68696	1.82738	DUSP1;SPRY2
negative regulation of Wnt signaling pathway (GO:0030178)	4/191	0.339452	0.624684	0	0	1.37243	1.48281	WIF1;NFATC1;BICC1;SHISA6
regulation of cardiac muscle cell contraction (GO:0086004)	1/27	0.342499	0.624684	0	0	2.46379	2.63992	PDE4D
negative regulation of insulin receptor signaling pathway (GO:0046627)	1/27	0.342499	0.624684	0	0	2.46379	2.63992	PID1
bile acid biosynthetic process (GO:0006699)	1/27	0.342499	0.624684	0	0	2.46379	2.63992	CH25H
regulation of cell junction assembly (GO:1901888)	1/27	0.342499	0.624684	0	0	2.46379	2.63992	PRKCH
camera-type eye development (GO:0043010)	1/27	0.342499	0.624684	0	0	2.46379	2.63992	FBN2
cellular lipid catabolic process (GO:0044242)	1/27	0.342499	0.624684	0	0	2.46379	2.63992	LPIN1
negative regulation of protein polymerization (GO:0032272)	1/27	0.342499	0.624684	0	0	2.46379	2.63992	SNCA
cellular response to cadmium ion (GO:0071276)	1/27	0.342499	0.624684	0	0	2.46379	2.63992	EGFR
cellular senescence (GO:0090398)	1/27	0.342499	0.624684	0	0	2.46379	2.63992	HMGA2
positive regulation of calcium ion transmembrane transport (GO:1904427)	1/27	0.342499	0.624684	0	0	2.46379	2.63992	SNCA
positive regulation of cellular component movement (GO:0051272)	1/27	0.342499	0.624684	0	0	2.46379	2.63992	ETS1
regulation of vasculature development (GO:1901342)	1/27	0.342499	0.624684	0	0	2.46379	2.63992	ETS1
positive regulation of gene silencing by miRNA (GO:2000637)	1/27	0.342499	0.624684	0	0	2.46379	2.63992	EGFR
response to glucocorticoid (GO:0051384)	1/27	0.342499	0.624684	0	0	2.46379	2.63992	SLIT3
melanosome organization (GO:0032438)	1/27	0.342499	0.624684	0	0	2.46379	2.63992	ASIP
modulation of excitatory postsynaptic potential (GO:0098815)	1/27	0.342499	0.624684	0	0	2.46379	2.63992	SHANK1
positive regulation of apoptotic process (GO:0043065)	6/310	0.343804	0.625262	0	0	1.26708	1.35284	ITGB1;DLC1;ARHGEF3;HMGA2;ARHGEF1;SNCA
regulation of nucleic acid-templated transcription (GO:1903506)	8/430	0.344077	0.625262	0	0	1.21769	1.29915	NKX6-2;NFIA;ZFAT;HMGA2;PRDM2;AHR;ACVR1B;ARNTL
regulation of neuron differentiation (GO:0045664)	2/79	0.34411	0.625262	0	0	1.66497	1.77618	SIX3;TCF4
positive regulation of cell adhesion (GO:0045785)	2/80	0.349706	0.625857	0	0	1.64354	1.7268	TPM1;ITGAV
positive regulation of phosphorylation (GO:0042327)	5/253	0.350578	0.625857	0	0	1.29378	1.35611	TBX1;LIMCH1;ZBTB20;ROR1;EGFR
negative regulation of cellular response to insulin stimulus (GO:1900077)	1/28	0.352638	0.625857	0	0	2.37242	2.47281	PID1
regulation of B cell activation (GO:0050864)	1/28	0.352638	0.625857	0	0	2.37242	2.47281	AHR
regulation of calcineurin-NFAT signaling cascade (GO:0070884)	1/28	0.352638	0.625857	0	0	2.37242	2.47281	CAMTA1
calcium ion import (GO:0070509)	1/28	0.352638	0.625857	0	0	2.37242	2.47281	MICU2
cellular response to acid chemical (GO:0071229)	1/28	0.352638	0.625857	0	0	2.37242	2.47281	GLRA2
cellular response to epidermal growth factor stimulus (GO:0071364)	1/28	0.352638	0.625857	0	0	2.37242	2.47281	EGFR
cellular response to interleukin-6 (GO:0071354)	1/28	0.352638	0.625857	0	0	2.37242	2.47281	PID1
neutral amino acid transport (GO:0015804)	1/28	0.352638	0.625857	0	0	2.37242	2.47281	SLC6A17
cytosolic calcium ion transport (GO:0060401)	1/28	0.352638	0.625857	0	0	2.37242	2.47281	MICU2
regulation of reactive oxygen species biosynthetic process (GO:1903426)	1/28	0.352638	0.625857	0	0	2.37242	2.47281	SNCA
regulation of small molecule metabolic process (GO:0062012)	1/28	0.352638	0.625857	0	0	2.37242	2.47281	TTC39B
response to ketone (GO:1901654)	1/28	0.352638	0.625857	0	0	2.37242	2.47281	SLIT3
RNA phosphodiester bond hydrolysis (GO:0090501)	1/28	0.352638	0.625857	0	0	2.37242	2.47281	NYNRIN
sarcomere organization (GO:0045214)	1/28	0.352638	0.625857	0	0	2.37242	2.47281	TPM1
positive regulation of monooxygenase activity (GO:0032770)	1/28	0.352638	0.625857	0	0	2.37242	2.47281	NOS1AP
keratan sulfate biosynthetic process (GO:0018146)	1/28	0.352638	0.625857	0	0	2.37242	2.47281	ACAN
leukocyte cell-cell adhesion (GO:0007159)	1/28	0.352638	0.625857	0	0	2.37242	2.47281	ITGB1
activation of cysteine-type endopeptidase activity involved in apoptotic process (GO:0006919)	2/81	0.355287	0.629702	0	0	1.62265	1.67917	DLC1;SNCA
protein phosphorylation (GO:0006468)	9/496	0.356053	0.629702	0	0	1.18702	1.2258	NUAK1;PRKCH;PRKCE;HUNK;PKN2;CDC42BPB;ACVR1B;EGFR;CSNK1G1
regulation of intracellular signal transduction (GO:1902531)	8/437	0.360301	0.629702	0	0	1.19739	1.22231	NUAK1;STARD8;DLC1;ARHGEF3;ARHGEF1;ITGAV;EGFR;BANP
ephrin receptor signaling pathway (GO:0048013)	2/82	0.36085	0.629702	0	0	1.60229	1.6332	GRIN2B;ANKS1B
positive regulation of cytoskeleton organization (GO:0051495)	2/82	0.36085	0.629702	0	0	1.60229	1.6332	PRKCE;SYNPO2
negative regulation of epithelial to mesenchymal transition (GO:0010719)	1/29	0.362621	0.629702	0	0	2.28758	2.32051	SPRY2
regulation of calcium ion transmembrane transporter activity (GO:1901019)	1/29	0.362621	0.629702	0	0	2.28758	2.32051	PDE4D
negative regulation of myeloid leukocyte differentiation (GO:0002762)	1/29	0.362621	0.629702	0	0	2.28758	2.32051	ZFPM1
regulation of double-strand break repair via nonhomologous end joining (GO:2001032)	1/29	0.362621	0.629702	0	0	2.28758	2.32051	HMGA2
determination of bilateral symmetry (GO:0009855)	1/29	0.362621	0.629702	0	0	2.28758	2.32051	TBX1
regulation of neuronal synaptic plasticity (GO:0048168)	1/29	0.362621	0.629702	0	0	2.28758	2.32051	SHISA6
establishment of endothelial barrier (GO:0061028)	1/29	0.362621	0.629702	0	0	2.28758	2.32051	PDE4D
establishment of mitotic spindle localization (GO:0040001)	1/29	0.362621	0.629702	0	0	2.28758	2.32051	ITGB1
response to cadmium ion (GO:0046686)	1/29	0.362621	0.629702	0	0	2.28758	2.32051	EGFR
response to zinc ion (GO:0010043)	1/29	0.362621	0.629702	0	0	2.28758	2.32051	GLRA2
lamellipodium organization (GO:0097581)	1/29	0.362621	0.629702	0	0	2.28758	2.32051	ITGB1
mismatch repair (GO:0006298)	1/29	0.362621	0.629702	0	0	2.28758	2.32051	PMS1
positive regulation of viral genome replication (GO:0045070)	1/29	0.362621	0.629702	0	0	2.28758	2.32051	PKN2
enzyme linked receptor protein signaling pathway (GO:0007167)	3/140	0.36592	0.632382	0	0	1.40397	1.41147	ROR1;ACVR1B;EGFR
regulation of osteoblast differentiation (GO:0045667)	2/83	0.366395	0.632382	0	0	1.58243	1.58882	FBN2;FERMT2
regulation of cytokinesis (GO:0032465)	2/84	0.371922	0.632382	0	0	1.56305	1.54597	PRKCE;PKN2
vascular transport (GO:0010232)	2/84	0.371922	0.632382	0	0	1.56305	1.54597	ATP8A1;SLC6A17
negative regulation of cytoskeleton organization (GO:0051494)	1/30	0.372451	0.632382	0	0	2.20858	2.1813	SHANK1
artery morphogenesis (GO:0048844)	1/30	0.372451	0.632382	0	0	2.20858	2.1813	TBX1
regulation of catecholamine secretion (GO:0050433)	1/30	0.372451	0.632382	0	0	2.20858	2.1813	SNCA
negative regulation of Notch signaling pathway (GO:0045746)	1/30	0.372451	0.632382	0	0	2.20858	2.1813	EGFR
cell projection organization (GO:0030030)	1/30	0.372451	0.632382	0	0	2.20858	2.1813	ITGB1
plasma membrane invagination (GO:0099024)	1/30	0.372451	0.632382	0	0	2.20858	2.1813	MSR1
regulation of protein localization to membrane (GO:1905475)	1/30	0.372451	0.632382	0	0	2.20858	2.1813	GPC5
establishment of spindle orientation (GO:0051294)	1/30	0.372451	0.632382	0	0	2.20858	2.1813	ITGB1
positive regulation of endopeptidase activity (GO:0010950)	1/30	0.372451	0.632382	0	0	2.20858	2.1813	GRIN2B
regulation of vasoconstriction (GO:0019229)	1/30	0.372451	0.632382	0	0	2.20858	2.1813	KCNMB2
synaptic vesicle cycle (GO:0099504)	1/30	0.372451	0.632382	0	0	2.20858	2.1813	SNCA
maintenance of blood-brain barrier (GO:0035633)	1/30	0.372451	0.632382	0	0	2.20858	2.1813	ITGB1
positive regulation of small GTPase mediated signal transduction (GO:0051057)	1/30	0.372451	0.632382	0	0	2.20858	2.1813	ITGAV
primary neural tube formation (GO:0014020)	1/30	0.372451	0.632382	0	0	2.20858	2.1813	DLC1
ncRNA catabolic process (GO:0034661)	1/30	0.372451	0.632382	0	0	2.20858	2.1813	SND1
negative regulation of cellular process (GO:0048523)	10/566	0.374408	0.634961	0	0	1.15494	1.13463	TBX1;DUSP1;DLC1;ANXA6;SLIT3;ACVR1B;CBFA2T3;ETS1;FERMT2;PLXNA4
regulation of cell cycle G2/M phase transition (GO:1902749)	2/85	0.377429	0.636731	0	0	1.54414	1.50456	HAUS7;NINL
cellular response to oxygen-containing compound (GO:1901701)	6/323	0.379409	0.636731	0	0	1.2143	1.17683	TBX1;GLRA2;PID1;TPM1;AHR;EGFR
aminoglycan catabolic process (GO:0006026)	1/31	0.38213	0.636731	0	0	2.13485	2.05372	GPC5
receptor signaling pathway via JAK-STAT (GO:0007259)	1/31	0.38213	0.636731	0	0	2.13485	2.05372	GHR
negative regulation of DNA binding (GO:0043392)	1/31	0.38213	0.636731	0	0	2.13485	2.05372	HMGA2
negative regulation of proteasomal ubiquitin-dependent protein catabolic process (GO:0032435)	1/31	0.38213	0.636731	0	0	2.13485	2.05372	FHIT
cellular response to cAMP (GO:0071320)	1/31	0.38213	0.636731	0	0	2.13485	2.05372	AHR
phosphatidylethanolamine metabolic process (GO:0046337)	1/31	0.38213	0.636731	0	0	2.13485	2.05372	LPIN1
phospholipid translocation (GO:0045332)	1/31	0.38213	0.636731	0	0	2.13485	2.05372	ATP8A1
embryonic skeletal system morphogenesis (GO:0048704)	1/31	0.38213	0.636731	0	0	2.13485	2.05372	TBX1
positive regulation of leukocyte cell-cell adhesion (GO:1903039)	1/31	0.38213	0.636731	0	0	2.13485	2.05372	ETS1
positive regulation of Rho protein signal transduction (GO:0035025)	1/31	0.38213	0.636731	0	0	2.13485	2.05372	ARHGEF3
tube closure (GO:0060606)	1/31	0.38213	0.636731	0	0	2.13485	2.05372	DLC1
negative regulation of cell migration (GO:0030336)	3/144	0.382646	0.636731	0	0	1.36386	1.31019	LIMCH1;DLC1;TPM1
negative regulation of phosphorylation (GO:0042326)	2/86	0.382917	0.636731	0	0	1.52568	1.46455	PID1;CBFA2T3
positive regulation of endothelial cell migration (GO:0010595)	2/86	0.382917	0.636731	0	0	1.52568	1.46455	NRP2;ETS1
transport across blood-brain barrier (GO:0150104)	2/86	0.382917	0.636731	0	0	1.52568	1.46455	ATP8A1;SLC6A17
negative regulation of angiogenesis (GO:0016525)	2/87	0.388383	0.640979	0	0	1.50765	1.42588	PTPRM;SPRY2
activation of phospholipase C activity (GO:0007202)	1/32	0.39166	0.640979	0	0	2.06588	1.93648	EGFR
negative regulation of cell-matrix adhesion (GO:0001953)	1/32	0.39166	0.640979	0	0	2.06588	1.93648	DLC1
negative regulation of chemotaxis (GO:0050922)	1/32	0.39166	0.640979	0	0	2.06588	1.93648	ROBO2
negative regulation of double-strand break repair (GO:2000780)	1/32	0.39166	0.640979	0	0	2.06588	1.93648	HMGA2
negative regulation of intracellular steroid hormone receptor signaling pathway (GO:0033144)	1/32	0.39166	0.640979	0	0	2.06588	1.93648	ARNTL
regulation of cellular biosynthetic process (GO:0031326)	1/32	0.39166	0.640979	0	0	2.06588	1.93648	NOS1AP
negative regulation of microtubule polymerization or depolymerization (GO:0031111)	1/32	0.39166	0.640979	0	0	2.06588	1.93648	SNCA
cellular response to glucose stimulus (GO:0071333)	1/32	0.39166	0.640979	0	0	2.06588	1.93648	ZBTB20
chondrocyte differentiation (GO:0002062)	1/32	0.39166	0.640979	0	0	2.06588	1.93648	HMGA2
ERBB2 signaling pathway (GO:0038128)	1/32	0.39166	0.640979	0	0	2.06588	1.93648	EGFR
positive regulation of receptor signaling pathway via STAT (GO:1904894)	1/32	0.39166	0.640979	0	0	2.06588	1.93648	GHR
positive regulation of telomere maintenance (GO:0032206)	1/32	0.39166	0.640979	0	0	2.06588	1.93648	PPP1R10
modulation by host of symbiont process (GO:0051851)	1/32	0.39166	0.640979	0	0	2.06588	1.93648	HMGA2
negative regulation of binding (GO:0051100)	2/88	0.393828	0.643267	0	0	1.49004	1.38848	HMGA2;ZFPM1
regulation of cysteine-type endopeptidase activity involved in apoptotic process (GO:0043281)	2/89	0.399252	0.643267	0	0	1.47284	1.35231	BLID;SNCA
positive regulation of inflammatory response (GO:0050729)	2/89	0.399252	0.643267	0	0	1.47284	1.35231	ETS1;SNCA
transforming growth factor beta receptor signaling pathway (GO:0007179)	2/89	0.399252	0.643267	0	0	1.47284	1.35231	ITGB1;FERMT2
post-Golgi vesicle-mediated transport (GO:0006892)	2/89	0.399252	0.643267	0	0	1.47284	1.35231	MYO1B;EXOC4
actin filament bundle assembly (GO:0051017)	1/33	0.401043	0.643267	0	0	2.00122	1.82849	MYO1B
actin filament bundle organization (GO:0061572)	1/33	0.401043	0.643267	0	0	2.00122	1.82849	MYO1B
apoptotic cell clearance (GO:0043277)	1/33	0.401043	0.643267	0	0	2.00122	1.82849	ITGAV
bile acid metabolic process (GO:0008206)	1/33	0.401043	0.643267	0	0	2.00122	1.82849	CH25H
regulation of cholesterol efflux (GO:0010874)	1/33	0.401043	0.643267	0	0	2.00122	1.82849	TTC39B
negative regulation of smooth muscle cell proliferation (GO:0048662)	1/33	0.401043	0.643267	0	0	2.00122	1.82849	TPM1
regulation of histone acetylation (GO:0035065)	1/33	0.401043	0.643267	0	0	2.00122	1.82849	SNCA
neuron projection extension (GO:1990138)	1/33	0.401043	0.643267	0	0	2.00122	1.82849	NRP2
phosphatidylcholine biosynthetic process (GO:0006656)	1/33	0.401043	0.643267	0	0	2.00122	1.82849	LPIN1
signal transduction by p53 class mediator (GO:0072331)	1/33	0.401043	0.643267	0	0	2.00122	1.82849	FHIT
keratan sulfate metabolic process (GO:0042339)	1/33	0.401043	0.643267	0	0	2.00122	1.82849	ACAN
positive regulation of receptor signaling pathway via JAK-STAT (GO:0046427)	1/33	0.401043	0.643267	0	0	2.00122	1.82849	GHR
mitotic G2 DNA damage checkpoint signaling (GO:0007095)	1/33	0.401043	0.643267	0	0	2.00122	1.82849	HMGA2
sodium ion transport (GO:0006814)	2/90	0.404652	0.645939	0	0	1.45603	1.31731	SLC6A17;SLC5A12
protein complex oligomerization (GO:0051259)	2/90	0.404652	0.645939	0	0	1.45603	1.31731	GLRA3;SNCA
positive regulation of supramolecular fiber organization (GO:1902905)	2/91	0.410029	0.645939	0	0	1.4396	1.28344	PRKCE;SYNPO2
autophagosome maturation (GO:0097352)	1/34	0.410283	0.645939	0	0	1.94048	1.72879	LIX1
cardiac muscle contraction (GO:0060048)	1/34	0.410283	0.645939	0	0	1.94048	1.72879	TPM1
cellular response to amino acid stimulus (GO:0071230)	1/34	0.410283	0.645939	0	0	1.94048	1.72879	GLRA2
cellular response to vascular endothelial growth factor stimulus (GO:0035924)	1/34	0.410283	0.645939	0	0	1.94048	1.72879	SPRY2
neural tube closure (GO:0001843)	1/34	0.410283	0.645939	0	0	1.94048	1.72879	DLC1
regulation of keratinocyte differentiation (GO:0045616)	1/34	0.410283	0.645939	0	0	1.94048	1.72879	PRKCH
phosphatidylinositol 3-kinase signaling (GO:0014065)	1/34	0.410283	0.645939	0	0	1.94048	1.72879	NYAP2
positive regulation of calcium ion transport into cytosol (GO:0010524)	1/34	0.410283	0.645939	0	0	1.94048	1.72879	SNCA
regulation of transmembrane transport (GO:0034762)	1/34	0.410283	0.645939	0	0	1.94048	1.72879	SNCA
histone lysine methylation (GO:0034968)	1/34	0.410283	0.645939	0	0	1.94048	1.72879	PRDM5
positive regulation of pri-miRNA transcription by RNA polymerase II (GO:1902895)	1/34	0.410283	0.645939	0	0	1.94048	1.72879	ETS1
positive regulation of release of sequestered calcium ion into cytosol (GO:0051281)	1/34	0.410283	0.645939	0	0	1.94048	1.72879	SNCA
ventricular cardiac muscle tissue morphogenesis (GO:0055010)	1/34	0.410283	0.645939	0	0	1.94048	1.72879	TPM1
protein insertion into membrane (GO:0051205)	1/34	0.410283	0.645939	0	0	1.94048	1.72879	EGFR
inorganic cation transmembrane transport (GO:0098662)	5/274	0.414583	0.64897	0	0	1.19149	1.04909	KCNG1;SLC6A17;KCND2;SLC39A11;ITGAV
regulation of endothelial cell proliferation (GO:0001936)	2/92	0.415383	0.64897	0	0	1.42353	1.25065	NRP2;PTPRM
cellular response to fibroblast growth factor stimulus (GO:0044344)	2/92	0.415383	0.64897	0	0	1.42353	1.25065	TBX1;SHCBP1
regulation of peptidyl-tyrosine phosphorylation (GO:0050730)	2/92	0.415383	0.64897	0	0	1.42353	1.25065	GHR;EGFR
retinoid metabolic process (GO:0001523)	2/92	0.415383	0.64897	0	0	1.42353	1.25065	GPC5;ALDH8A1
Wnt signaling pathway (GO:0016055)	2/92	0.415383	0.64897	0	0	1.42353	1.25065	FERMT2;CSNK1G1
actin filament organization (GO:0007015)	3/152	0.415775	0.64897	0	0	1.29011	1.13221	MYO1B;TPM1;GAS2
negative regulation of epithelial cell migration (GO:0010633)	1/35	0.41938	0.64897	0	0	1.88331	1.63656	PTPRM
blood vessel diameter maintenance (GO:0097746)	1/35	0.41938	0.64897	0	0	1.88331	1.63656	KCNMB2
regulation of lipid biosynthetic process (GO:0046890)	1/35	0.41938	0.64897	0	0	1.88331	1.63656	ZBTB20
peptidyl-tyrosine dephosphorylation (GO:0035335)	1/35	0.41938	0.64897	0	0	1.88331	1.63656	DUSP1
regulation of postsynaptic membrane potential (GO:0060078)	1/35	0.41938	0.64897	0	0	1.88331	1.63656	GRIN2B
positive regulation of cell cycle G1/S phase transition (GO:1902808)	1/35	0.41938	0.64897	0	0	1.88331	1.63656	EGFR
positive regulation of lipid biosynthetic process (GO:0046889)	1/35	0.41938	0.64897	0	0	1.88331	1.63656	ZBTB20
positive regulation of reproductive process (GO:2000243)	1/35	0.41938	0.64897	0	0	1.88331	1.63656	ACVR1B
muscle cell differentiation (GO:0042692)	1/35	0.41938	0.64897	0	0	1.88331	1.63656	TBX1
dephosphorylation (GO:0016311)	3/153	0.419878	0.64897	0	0	1.28144	1.11202	DUSP1;PTPRM;PTPN5
regulation of epithelial cell proliferation (GO:0050678)	2/93	0.420712	0.64897	0	0	1.40781	1.2189	TBX1;EGFR
regulation of heart contraction (GO:0008016)	2/93	0.420712	0.64897	0	0	1.40781	1.2189	PDE4D;TPM1
negative regulation of nucleic acid-templated transcription (GO:1903507)	8/464	0.423358	0.652359	0	0	1.12491	0.966903	NKX6-2;SFMBT2;PRDM5;SIX3;HMGA2;AHR;CBFA2T3;ARNTL
negative regulation of cell death (GO:0060548)	2/94	0.426016	0.653777	0	0	1.39244	1.18814	FERMT2;SNCA
negative regulation of MAPK cascade (GO:0043409)	2/94	0.426016	0.653777	0	0	1.39244	1.18814	DUSP1;SPRY2
regulation of kinase activity (GO:0043549)	2/94	0.426016	0.653777	0	0	1.39244	1.18814	ROR1;EGFR
regulation of cardiac muscle contraction (GO:0055117)	1/36	0.428337	0.653777	0	0	1.82941	1.55106	PDE4D
positive regulation of bone mineralization (GO:0030501)	1/36	0.428337	0.653777	0	0	1.82941	1.55106	FBN2
intrinsic apoptotic signaling pathway by p53 class mediator (GO:0072332)	1/36	0.428337	0.653777	0	0	1.82941	1.55106	FHIT
macrophage activation (GO:0042116)	1/36	0.428337	0.653777	0	0	1.82941	1.55106	SNCA
positive regulation of substrate adhesion-dependent cell spreading (GO:1900026)	1/36	0.428337	0.653777	0	0	1.82941	1.55106	FERMT2
Wnt signaling pathway, calcium modulating pathway (GO:0007223)	1/36	0.428337	0.653777	0	0	1.82941	1.55106	NFATC1
regulation of cell growth (GO:0001558)	4/217	0.429852	0.6554	0	0	1.2033	1.01596	EGLN2;SLIT3;ACVR1B;EGFR
ciliary basal body-plasma membrane docking (GO:0097711)	2/95	0.431295	0.656867	0	0	1.3774	1.15834	HAUS7;NINL
regulation of cellular macromolecule biosynthetic process (GO:2000112)	8/468	0.432699	0.656867	0	0	1.1149	0.933964	NKX6-2;NFIA;ZFAT;HMGA2;PRDM2;AHR;ACVR1B;ARNTL
regulation of vesicle-mediated transport (GO:0060627)	2/96	0.436548	0.656867	0	0	1.36268	1.12946	RAB3C;ITGAV
cellular response to lipid (GO:0071396)	4/219	0.436709	0.656867	0	0	1.19198	0.987545	TBX1;PID1;AHR;EGFR
negative regulation of endothelial cell proliferation (GO:0001937)	1/37	0.437156	0.656867	0	0	1.7785	1.47165	PTPRM
negative regulation of stress-activated MAPK cascade (GO:0032873)	1/37	0.437156	0.656867	0	0	1.7785	1.47165	DUSP1
regulation of glucose import (GO:0046324)	1/37	0.437156	0.656867	0	0	1.7785	1.47165	PID1
regulation of p38MAPK cascade (GO:1900744)	1/37	0.437156	0.656867	0	0	1.7785	1.47165	DUSP1
phagocytosis, engulfment (GO:0006911)	1/37	0.437156	0.656867	0	0	1.7785	1.47165	MSR1
positive regulation of calcium ion transport (GO:0051928)	1/37	0.437156	0.656867	0	0	1.7785	1.47165	MYLK
regulation of transport (GO:0051049)	1/37	0.437156	0.656867	0	0	1.7785	1.47165	SNCA
regulation of vascular associated smooth muscle cell proliferation (GO:1904705)	1/37	0.437156	0.656867	0	0	1.7785	1.47165	TPM1
positive regulation of exocytosis (GO:0045921)	1/37	0.437156	0.656867	0	0	1.7785	1.47165	SNCA
positive regulation of signaling receptor activity (GO:2000273)	1/37	0.437156	0.656867	0	0	1.7785	1.47165	ITGB1
positive regulation of multicellular organismal process (GO:0051240)	6/345	0.439658	0.659942	0	0	1.13421	0.932045	GHR;PRKCH;PTH2R;ACVR1B;LPIN1;FERMT2
positive regulation of cold-induced thermogenesis (GO:0120162)	2/97	0.441774	0.660335	0	0	1.34826	1.10147	PTH2R;LPIN1
glycosaminoglycan biosynthetic process (GO:0006024)	2/97	0.441774	0.660335	0	0	1.34826	1.10147	ACAN;GPC5
actin-myosin filament sliding (GO:0033275)	1/38	0.44584	0.660335	0	0	1.73035	1.39776	TPM1
negative regulation of endothelial cell migration (GO:0010596)	1/38	0.44584	0.660335	0	0	1.73035	1.39776	PTPRM
negative regulation of proteasomal protein catabolic process (GO:1901799)	1/38	0.44584	0.660335	0	0	1.73035	1.39776	FHIT
negative regulation of TOR signaling (GO:0032007)	1/38	0.44584	0.660335	0	0	1.73035	1.39776	ARNTL
negative regulation of ubiquitin-dependent protein catabolic process (GO:2000059)	1/38	0.44584	0.660335	0	0	1.73035	1.39776	FHIT
regulation of phosphoprotein phosphatase activity (GO:0043666)	1/38	0.44584	0.660335	0	0	1.73035	1.39776	NUAK1
response to cAMP (GO:0051591)	1/38	0.44584	0.660335	0	0	1.73035	1.39776	AHR
response to estradiol (GO:0032355)	1/38	0.44584	0.660335	0	0	1.73035	1.39776	EGFR
sterol biosynthetic process (GO:0016126)	1/38	0.44584	0.660335	0	0	1.73035	1.39776	CH25H
positive regulation of signaling (GO:0023056)	1/38	0.44584	0.660335	0	0	1.73035	1.39776	SNCA
muscle filament sliding (GO:0030049)	1/38	0.44584	0.660335	0	0	1.73035	1.39776	TPM1
positive regulation of cell population proliferation (GO:0008284)	8/474	0.44668	0.660665	0	0	1.1002	0.886664	TBX1;PTGFR;PID1;PRKCH;HMGA2;ITGAV;EGFR;CRLF1
positive regulation of defense response (GO:0031349)	2/98	0.446974	0.660665	0	0	1.33415	1.07433	ETS1;SNCA
positive regulation of programmed cell death (GO:0043068)	5/286	0.450799	0.66564	0	0	1.13991	0.908202	ITGB1;ARHGEF3;HMGA2;ARHGEF1;SNCA
protein monoubiquitination (GO:0006513)	1/39	0.45439	0.666194	0	0	1.68472	1.32891	UBE3D
negative regulation of cellular metabolic process (GO:0031324)	1/39	0.45439	0.666194	0	0	1.68472	1.32891	ITGAV
negative regulation of secretion by cell (GO:1903531)	1/39	0.45439	0.666194	0	0	1.68472	1.32891	SNCA
odontogenesis (GO:0042476)	1/39	0.45439	0.666194	0	0	1.68472	1.32891	TBX1
regulation of peptidyl-threonine phosphorylation (GO:0010799)	1/39	0.45439	0.666194	0	0	1.68472	1.32891	SPRY2
phospholipid dephosphorylation (GO:0046839)	1/39	0.45439	0.666194	0	0	1.68472	1.32891	SYNJ2
vesicle cytoskeletal trafficking (GO:0099518)	1/39	0.45439	0.666194	0	0	1.68472	1.32891	MYO1B
cellular response to chemical stress (GO:0062197)	2/101	0.462409	0.670356	0	0	1.29352	0.997702	GPX7;SNCA
epithelial cell differentiation (GO:0030855)	2/101	0.462409	0.670356	0	0	1.29352	0.997702	TBX1;SIX3
positive regulation of cell cycle process (GO:0090068)	2/101	0.462409	0.670356	0	0	1.29352	0.997702	PRKCE;PKN2
negative regulation of blood coagulation (GO:0030195)	1/40	0.462809	0.670356	0	0	1.64144	1.26463	KLKB1
autophagy of mitochondrion (GO:0000422)	1/40	0.462809	0.670356	0	0	1.64144	1.26463	SPATA18
regulation of microtubule polymerization (GO:0031113)	1/40	0.462809	0.670356	0	0	1.64144	1.26463	SNCA
positive regulation of cation channel activity (GO:2001259)	1/40	0.462809	0.670356	0	0	1.64144	1.26463	STAC
regulation of sodium ion transmembrane transporter activity (GO:2000649)	1/40	0.462809	0.670356	0	0	1.64144	1.26463	PRKCE
positive regulation of ossification (GO:0045778)	1/40	0.462809	0.670356	0	0	1.64144	1.26463	FBN2
stem cell differentiation (GO:0048863)	1/40	0.462809	0.670356	0	0	1.64144	1.26463	HMGA2
sulfur compound catabolic process (GO:0044273)	1/40	0.462809	0.670356	0	0	1.64144	1.26463	ACAN
synaptic vesicle exocytosis (GO:0016079)	1/40	0.462809	0.670356	0	0	1.64144	1.26463	SNCA
heart development (GO:0007507)	3/164	0.464316	0.670356	0	0	1.19322	0.915425	TBX1;DLC1;ZFPM1
positive regulation of intracellular signal transduction (GO:1902533)	9/546	0.465457	0.670356	0	0	1.07369	0.821089	ITGB1;TBX1;GFRAL;NOS1AP;SPRY2;ROR1;ITGAV;FERMT2;EGFR
protein O-linked glycosylation (GO:0006493)	2/102	0.467498	0.670356	0	0	1.28052	0.973659	XXYLT1;GALNT9
regulation of cell death (GO:0010941)	2/102	0.467498	0.670356	0	0	1.28052	0.973659	FERMT2;SNCA
calcium-mediated signaling (GO:0019722)	2/102	0.467498	0.670356	0	0	1.28052	0.973659	PTGFR;EGFR
regulation of proteasomal ubiquitin-dependent protein catabolic process (GO:0032434)	2/102	0.467498	0.670356	0	0	1.28052	0.973659	FHIT;CBFA2T3
adenylate cyclase-modulating G protein-coupled receptor signaling pathway (GO:0007188)	3/165	0.468284	0.670356	0	0	1.18579	0.899636	PTGFR;OPRK1;PTH2R
acylglycerol metabolic process (GO:0006639)	1/41	0.471099	0.670356	0	0	1.60033	1.20455	DGKH
regulation of cell development (GO:0060284)	1/41	0.471099	0.670356	0	0	1.60033	1.20455	ARNTL
cortical cytoskeleton organization (GO:0030865)	1/41	0.471099	0.670356	0	0	1.60033	1.20455	FMNL2
nucleobase-containing compound catabolic process (GO:0034655)	1/41	0.471099	0.670356	0	0	1.60033	1.20455	SND1
regulation of mitochondrial membrane potential (GO:0051881)	1/41	0.471099	0.670356	0	0	1.60033	1.20455	PID1
epithelial cell migration (GO:0010631)	1/41	0.471099	0.670356	0	0	1.60033	1.20455	PKN2
regulation of response to DNA damage stimulus (GO:2001020)	1/41	0.471099	0.670356	0	0	1.60033	1.20455	HMGA2
positive regulation of biomineral tissue development (GO:0070169)	1/41	0.471099	0.670356	0	0	1.60033	1.20455	FBN2
heart contraction (GO:0060047)	1/41	0.471099	0.670356	0	0	1.60033	1.20455	TPM1
response to growth factor (GO:0070848)	1/41	0.471099	0.670356	0	0	1.60033	1.20455	ACVR1B
visual system development (GO:0150063)	1/41	0.471099	0.670356	0	0	1.60033	1.20455	SIX3
cellular response to organonitrogen compound (GO:0071417)	2/103	0.472558	0.671774	0	0	1.26778	0.950321	GLRA2;AHR
apoptotic process (GO:0006915)	4/231	0.477304	0.676	0	0	1.12827	0.834475	TBX1;PRKCE;DLC1;AHR
calcium ion transmembrane import into cytosol (GO:0097553)	1/42	0.47926	0.676	0	0	1.56121	1.14829	GRIN2B
ceramide biosynthetic process (GO:0046513)	1/42	0.47926	0.676	0	0	1.56121	1.14829	ST8SIA4
determination of left/right symmetry (GO:0007368)	1/42	0.47926	0.676	0	0	1.56121	1.14829	TBX1
positive regulation of ATPase activity (GO:0032781)	1/42	0.47926	0.676	0	0	1.56121	1.14829	TPM1
positive regulation of epithelial to mesenchymal transition (GO:0010718)	1/42	0.47926	0.676	0	0	1.56121	1.14829	FERMT2
heterophilic cell-cell adhesion via plasma membrane cell adhesion molecules (GO:0007157)	1/42	0.47926	0.676	0	0	1.56121	1.14829	DCHS1
skeletal system morphogenesis (GO:0048705)	1/42	0.47926	0.676	0	0	1.56121	1.14829	FBN2
regulation of JNK cascade (GO:0046328)	2/105	0.482591	0.679123	0	0	1.24304	0.905657	SH3RF3;EGFR
positive regulation of cellular metabolic process (GO:0031325)	2/105	0.482591	0.679123	0	0	1.24304	0.905657	PID1;SNCA
cellular glucose homeostasis (GO:0001678)	1/43	0.487297	0.679123	0	0	1.52396	1.09555	ZBTB20
cellular response to glucose starvation (GO:0042149)	1/43	0.487297	0.679123	0	0	1.52396	1.09555	NUAK1
cellular response to retinoic acid (GO:0071300)	1/43	0.487297	0.679123	0	0	1.52396	1.09555	TBX1
signal release from synapse (GO:0099643)	1/43	0.487297	0.679123	0	0	1.52396	1.09555	SNCA
positive regulation of neuron differentiation (GO:0045666)	1/43	0.487297	0.679123	0	0	1.52396	1.09555	TCF4
spermatid development (GO:0007286)	1/43	0.487297	0.679123	0	0	1.52396	1.09555	YTHDC2
positive regulation of phospholipase C activity (GO:0010863)	1/43	0.487297	0.679123	0	0	1.52396	1.09555	EGFR
lipid modification (GO:0030258)	1/43	0.487297	0.679123	0	0	1.52396	1.09555	DGKH
myofibril assembly (GO:0030239)	1/43	0.487297	0.679123	0	0	1.52396	1.09555	TPM1
regulation of phosphatidylinositol 3-kinase signaling (GO:0014066)	2/106	0.487564	0.679123	0	0	1.23102	0.884284	ROR1;EGFR
protein localization to nucleus (GO:0034504)	2/106	0.487564	0.679123	0	0	1.23102	0.884284	PPP1R10;BANP
cardiac ventricle morphogenesis (GO:0003208)	1/44	0.495209	0.684512	0	0	1.48845	1.04604	TPM1
neurogenesis (GO:0022008)	1/44	0.495209	0.684512	0	0	1.48845	1.04604	DCHS1
neurotransmitter secretion (GO:0007269)	1/44	0.495209	0.684512	0	0	1.48845	1.04604	SNCA
positive regulation of biosynthetic process (GO:0009891)	1/44	0.495209	0.684512	0	0	1.48845	1.04604	ZBTB20
positive regulation of cell-matrix adhesion (GO:0001954)	1/44	0.495209	0.684512	0	0	1.48845	1.04604	FERMT2
intracellular steroid hormone receptor signaling pathway (GO:0030518)	1/44	0.495209	0.684512	0	0	1.48845	1.04604	EGLN2
lymphocyte chemotaxis (GO:0048247)	1/44	0.495209	0.684512	0	0	1.48845	1.04604	CH25H
metal ion homeostasis (GO:0055065)	1/44	0.495209	0.684512	0	0	1.48845	1.04604	SNCA
regulation of ERK1 and ERK2 cascade (GO:0070372)	4/238	0.500467	0.688066	0	0	1.09413	0.757372	SPRY2;ROR1;FERMT2;EGFR
regulation of protein ubiquitination (GO:0031396)	2/109	0.502301	0.688066	0	0	1.19632	0.823735	SPRY2;SENP2
lipid transport (GO:0006869)	2/109	0.502301	0.688066	0	0	1.19632	0.823735	ATP8A1;PITPNC1
modulation of chemical synaptic transmission (GO:0050804)	2/109	0.502301	0.688066	0	0	1.19632	0.823735	ITGB1;DLGAP1
regulation of DNA repair (GO:0006282)	1/45	0.503	0.688066	0	0	1.45455	0.999512	EGFR
regulation of insulin receptor signaling pathway (GO:0046626)	1/45	0.503	0.688066	0	0	1.45455	0.999512	PID1
regulation of receptor signaling pathway via JAK-STAT (GO:0046425)	1/45	0.503	0.688066	0	0	1.45455	0.999512	GHR
positive regulation of Notch signaling pathway (GO:0045747)	1/45	0.503	0.688066	0	0	1.45455	0.999512	ROBO2
positive regulation of RNA metabolic process (GO:0051254)	1/45	0.503	0.688066	0	0	1.45455	0.999512	EGFR
mitotic G2/M transition checkpoint (GO:0044818)	1/45	0.503	0.688066	0	0	1.45455	0.999512	HMGA2
zymogen activation (GO:0031638)	1/45	0.503	0.688066	0	0	1.45455	0.999512	KLKB1
axonogenesis (GO:0007409)	4/240	0.507004	0.69244	0	0	1.08475	0.736799	ROBO2;NRP2;PALLD;SLIT3
response to tumor necrosis factor (GO:0034612)	2/110	0.507152	0.69244	0	0	1.18519	0.804674	PID1;YTHDC2
positive regulation of protein phosphorylation (GO:0001934)	6/371	0.509291	0.693327	0	0	1.052	0.709822	GHR;TBX1;LIMCH1;SPRY2;EGFR;SNCA
regulation of B cell proliferation (GO:0030888)	1/46	0.510671	0.693327	0	0	1.42215	0.955726	AHR
regulation of cellular protein localization (GO:1903827)	1/46	0.510671	0.693327	0	0	1.42215	0.955726	GPC5
erythrocyte differentiation (GO:0030218)	1/46	0.510671	0.693327	0	0	1.42215	0.955726	ZFPM1
establishment of protein localization to extracellular region (GO:0035592)	1/46	0.510671	0.693327	0	0	1.42215	0.955726	RAB3C
positive regulation of response to stimulus (GO:0048584)	1/46	0.510671	0.693327	0	0	1.42215	0.955726	HMGA2
regulation of protein serine/threonine kinase activity (GO:0071900)	2/111	0.511973	0.694444	0	0	1.17425	0.786142	HMGA2;SNCA
phosphatidylinositol metabolic process (GO:0046488)	2/112	0.516763	0.69835	0	0	1.16352	0.768121	INPP4B;SYNJ2
negative regulation of cold-induced thermogenesis (GO:0120163)	1/47	0.518224	0.69835	0	0	1.39116	0.914477	ARNTL
regulation of cellular metabolic process (GO:0031323)	1/47	0.518224	0.69835	0	0	1.39116	0.914477	PID1
regulation of DNA binding (GO:0051101)	1/47	0.518224	0.69835	0	0	1.39116	0.914477	HMGA2
regulation of protein localization to nucleus (GO:1900180)	1/47	0.518224	0.69835	0	0	1.39116	0.914477	FERMT2
epidermal growth factor receptor signaling pathway (GO:0007173)	1/47	0.518224	0.69835	0	0	1.39116	0.914477	EGFR
epithelial to mesenchymal transition (GO:0001837)	1/47	0.518224	0.69835	0	0	1.39116	0.914477	HMGA2
positive regulation of metabolic process (GO:0009893)	2/113	0.521521	0.701342	0	0	1.15298	0.750594	PTH2R;LPIN1
base-excision repair (GO:0006284)	1/48	0.525661	0.701342	0	0	1.36149	0.875575	HMGA2
regulation of interleukin-2 production (GO:0032663)	1/48	0.525661	0.701342	0	0	1.36149	0.875575	PDE4D
regulation of mitochondrion organization (GO:0010821)	1/48	0.525661	0.701342	0	0	1.36149	0.875575	PID1
phosphatidic acid biosynthetic process (GO:0006654)	1/48	0.525661	0.701342	0	0	1.36149	0.875575	DGKH
positive regulation of blood vessel endothelial cell migration (GO:0043536)	1/48	0.525661	0.701342	0	0	1.36149	0.875575	ETS1
positive regulation of DNA repair (GO:0045739)	1/48	0.525661	0.701342	0	0	1.36149	0.875575	EGFR
positive regulation of endocytosis (GO:0045807)	1/48	0.525661	0.701342	0	0	1.36149	0.875575	SNCA
Golgi to plasma membrane transport (GO:0006893)	1/48	0.525661	0.701342	0	0	1.36149	0.875575	EXOC4
cellular response to transforming growth factor beta stimulus (GO:0071560)	2/114	0.526248	0.701342	0	0	1.14262	0.733545	ITGB1;FERMT2
histone modification (GO:0016570)	2/114	0.526248	0.701342	0	0	1.14262	0.733545	TBL1XR1;PRDM5
positive regulation of kinase activity (GO:0033674)	2/114	0.526248	0.701342	0	0	1.14262	0.733545	ROR1;EGFR
aminoglycan biosynthetic process (GO:0006023)	1/49	0.532983	0.70449	0	0	1.33306	0.838849	GPC5
cellular defense response (GO:0006968)	1/49	0.532983	0.70449	0	0	1.33306	0.838849	ITGB1
positive regulation of actin filament polymerization (GO:0030838)	1/49	0.532983	0.70449	0	0	1.33306	0.838849	PRKCE
regulation of stress-activated MAPK cascade (GO:0032872)	1/49	0.532983	0.70449	0	0	1.33306	0.838849	EGFR
response to glucose (GO:0009749)	1/49	0.532983	0.70449	0	0	1.33306	0.838849	ZBTB20
response to hydrogen peroxide (GO:0042542)	1/49	0.532983	0.70449	0	0	1.33306	0.838849	APTX
RNA catabolic process (GO:0006401)	1/49	0.532983	0.70449	0	0	1.33306	0.838849	SND1
secondary alcohol metabolic process (GO:1902652)	1/49	0.532983	0.70449	0	0	1.33306	0.838849	CH25H
positive regulation of reactive oxygen species metabolic process (GO:2000379)	1/49	0.532983	0.70449	0	0	1.33306	0.838849	PID1
amino acid transport (GO:0006865)	1/50	0.540193	0.710136	0	0	1.30579	0.804143	SLC6A17
negative regulation of ERK1 and ERK2 cascade (GO:0070373)	1/50	0.540193	0.710136	0	0	1.30579	0.804143	SPRY2
organic hydroxy compound biosynthetic process (GO:1901617)	1/50	0.540193	0.710136	0	0	1.30579	0.804143	CH25H
phosphatidic acid metabolic process (GO:0046473)	1/50	0.540193	0.710136	0	0	1.30579	0.804143	DGKH
positive regulation of cell morphogenesis involved in differentiation (GO:0010770)	1/50	0.540193	0.710136	0	0	1.30579	0.804143	FERMT2
positive regulation of ion transport (GO:0043270)	1/50	0.540193	0.710136	0	0	1.30579	0.804143	MYLK
positive regulation of macromolecule metabolic process (GO:0010604)	6/384	0.542929	0.713086	0	0	1.01514	0.620022	PID1;NOS1AP;HMGA2;SPRY2;ETS1;SNCA
regulation of cellular response to stress (GO:0080135)	2/118	0.544839	0.713645	0	0	1.103	0.669811	NUAK1;ARNTL
positive regulation of protein-containing complex assembly (GO:0031334)	2/118	0.544839	0.713645	0	0	1.103	0.669811	FERMT2;SNCA
regulation of epithelial cell migration (GO:0010632)	1/51	0.547292	0.713645	0	0	1.27961	0.771314	PRKCE
cholesterol transport (GO:0030301)	1/51	0.547292	0.713645	0	0	1.27961	0.771314	MSR1
regulation of substrate adhesion-dependent cell spreading (GO:1900024)	1/51	0.547292	0.713645	0	0	1.27961	0.771314	FERMT2
inositol lipid-mediated signaling (GO:0048017)	1/51	0.547292	0.713645	0	0	1.27961	0.771314	PLCB4
sensory perception (GO:0007600)	1/51	0.547292	0.713645	0	0	1.27961	0.771314	OPRK1
mesenchymal cell differentiation (GO:0048762)	1/51	0.547292	0.713645	0	0	1.27961	0.771314	HMGA2
cartilage development (GO:0051216)	1/52	0.554281	0.720168	0	0	1.25445	0.740232	HMGA2
plasma membrane bounded cell projection morphogenesis (GO:0120039)	1/52	0.554281	0.720168	0	0	1.25445	0.740232	NYAP2
positive regulation of developmental growth (GO:0048639)	1/52	0.554281	0.720168	0	0	1.25445	0.740232	GHR
myeloid cell differentiation (GO:0030099)	1/52	0.554281	0.720168	0	0	1.25445	0.740232	ZFPM1
regulation of GTPase activity (GO:0043087)	3/189	0.559102	0.725211	0	0	1.03152	0.599748	ITGB1;PLXNA4;FERMT2
negative regulation of cysteine-type endopeptidase activity (GO:2000117)	1/53	0.561163	0.725211	0	0	1.23027	0.710779	SNCA
cardiac muscle tissue development (GO:0048738)	1/53	0.561163	0.725211	0	0	1.23027	0.710779	ZFPM1
regulation of DNA replication (GO:0006275)	1/53	0.561163	0.725211	0	0	1.23027	0.710779	EGFR
cellular macromolecule catabolic process (GO:0044265)	1/53	0.561163	0.725211	0	0	1.23027	0.710779	SND1
positive regulation of NIK/NF-kappaB signaling (GO:1901224)	1/53	0.561163	0.725211	0	0	1.23027	0.710779	EGFR
negative regulation of viral genome replication (GO:0045071)	1/54	0.567939	0.730712	0	0	1.20699	0.682846	HMGA2
regulation of megakaryocyte differentiation (GO:0045652)	1/54	0.567939	0.730712	0	0	1.20699	0.682846	ZFPM1
cytoplasmic microtubule organization (GO:0031122)	1/54	0.567939	0.730712	0	0	1.20699	0.682846	FIGN
glycosaminoglycan metabolic process (GO:0030203)	1/54	0.567939	0.730712	0	0	1.20699	0.682846	GPC5
inorganic anion transport (GO:0015698)	1/54	0.567939	0.730712	0	0	1.20699	0.682846	CLCN4
negative regulation of cysteine-type endopeptidase activity involved in apoptotic process (GO:0043154)	1/55	0.574611	0.73603	0	0	1.18458	0.656332	SNCA
negative regulation of cytokine-mediated signaling pathway (GO:0001960)	1/55	0.574611	0.73603	0	0	1.18458	0.656332	SLIT3
regulation of blood vessel endothelial cell migration (GO:0043535)	1/55	0.574611	0.73603	0	0	1.18458	0.656332	ETS1
glycoprotein metabolic process (GO:0009100)	1/55	0.574611	0.73603	0	0	1.18458	0.656332	ST8SIA4
triglyceride metabolic process (GO:0006641)	1/55	0.574611	0.73603	0	0	1.18458	0.656332	LPIN1
negative regulation of cell growth (GO:0030308)	2/126	0.580476	0.738572	0	0	1.03141	0.560993	SLIT3;ACVR1B
negative regulation of growth (GO:0045926)	2/126	0.580476	0.738572	0	0	1.03141	0.560993	SLIT3;ACVR1B
circulatory system development (GO:0072359)	2/126	0.580476	0.738572	0	0	1.03141	0.560993	TBX1;ZFPM1
phosphatidylinositol biosynthetic process (GO:0006661)	2/126	0.580476	0.738572	0	0	1.03141	0.560993	INPP4B;SYNJ2
protein-containing complex disassembly (GO:0032984)	1/56	0.58118	0.738572	0	0	1.16298	0.631146	LIX1
blood vessel morphogenesis (GO:0048514)	1/56	0.58118	0.738572	0	0	1.16298	0.631146	TBX1
negative regulation of metabolic process (GO:0009892)	1/56	0.58118	0.738572	0	0	1.16298	0.631146	ARNTL
peptidyl-tyrosine modification (GO:0018212)	1/56	0.58118	0.738572	0	0	1.16298	0.631146	EGFR
sensory organ development (GO:0007423)	1/56	0.58118	0.738572	0	0	1.16298	0.631146	SIX3
regulation of bone mineralization (GO:0030500)	1/57	0.587648	0.744161	0	0	1.14216	0.607203	FBN2
carboxylic acid transport (GO:0046942)	1/57	0.587648	0.744161	0	0	1.14216	0.607203	SLC6A17
regulation of mitotic nuclear division (GO:0007088)	1/57	0.587648	0.744161	0	0	1.14216	0.607203	DUSP1
positive regulation of cell junction assembly (GO:1901890)	1/57	0.587648	0.744161	0	0	1.14216	0.607203	FERMT2
regulation of protein phosphorylation (GO:0001932)	4/266	0.588144	0.744161	0	0	0.975793	0.517935	TBX1;PID1;LIMCH1;EGFR
negative regulation of intracellular signal transduction (GO:1902532)	3/198	0.590677	0.746715	0	0	0.983455	0.517775	DUSP1;PDE4D;ARNTL
regulation of calcium ion transport (GO:0051924)	1/58	0.594016	0.747677	0	0	1.12206	0.584425	MYLK
chordate embryonic development (GO:0043009)	1/58	0.594016	0.747677	0	0	1.12206	0.584425	TBX1
regulation of phagocytosis (GO:0050764)	1/58	0.594016	0.747677	0	0	1.12206	0.584425	ITGAV
positive regulation of mitotic cell cycle phase transition (GO:1901992)	1/58	0.594016	0.747677	0	0	1.12206	0.584425	EGFR
muscle organ development (GO:0007517)	1/58	0.594016	0.747677	0	0	1.12206	0.584425	TBX1
regulation of macromolecule metabolic process (GO:0060255)	3/200	0.597494	0.750125	0	0	0.973371	0.501297	PRDM5;PRDM2;AHR
G2/M transition of mitotic cell cycle (GO:0000086)	2/130	0.597513	0.750125	0	0	0.998979	0.514453	HAUS7;NINL
protein glycosylation (GO:0006486)	2/130	0.597513	0.750125	0	0	0.998979	0.514453	ST8SIA4;GALNT9
negative regulation of autophagy (GO:0010507)	1/59	0.600287	0.751654	0	0	1.10266	0.562741	SNCA
regulation of secretion by cell (GO:1903530)	1/59	0.600287	0.751654	0	0	1.10266	0.562741	RAB3C
mitotic DNA damage checkpoint signaling (GO:0044773)	1/59	0.600287	0.751654	0	0	1.10266	0.562741	HMGA2
cell cycle G2/M phase transition (GO:0044839)	2/131	0.601691	0.752113	0	0	0.991184	0.503533	HAUS7;NINL
cellular response to hypoxia (GO:0071456)	2/131	0.601691	0.752113	0	0	0.991184	0.503533	EGLN2;KCND2
negative regulation of transcription, DNA-templated (GO:0045892)	14/948	0.602637	0.752647	0	0	0.956358	0.484338	NFIX;NKX6-2;SFMBT2;PRDM5;HMGA2;PRDM2;AHR;CBFA2T3;GLIS1;ARNTL;TBL1XR1;SIX3;ZFPM1;SNCA
generation of neurons (GO:0048699)	3/202	0.604236	0.753996	0	0	0.96349	0.485396	EMX2;SIX3;ARNTL
adenylate cyclase-inhibiting G protein-coupled receptor signaling pathway (GO:0007193)	1/60	0.60646	0.754175	0	0	1.08392	0.542084	OPRK1
apical junction assembly (GO:0043297)	1/60	0.60646	0.754175	0	0	1.08392	0.542084	PKN2
cellular protein catabolic process (GO:0044257)	1/60	0.60646	0.754175	0	0	1.08392	0.542084	SPATA18
cellular response to chemokine (GO:1990869)	1/60	0.60646	0.754175	0	0	1.08392	0.542084	DUSP1
negative regulation of cellular macromolecule biosynthetic process (GO:2000113)	8/547	0.608509	0.756074	0	0	0.947582	0.470705	NKX6-2;SFMBT2;PRDM5;SIX3;HMGA2;AHR;CBFA2T3;ARNTL
B cell differentiation (GO:0030183)	1/61	0.612539	0.75913	0	0	1.0658	0.522393	ITGB1
regulation of endocytosis (GO:0030100)	1/61	0.612539	0.75913	0	0	1.0658	0.522393	SNCA
negative regulation of response to stimulus (GO:0048585)	1/61	0.612539	0.75913	0	0	1.0658	0.522393	HMGA2
positive regulation of peptidyl-tyrosine phosphorylation (GO:0050731)	2/134	0.614027	0.759901	0	0	0.968509	0.472357	GHR;CRLF1
proteasomal protein catabolic process (GO:0010498)	3/205	0.61421	0.759901	0	0	0.949034	0.462577	UBE3D;TBL1XR1;ARNTL
cellular response to cytokine stimulus (GO:0071345)	7/482	0.615146	0.760411	0	0	0.940857	0.457158	ITGB1;GHR;PID1;IL1R1;DUSP1;PTPN5;CRLF1
regulation of inflammatory response (GO:0050727)	3/206	0.617496	0.761988	0	0	0.944311	0.455235	IL1R1;ETS1;SNCA
negative regulation of kinase activity (GO:0033673)	1/62	0.618524	0.761988	0	0	1.04827	0.50361	SNCA
regulation of neurogenesis (GO:0050767)	1/62	0.618524	0.761988	0	0	1.04827	0.50361	ARNTL
response to retinoic acid (GO:0032526)	1/62	0.618524	0.761988	0	0	1.04827	0.50361	TBX1
cellular calcium ion homeostasis (GO:0006874)	2/136	0.622088	0.763411	0	0	0.953956	0.452818	ANXA6;MICU2
organic substance transport (GO:0071702)	2/136	0.622088	0.763411	0	0	0.953956	0.452818	ATP8A1;SLC18A1
actin cytoskeleton reorganization (GO:0031532)	1/63	0.624417	0.763411	0	0	1.03131	0.485683	CDC42BPB
amyloid fibril formation (GO:1990000)	1/63	0.624417	0.763411	0	0	1.03131	0.485683	SNCA
anterior/posterior pattern specification (GO:0009952)	1/63	0.624417	0.763411	0	0	1.03131	0.485683	TBX1
cell cycle G1/S phase transition (GO:0044843)	1/63	0.624417	0.763411	0	0	1.03131	0.485683	ACVR1B
positive regulation of Ras protein signal transduction (GO:0046579)	1/63	0.624417	0.763411	0	0	1.03131	0.485683	ARHGEF3
positive regulation of viral process (GO:0048524)	1/63	0.624417	0.763411	0	0	1.03131	0.485683	PKN2
monocarboxylic acid biosynthetic process (GO:0072330)	1/63	0.624417	0.763411	0	0	1.03131	0.485683	CH25H
mitotic cell cycle phase transition (GO:0044772)	3/209	0.627243	0.765983	0	0	0.930415	0.433966	HAUS7;ACVR1B;NINL
protein secretion (GO:0009306)	1/64	0.630219	0.765983	0	0	1.01489	0.468562	RAB3C
negative regulation of cell cycle process (GO:0010948)	1/64	0.630219	0.765983	0	0	1.01489	0.468562	PPP1R10
regulation of extrinsic apoptotic signaling pathway (GO:2001236)	1/64	0.630219	0.765983	0	0	1.01489	0.468562	ITGAV
diterpenoid metabolic process (GO:0016101)	1/64	0.630219	0.765983	0	0	1.01489	0.468562	GPC5
plasma membrane organization (GO:0007009)	1/64	0.630219	0.765983	0	0	1.01489	0.468562	ANXA6
lipid homeostasis (GO:0055088)	1/64	0.630219	0.765983	0	0	1.01489	0.468562	ZBTB20
regulation of cell population proliferation (GO:0042127)	11/764	0.632965	0.768567	0	0	0.931533	0.426028	TBX1;PTGFR;NUAK1;DLC1;SIX3;ITGAV;CBFA2T3;ETS1;SHCBP1;EGFR;CRLF1
positive regulation of response to external stimulus (GO:0032103)	2/139	0.633936	0.768567	0	0	0.932923	0.425234	ETS1;SNCA
potassium ion transmembrane transport (GO:0071805)	2/139	0.633936	0.768567	0	0	0.932923	0.425234	KCNG1;KCND2
regulation of cell-matrix adhesion (GO:0001952)	1/65	0.635932	0.769059	0	0	0.998982	0.452202	LIMCH1
chemical homeostasis (GO:0048878)	1/65	0.635932	0.769059	0	0	0.998982	0.452202	ZBTB20
steroid biosynthetic process (GO:0006694)	1/65	0.635932	0.769059	0	0	0.998982	0.452202	CH25H
cellular component disassembly (GO:0022411)	1/66	0.641557	0.77342	0	0	0.983563	0.436561	KLKB1
ERBB signaling pathway (GO:0038127)	1/66	0.641557	0.77342	0	0	0.983563	0.436561	EGFR
extracellular matrix disassembly (GO:0022617)	1/66	0.641557	0.77342	0	0	0.983563	0.436561	KLKB1
positive regulation of cellular catabolic process (GO:0031331)	2/141	0.641672	0.77342	0	0	0.919406	0.40792	ZBTB20;SNCA
negative regulation of multicellular organismal process (GO:0051241)	3/214	0.643106	0.773862	0	0	0.908135	0.400893	SPRY2;EGFR;ARNTL
positive regulation of GTPase activity (GO:0043547)	3/214	0.643106	0.773862	0	0	0.908135	0.400893	ITGB1;RALGAPB;FERMT2
Ras protein signal transduction (GO:0007265)	2/142	0.645491	0.776088	0	0	0.912792	0.399568	ARHGEF3;ARHGEF1
positive regulation of catabolic process (GO:0009896)	1/67	0.647096	0.776729	0	0	0.968611	0.421599	EGLN2
regulation of viral genome replication (GO:0045069)	1/67	0.647096	0.776729	0	0	0.968611	0.421599	PKN2
neuron development (GO:0048666)	2/143	0.649279	0.778705	0	0	0.906272	0.391412	GPRIN3;PTPRM
positive regulation of transcription, DNA-templated (GO:0045893)	17/1183	0.651346	0.780539	0	0	0.928195	0.39793	TBX1;PID1;NFIX;HMGA2;NFATC1;PRDM2;AHR;ETS1;EGFR;GLIS1;ARNTL;NFIA;TBL1XR1;TCF4;PCBD2;LPIN1;ZFPM1
regulation of myeloid cell differentiation (GO:0045637)	1/68	0.652549	0.780689	0	0	0.954106	0.407279	ZFPM1
positive regulation of protein localization to nucleus (GO:1900182)	1/68	0.652549	0.780689	0	0	0.954106	0.407279	FERMT2
positive regulation of MAP kinase activity (GO:0043406)	1/69	0.657918	0.785169	0	0	0.940027	0.393566	EGFR
synapse assembly (GO:0007416)	1/69	0.657918	0.785169	0	0	0.940027	0.393566	FARP1
positive regulation of protein polymerization (GO:0032273)	1/69	0.657918	0.785169	0	0	0.940027	0.393566	PRKCE
carbohydrate homeostasis (GO:0033500)	1/70	0.663204	0.786682	0	0	0.926356	0.380429	MBD5
establishment of protein localization to membrane (GO:0090150)	1/70	0.663204	0.786682	0	0	0.926356	0.380429	EGFR
fatty acid catabolic process (GO:0009062)	1/70	0.663204	0.786682	0	0	0.926356	0.380429	LPIN1
positive regulation of cell-substrate adhesion (GO:0010811)	1/70	0.663204	0.786682	0	0	0.926356	0.380429	FERMT2
kidney development (GO:0001822)	1/70	0.663204	0.786682	0	0	0.926356	0.380429	ROBO2
snRNA transcription by RNA polymerase II (GO:0042795)	1/70	0.663204	0.786682	0	0	0.926356	0.380429	INTS9
sterol metabolic process (GO:0016125)	1/70	0.663204	0.786682	0	0	0.926356	0.380429	CH25H
positive regulation of transferase activity (GO:0051347)	2/148	0.667737	0.786682	0	0	0.875011	0.353383	ROR1;EGFR
regulation of endopeptidase activity (GO:0052548)	1/71	0.668409	0.786682	0	0	0.913076	0.367838	A2ML1
regulation of G1/S transition of mitotic cell cycle (GO:2000045)	1/71	0.668409	0.786682	0	0	0.913076	0.367838	EGFR
cholesterol homeostasis (GO:0042632)	1/71	0.668409	0.786682	0	0	0.913076	0.367838	TTC39B
Fc-gamma receptor signaling pathway involved in phagocytosis (GO:0038096)	1/71	0.668409	0.786682	0	0	0.913076	0.367838	PRKCE
positive regulation of cellular protein localization (GO:1903829)	1/71	0.668409	0.786682	0	0	0.913076	0.367838	FERMT2
regulation of TOR signaling (GO:0032006)	1/71	0.668409	0.786682	0	0	0.913076	0.367838	ARNTL
response to metal ion (GO:0010038)	1/71	0.668409	0.786682	0	0	0.913076	0.367838	SNCA
snRNA transcription (GO:0009301)	1/71	0.668409	0.786682	0	0	0.913076	0.367838	INTS9
myeloid leukocyte differentiation (GO:0002573)	1/71	0.668409	0.786682	0	0	0.913076	0.367838	CBFA2T3
regulation of G2/M transition of mitotic cell cycle (GO:0010389)	2/149	0.671333	0.788235	0	0	0.869014	0.346294	HAUS7;NINL
positive regulation of hydrolase activity (GO:0051345)	2/149	0.671333	0.788235	0	0	0.869014	0.346294	ITGB1;FERMT2
regulation of cell cycle (GO:0051726)	4/296	0.671376	0.788235	0	0	0.874189	0.3483	DUSP1;HMGA2;SND1;ARNTL
negative regulation of epithelial cell proliferation (GO:0050680)	1/72	0.673533	0.788235	0	0	0.90017	0.355763	PTPRM
Fc-gamma receptor signaling pathway (GO:0038094)	1/72	0.673533	0.788235	0	0	0.90017	0.355763	PRKCE
sterol homeostasis (GO:0055092)	1/72	0.673533	0.788235	0	0	0.90017	0.355763	TTC39B
positive regulation of secretion by cell (GO:1903532)	1/72	0.673533	0.788235	0	0	0.90017	0.355763	SNCA
cellular response to organic cyclic compound (GO:0071407)	2/150	0.674898	0.789045	0	0	0.863098	0.339365	AHR;EGFR
antigen processing and presentation of exogenous peptide antigen via MHC class I, TAP-dependent (GO:0002479)	1/73	0.678579	0.789045	0	0	0.887622	0.344179	ITGAV
regulation of actin filament polymerization (GO:0030833)	1/73	0.678579	0.789045	0	0	0.887622	0.344179	PRKCE
regulation of actin filament-based process (GO:0032970)	1/73	0.678579	0.789045	0	0	0.887622	0.344179	DLC1
regulation of hydrolase activity (GO:0051336)	1/73	0.678579	0.789045	0	0	0.887622	0.344179	PLXNA4
chromatin assembly (GO:0031497)	1/73	0.678579	0.789045	0	0	0.887622	0.344179	HMGA2
response to molecule of bacterial origin (GO:0002237)	1/73	0.678579	0.789045	0	0	0.887622	0.344179	SNCA
positive regulation of JNK cascade (GO:0046330)	1/73	0.678579	0.789045	0	0	0.887622	0.344179	SH3RF3
negative regulation of protein binding (GO:0032091)	1/74	0.683547	0.792915	0	0	0.875418	0.333061	ZFPM1
regulation of peptide hormone secretion (GO:0090276)	1/74	0.683547	0.792915	0	0	0.875418	0.333061	ARNTL
Fc receptor mediated stimulatory signaling pathway (GO:0002431)	1/74	0.683547	0.792915	0	0	0.875418	0.333061	PRKCE
fibroblast growth factor receptor signaling pathway (GO:0008543)	1/75	0.688439	0.797146	0	0	0.863544	0.322386	SHCBP1
regulation of transcription from RNA polymerase II promoter in response to hypoxia (GO:0061418)	1/75	0.688439	0.797146	0	0	0.863544	0.322386	EGLN2
positive regulation of protein kinase activity (GO:0045860)	2/154	0.688844	0.797146	0	0	0.840213	0.313181	HMGA2;SNCA
positive regulation of NF-kappaB transcription factor activity (GO:0051092)	2/155	0.692253	0.798812	0	0	0.834679	0.306998	PRKCH;ROR1
cell morphogenesis involved in neuron differentiation (GO:0048667)	1/76	0.693255	0.798812	0	0	0.851987	0.312132	FARP1
establishment of protein localization to organelle (GO:0072594)	1/76	0.693255	0.798812	0	0	0.851987	0.312132	PPP1R10
positive regulation of growth (GO:0045927)	1/76	0.693255	0.798812	0	0	0.851987	0.312132	EGFR
protein import into nucleus (GO:0006606)	1/76	0.693255	0.798812	0	0	0.851987	0.312132	PPP1R10
regulation of gene expression (GO:0010468)	15/1079	0.695431	0.798812	0	0	0.896289	0.325553	MSR1;PID1;NKX6-2;SFMBT2;PRDM5;HMGA2;PRDM2;AHR;ACVR1B;ETS1;ARNTL;NFIA;ZFAT;NOS1AP;SPRY2
regulation of signal transduction by p53 class mediator (GO:1901796)	2/156	0.695631	0.798812	0	0	0.829217	0.300952	NUAK1;BANP
negative regulation of developmental process (GO:0051093)	1/77	0.697996	0.798812	0	0	0.840734	0.302278	TBX1
cholesterol metabolic process (GO:0008203)	1/77	0.697996	0.798812	0	0	0.840734	0.302278	CH25H
phosphatidylcholine metabolic process (GO:0046470)	1/77	0.697996	0.798812	0	0	0.840734	0.302278	LPIN1
positive regulation of endothelial cell proliferation (GO:0001938)	1/77	0.697996	0.798812	0	0	0.840734	0.302278	NRP2
import into nucleus (GO:0051170)	1/77	0.697996	0.798812	0	0	0.840734	0.302278	PPP1R10
positive regulation of phosphatidylinositol 3-kinase signaling (GO:0014068)	1/77	0.697996	0.798812	0	0	0.840734	0.302278	ROR1
positive regulation of protein modification by small protein conjugation or removal (GO:1903322)	1/77	0.697996	0.798812	0	0	0.840734	0.302278	SENP2
negative regulation of programmed cell death (GO:0043069)	5/381	0.70133	0.800365	0	0	0.847728	0.300754	API5;HMGA2;SPRY2;EGFR;SNCA
skeletal system development (GO:0001501)	2/158	0.702296	0.800365	0	0	0.818502	0.289259	ACAN;COL13A1
T cell receptor signaling pathway (GO:0050852)	2/158	0.702296	0.800365	0	0	0.818502	0.289259	PDE4D;THEMIS
negative regulation of apoptotic signaling pathway (GO:2001234)	1/78	0.702665	0.800365	0	0	0.829773	0.292806	ITGAV
protein modification process (GO:0036211)	1/78	0.702665	0.800365	0	0	0.829773	0.292806	ST8SIA4
antigen processing and presentation of exogenous peptide antigen via MHC class I (GO:0042590)	1/78	0.702665	0.800365	0	0	0.829773	0.292806	ITGAV
protein autophosphorylation (GO:0046777)	2/159	0.705583	0.802449	0	0	0.813247	0.283605	ACVR1B;EGFR
recombinational repair (GO:0000725)	1/79	0.707262	0.802449	0	0	0.819093	0.283696	RNF138
regulation of ion transport (GO:0043269)	1/79	0.707262	0.802449	0	0	0.819093	0.283696	SNCA
positive regulation of proteasomal ubiquitin-dependent protein catabolic process (GO:0032436)	1/79	0.707262	0.802449	0	0	0.819093	0.283696	CBFA2T3
positive regulation of ubiquitin-dependent protein catabolic process (GO:2000060)	1/79	0.707262	0.802449	0	0	0.819093	0.283696	CBFA2T3
negative regulation of cell cycle (GO:0045786)	1/80	0.711788	0.803185	0	0	0.808683	0.274932	DUSP1
negative regulation of cellular component organization (GO:0051129)	1/80	0.711788	0.803185	0	0	0.808683	0.274932	SPRY2
negative regulation of cellular response to growth factor stimulus (GO:0090288)	1/80	0.711788	0.803185	0	0	0.808683	0.274932	SPRY2
negative regulation of extrinsic apoptotic signaling pathway (GO:2001237)	1/80	0.711788	0.803185	0	0	0.808683	0.274932	ITGAV
regulation of NIK/NF-kappaB signaling (GO:1901222)	1/80	0.711788	0.803185	0	0	0.808683	0.274932	EGFR
glycerophospholipid metabolic process (GO:0006650)	1/80	0.711788	0.803185	0	0	0.808683	0.274932	DGKH
response to interferon-gamma (GO:0034341)	1/80	0.711788	0.803185	0	0	0.808683	0.274932	SNCA
cellular protein modification process (GO:0006464)	14/1025	0.715688	0.806331	0	0	0.879893	0.294334	PRKCH;DUSP1;PRKCE;HUNK;TULP4;PTPRM;CDC42BPB;ACVR1B;ASB15;NUAK1;ST8SIA4;PKN2;MACROD2;PTPN5
negative regulation of protein modification process (GO:0031400)	1/81	0.716244	0.806331	0	0	0.798534	0.266498	PID1
phospholipase C-activating G protein-coupled receptor signaling pathway (GO:0007200)	1/81	0.716244	0.806331	0	0	0.798534	0.266498	OPRK1
regulation of cyclin-dependent protein serine/threonine kinase activity (GO:0000079)	1/82	0.720632	0.810013	0	0	0.788636	0.258378	EGFR
positive regulation of protein ubiquitination (GO:0031398)	1/82	0.720632	0.810013	0	0	0.788636	0.258378	SENP2
double-strand break repair (GO:0006302)	2/164	0.721566	0.810434	0	0	0.787945	0.257131	RNF138;APTX
membrane organization (GO:0061024)	3/242	0.723061	0.811096	0	0	0.80059	0.259601	SYNJ2;EGFR;IGF2R
negative regulation of canonical Wnt signaling pathway (GO:0090090)	2/165	0.724674	0.811096	0	0	0.783071	0.252175	BICC1;SHISA6
regulation of defense response (GO:0031347)	1/83	0.724952	0.811096	0	0	0.778978	0.250558	IL1R1
regulation of Notch signaling pathway (GO:0008593)	1/83	0.724952	0.811096	0	0	0.778978	0.250558	EGFR
glycoprotein biosynthetic process (GO:0009101)	1/83	0.724952	0.811096	0	0	0.778978	0.250558	ST8SIA4
transcription by RNA polymerase II (GO:0006366)	4/320	0.729117	0.813344	0	0	0.806795	0.254883	NFIX;TBL1XR1;NFE2L3;INTS9
response to insulin (GO:0032868)	1/84	0.729205	0.813344	0	0	0.769554	0.243025	LPIN1
spindle assembly (GO:0051225)	1/84	0.729205	0.813344	0	0	0.769554	0.243025	HAUS7
lymphocyte differentiation (GO:0030098)	1/84	0.729205	0.813344	0	0	0.769554	0.243025	ITGB1
negative regulation of transcription by RNA polymerase II (GO:0000122)	9/684	0.730341	0.813985	0	0	0.848027	0.266487	NFIX;TBL1XR1;PRDM5;HMGA2;PRDM2;ZFPM1;GLIS1;NFATC4;SNCA
B cell activation (GO:0042113)	1/85	0.733393	0.815358	0	0	0.760354	0.235765	ITGB1
G1/S transition of mitotic cell cycle (GO:0000082)	1/85	0.733393	0.815358	0	0	0.760354	0.235765	ACVR1B
positive regulation of protein catabolic process (GO:0045732)	1/85	0.733393	0.815358	0	0	0.760354	0.235765	EGLN2
cellular protein-containing complex assembly (GO:0034622)	2/168	0.733822	0.815358	0	0	0.768801	0.237935	TCF4;SNCA
glucose homeostasis (GO:0042593)	1/86	0.737516	0.818209	0	0	0.75137	0.228767	MBD5
positive regulation of proteasomal protein catabolic process (GO:1901800)	1/86	0.737516	0.818209	0	0	0.75137	0.228767	CBFA2T3
regulation of transcription from RNA polymerase II promoter in response to stress (GO:0043618)	1/87	0.741576	0.821456	0	0	0.742595	0.222019	EGLN2
sodium ion transmembrane transport (GO:0035725)	1/87	0.741576	0.821456	0	0	0.742595	0.222019	SLC6A17
positive regulation of neuron projection development (GO:0010976)	1/88	0.745573	0.825253	0	0	0.734022	0.21551	ROR1
positive regulation of signal transduction (GO:0009967)	3/252	0.748014	0.827322	0	0	0.768043	0.222989	MBD5;ITGAV;SHANK1
protein import (GO:0017038)	1/89	0.749509	0.828344	0	0	0.725644	0.20923	PPP1R10
positive regulation of cellular process (GO:0048522)	8/625	0.750301	0.828589	0	0	0.824419	0.236839	TBX1;PTGFR;TPM1;HMGA2;ITGAV;ETS1;EGFR;CRLF1
negative regulation of protein kinase activity (GO:0006469)	1/90	0.753383	0.831359	0	0	0.717454	0.203169	SNCA
mitochondrion organization (GO:0007005)	2/175	0.754168	0.831592	0	0	0.737429	0.208058	PID1;SPATA18
positive regulation of gene expression (GO:0010628)	6/482	0.755424	0.832344	0	0	0.802048	0.224955	PID1;NOS1AP;HMGA2;SPRY2;ETS1;EGFR
regulation of actin cytoskeleton organization (GO:0032956)	1/91	0.757198	0.833033	0	0	0.709446	0.197318	DLC1
positive regulation of transport (GO:0051050)	1/91	0.757198	0.833033	0	0	0.709446	0.197318	SNCA
positive regulation of developmental process (GO:0051094)	2/177	0.75973	0.834633	0	0	0.728926	0.200303	ACVR1B;SHANK1
regulation of lipid metabolic process (GO:0019216)	1/92	0.760955	0.834633	0	0	0.701614	0.191668	TBL1XR1
positive regulation of cellular component biogenesis (GO:0044089)	1/92	0.760955	0.834633	0	0	0.701614	0.191668	SYNPO2
positive regulation of transmembrane receptor protein serine/threonine kinase signaling pathway (GO:0090100)	1/92	0.760955	0.834633	0	0	0.701614	0.191668	ACVR1B
visual perception (GO:0007601)	1/93	0.764653	0.838003	0	0	0.693953	0.186211	SIX3
regulation of immune response (GO:0050776)	2/179	0.765183	0.838003	0	0	0.720616	0.192866	ITGB1;AHR
hemopoiesis (GO:0030097)	1/94	0.768294	0.840141	0	0	0.686456	0.180938	ZFPM1
interleukin-1-mediated signaling pathway (GO:0070498)	1/94	0.768294	0.840141	0	0	0.686456	0.180938	IL1R1
cellular component assembly (GO:0022607)	3/261	0.76891	0.84018	0	0	0.740907	0.194697	MYO1B;FERMT2;SHANK1
regulation of cell cycle phase transition (GO:1901987)	1/95	0.771879	0.842156	0	0	0.679118	0.175842	SIX3
sensory perception of light stimulus (GO:0050953)	1/95	0.771879	0.842156	0	0	0.679118	0.175842	SIX3
calcium ion homeostasis (GO:0055074)	1/97	0.778884	0.848522	0	0	0.664902	0.166154	SNCA
double-strand break repair via homologous recombination (GO:0000724)	1/97	0.778884	0.848522	0	0	0.664902	0.166154	RNF138
antigen receptor-mediated signaling pathway (GO:0050851)	2/185	0.780903	0.850083	0	0	0.696775	0.172315	PDE4D;THEMIS
response to UV (GO:0009411)	1/99	0.785675	0.853995	0	0	0.651266	0.157093	EGFR
positive regulation of stress-activated MAPK cascade (GO:0032874)	1/99	0.785675	0.853995	0	0	0.651266	0.157093	SH3RF3
regulation of mitotic cell cycle phase transition (GO:1901990)	2/188	0.788413	0.856316	0	0	0.685431	0.16295	HAUS7;NINL
regulation of transforming growth factor beta receptor signaling pathway (GO:0017015)	1/100	0.788992	0.856316	0	0	0.644655	0.152783	SPRY2
positive regulation of cell growth (GO:0030307)	1/102	0.795473	0.86206	0	0	0.631825	0.144573	EGFR
intrinsic apoptotic signaling pathway (GO:0097193)	1/102	0.795473	0.86206	0	0	0.631825	0.144573	FHIT
chromatin remodeling (GO:0006338)	1/103	0.798639	0.864845	0	0	0.625599	0.140663	HMGA2
regulation of insulin secretion (GO:0050796)	1/104	0.801756	0.867572	0	0	0.619493	0.136877	ARNTL
negative regulation of macromolecule metabolic process (GO:0010605)	2/194	0.802756	0.868006	0	0	0.663807	0.145841	MSR1;SFMBT2
plasma membrane bounded cell projection assembly (GO:0120031)	3/278	0.804522	0.868556	0	0	0.694498	0.151058	ITGB1;EXOC4;MYLK
activation of GTPase activity (GO:0090630)	1/105	0.804825	0.868556	0	0	0.613505	0.133211	RALGAPB
protein localization to membrane (GO:0072657)	2/195	0.805061	0.868556	0	0	0.660334	0.143185	RAB3C;FERMT2
protein processing (GO:0016485)	1/106	0.807847	0.868975	0	0	0.607631	0.129658	KLKB1
cellular response to peptide hormone stimulus (GO:0071375)	1/106	0.807847	0.868975	0	0	0.607631	0.129658	LPIN1
chromosome organization (GO:0051276)	1/106	0.807847	0.868975	0	0	0.607631	0.129658	HMGA2
peptidyl-lysine modification (GO:0018205)	1/106	0.807847	0.868975	0	0	0.607631	0.129658	SENP2
response to calcium ion (GO:0051592)	1/107	0.810822	0.870935	0	0	0.601868	0.126216	KCNMB2
regulation of apoptotic process (GO:0042981)	9/742	0.81087	0.870935	0	0	0.778543	0.16322	ITGB1;EGLN2;API5;ARHGEF3;HMGA2;SPRY2;ARHGEF1;EGFR;SNCA
negative regulation of transmembrane receptor protein serine/threonine kinase signaling pathway (GO:0090101)	1/108	0.813751	0.873381	0	0	0.596213	0.12288	SPRY2
regulation of protein kinase activity (GO:0045859)	1/110	0.819474	0.878873	0	0	0.585214	0.116512	SNCA
regulation of transcription, DNA-templated (GO:0006355)	30/2244	0.820467	0.879289	0	0	0.851904	0.168576	NFIX;ARX;PRDM5;ZBTB20;PRDM2;AHR;ACVR1B;ETS1;EGFR;GLIS1;ARNTL;SIX3;CAMTA1;PCBD2;TBX1;EMX2;NKX6-2;SFMBT2;HMGA2;NFATC1;ZBTB34;CBFA2T3;NFATC4;NFIA;TBL1XR1;ZFP62;ZFAT;NFE2L3;TCF4;SIM1
proteolysis (GO:0006508)	3/287	0.82144	0.879681	0	0	0.672177	0.132215	ACAN;KLKB1;HABP2
Fc-epsilon receptor signaling pathway (GO:0038095)	1/111	0.822269	0.879919	0	0	0.579864	0.113472	NFATC1
protein-containing complex subunit organization (GO:0043933)	1/112	0.825021	0.880266	0	0	0.57461	0.110524	SHANK1
regulation of cytoskeleton organization (GO:0051493)	1/112	0.825021	0.880266	0	0	0.57461	0.110524	DLC1
regulation of macroautophagy (GO:0016241)	1/112	0.825021	0.880266	0	0	0.57461	0.110524	EXOC4
Fc receptor signaling pathway (GO:0038093)	1/112	0.825021	0.880266	0	0	0.57461	0.110524	NFATC1
sulfur compound biosynthetic process (GO:0044272)	1/113	0.827731	0.882508	0	0	0.569451	0.107664	ACAN
activation of protein kinase activity (GO:0032147)	1/114	0.830399	0.883403	0	0	0.564383	0.10489	GHR
positive regulation of cellular component organization (GO:0051130)	1/114	0.830399	0.883403	0	0	0.564383	0.10489	SNCA
response to lipid (GO:0033993)	1/114	0.830399	0.883403	0	0	0.564383	0.10489	SNCA
calcium ion transport (GO:0006816)	1/115	0.833026	0.884899	0	0	0.559403	0.102198	ITGAV
positive regulation of protein metabolic process (GO:0051247)	1/115	0.833026	0.884899	0	0	0.559403	0.102198	EGLN2
ion transport (GO:0006811)	1/116	0.835612	0.886997	0	0	0.554511	0.0995849	SLC5A12
DNA repair (GO:0006281)	3/298	0.840414	0.889835	0	0	0.646746	0.112444	HMGA2;APTX;PMS1
adenylate cyclase-activating G protein-coupled receptor signaling pathway (GO:0007189)	1/118	0.840666	0.889835	0	0	0.544976	0.0945868	PTGFR
regulation of protein binding (GO:0043393)	1/118	0.840666	0.889835	0	0	0.544976	0.0945868	ZFPM1
phosphate-containing compound metabolic process (GO:0006796)	2/212	0.840741	0.889835	0	0	0.606349	0.105185	INPP4B;PLCB4
regulation of transcription by RNA polymerase II (GO:0006357)	29/2206	0.842329	0.890865	0	0	0.836268	0.143491	PID1;NFIX;ARX;PRDM5;ZBTB20;PRDM2;AHR;ETS1;EGFR;GLIS1;ARNTL;SIX3;CAMTA1;SNCA;TBX1;EMX2;NKX6-2;HMGA2;NFATC1;ZBTB34;NFATC4;NFIA;TBL1XR1;ZFP62;NFE2L3;TCF4;SIM1;LPIN1;ZFPM1
cellular response to lipopolysaccharide (GO:0071222)	1/120	0.845564	0.892985	0	0	0.535762	0.0898749	PRKCE
macroautophagy (GO:0016236)	1/120	0.845564	0.892985	0	0	0.535762	0.0898749	LIX1
protein homooligomerization (GO:0051260)	1/121	0.847957	0.894727	0	0	0.53127	0.0876202	GLRA3
MAPK cascade (GO:0000165)	3/303	0.848448	0.894727	0	0	0.635803	0.104492	ITGAV;GRIN2B;EGFR
epithelium development (GO:0060429)	1/122	0.850312	0.896041	0	0	0.526853	0.08543	TBX1
non-canonical Wnt signaling pathway (GO:0035567)	1/124	0.854915	0.898932	0	0	0.518233	0.0812346	NFATC1
defense response to symbiont (GO:0140546)	1/124	0.854915	0.898932	0	0	0.518233	0.0812346	OPRK1
fatty acid metabolic process (GO:0006631)	1/124	0.854915	0.898932	0	0	0.518233	0.0812346	LPIN1
transcription, DNA-templated (GO:0006351)	2/221	0.857142	0.899339	0	0	0.581162	0.0895873	NFIX;NFE2L3
regulation of phosphorylation (GO:0042325)	1/125	0.857163	0.899339	0	0	0.514028	0.0792254	EGFR
regulation of protein secretion (GO:0050708)	1/125	0.857163	0.899339	0	0	0.514028	0.0792254	ARNTL
cilium assembly (GO:0060271)	3/314	0.864897	0.906448	0	0	0.612967	0.0889688	HAUS7;EXOC4;NINL
cellular response to insulin stimulus (GO:0032869)	1/129	0.865814	0.906448	0	0	0.497862	0.0717344	LPIN1
positive regulation of macromolecule biosynthetic process (GO:0010557)	1/129	0.865814	0.906448	0	0	0.497862	0.0717344	EGFR
regulation of primary metabolic process (GO:0080090)	1/130	0.867894	0.907315	0	0	0.493978	0.0699895	TBL1XR1
regulation of response to external stimulus (GO:0032101)	1/130	0.867894	0.907315	0	0	0.493978	0.0699895	IL1R1
inflammatory response (GO:0006954)	2/230	0.87199	0.91094	0	0	0.557964	0.0764287	PTGFR;NFATC4
defense response to virus (GO:0051607)	1/133	0.873943	0.911625	0	0	0.482677	0.065036	OPRK1
RNA metabolic process (GO:0016070)	1/133	0.873943	0.911625	0	0	0.482677	0.065036	SND1
proteasome-mediated ubiquitin-dependent protein catabolic process (GO:0043161)	3/321	0.874531	0.911625	0	0	0.599258	0.0803407	UBE3D;TBL1XR1;ARNTL
protein localization to plasma membrane (GO:0072659)	1/136	0.879715	0.915712	0	0	0.471878	0.0604744	RAB3C
negative regulation of inflammatory response to antigenic stimulus (GO:0002862)	1/136	0.879715	0.915712	0	0	0.471878	0.0604744	PTH2R
regulation of inflammatory response to antigenic stimulus (GO:0002861)	1/137	0.88158	0.916995	0	0	0.468385	0.0590347	PTH2R
regulation of cellular component organization (GO:0051128)	1/139	0.885225	0.920126	0	0	0.461549	0.0562693	EGLN2
transcription initiation from RNA polymerase II promoter (GO:0006367)	1/140	0.887004	0.920656	0	0	0.458205	0.0549413	TBL1XR1
protein localization to cell periphery (GO:1990778)	1/140	0.887004	0.920656	0	0	0.458205	0.0549413	RAB3C
organelle organization (GO:0006996)	4/420	0.890346	0.922068	0	0	0.609691	0.0708129	FMNL2;PALLD;TPM1;CDC42BPB
chromatin organization (GO:0006325)	1/142	0.890482	0.922068	0	0	0.45166	0.0523891	HMGA2
protein localization to organelle (GO:0033365)	1/142	0.890482	0.922068	0	0	0.45166	0.0523891	BANP
positive regulation of cytokine production (GO:0001819)	3/335	0.891996	0.922068	0	0	0.573573	0.065556	IL1R1;PDE4D;ZFPM1
protein-DNA complex assembly (GO:0065004)	1/143	0.892181	0.922068	0	0	0.448456	0.0511629	TCF4
nitrogen compound transport (GO:0071705)	1/143	0.892181	0.922068	0	0	0.448456	0.0511629	SLC18A1
positive regulation of DNA-binding transcription factor activity (GO:0051091)	2/246	0.894935	0.924256	0	0	0.520947	0.0578274	PRKCH;ROR1
positive regulation of cytosolic calcium ion concentration (GO:0007204)	1/147	0.898717	0.927501	0	0	0.43608	0.046568	PTGFR
regulation of cytosolic calcium ion concentration (GO:0051480)	1/148	0.900288	0.928462	0	0	0.433092	0.0454923	PTGFR
cellular response to DNA damage stimulus (GO:0006974)	3/350	0.908267	0.936025	0	0	0.548354	0.0527609	MACROD2;SPATA18;APTX
cellular response to interleukin-1 (GO:0071347)	1/155	0.910627	0.937791	0	0	0.413258	0.03869	IL1R1
regulation of cell differentiation (GO:0045595)	1/156	0.912014	0.938094	0	0	0.410571	0.0378135	TBX1
ubiquitin-dependent protein catabolic process (GO:0006511)	3/354	0.912215	0.938094	0	0	0.541992	0.049798	UBE3D;TBL1XR1;ARNTL
cellular response to starvation (GO:0009267)	1/158	0.914724	0.939341	0	0	0.405299	0.0361254	NUAK1
organonitrogen compound biosynthetic process (GO:1901566)	1/158	0.914724	0.939341	0	0	0.405299	0.0361254	LPIN1
response to lipopolysaccharide (GO:0032496)	1/159	0.916048	0.940035	0	0	0.402713	0.0353126	SNCA
protein-containing complex assembly (GO:0065003)	2/267	0.919278	0.942683	0	0	0.479147	0.0403281	FERMT2;SHANK1
regulation of neuron projection development (GO:0010975)	1/165	0.923571	0.946415	0	0	0.38786	0.030838	ROR1
DNA-templated transcription, initiation (GO:0006352)	1/168	0.927076	0.949336	0	0	0.380834	0.0288366	TBL1XR1
protein modification by small protein removal (GO:0070646)	2/276	0.927999	0.949611	0	0	0.463194	0.0346119	MBD5;SENP2
positive regulation of I-kappaB kinase/NF-kappaB signaling (GO:0043123)	1/171	0.930421	0.951418	0	0	0.374056	0.0269761	ROR1
negative regulation of cell population proliferation (GO:0008285)	3/379	0.933587	0.953338	0	0	0.505302	0.0347246	DLC1;CBFA2T3;ETS1
neuron differentiation (GO:0030182)	1/174	0.933614	0.953338	0	0	0.367513	0.0252455	EMX2
negative regulation of immune response (GO:0050777)	1/178	0.937644	0.956107	0	0	0.359134	0.0231229	PTH2R
regulation of mitotic cell cycle (GO:0007346)	1/178	0.937644	0.956107	0	0	0.359134	0.0231229	PKN2
regulated exocytosis (GO:0045055)	1/180	0.939567	0.957394	0	0	0.355085	0.0221348	SNCA
negative regulation of cytokine production (GO:0001818)	1/182	0.94143	0.958619	0	0	0.351126	0.0211922	ZFPM1
innate immune response (GO:0045087)	2/302	0.948467	0.965107	0	0	0.422484	0.0223529	COLEC10;SNCA
cellular response to tumor necrosis factor (GO:0071356)	1/194	0.951469	0.967482	0	0	0.329091	0.0163718	PID1
regulation of signal transduction (GO:0009966)	1/198	0.954418	0.969801	0	0	0.322343	0.0150385	SENP2
ncRNA processing (GO:0034470)	1/201	0.956512	0.971248	0	0	0.317459	0.0141149	INTS9
negative regulation of gene expression (GO:0010629)	2/322	0.96031	0.974422	0	0	0.39567	0.0160244	MSR1;SFMBT2
negative regulation of inflammatory response (GO:0050728)	1/212	0.963402	0.976599	0	0	0.300739	0.0112129	PTH2R
cellular protein localization (GO:0034613)	2/329	0.963802	0.976599	0	0	0.38706	0.0142705	FERMT2;EGFR
regulation of I-kappaB kinase/NF-kappaB signaling (GO:0043122)	1/224	0.969683	0.981872	0	0	0.284381	0.0087549	ROR1
post-translational protein modification (GO:0043687)	2/345	0.970713	0.982229	0	0	0.3687	0.0109592	TULP4;ASB15
cilium organization (GO:0044782)	1/228	0.971528	0.982368	0	0	0.279312	0.00806793	EXOC4
regulation of autophagy (GO:0010506)	1/231	0.972838	0.983007	0	0	0.275627	0.00759009	EXOC4
neutrophil degranulation (GO:0043312)	3/481	0.979993	0.989028	0	0	0.395377	0.0079907	ATP8A1;ITGAV;IGF2R
RNA splicing, via transesterification reactions with bulged adenosine as nucleophile (GO:0000377)	1/251	0.980161	0.989028	0	0	0.253316	0.00507602	SRRM2
neutrophil activation involved in immune response (GO:0002283)	3/485	0.980945	0.989131	0	0	0.392014	0.00754196	ATP8A1;ITGAV;IGF2R
neutrophil mediated immunity (GO:0002446)	3/488	0.981631	0.989134	0	0	0.389528	0.00722192	ATP8A1;ITGAV;IGF2R
protein deubiquitination (GO:0016579)	1/267	0.984574	0.991411	0	0	0.237883	0.00369829	MBD5
mRNA splicing, via spliceosome (GO:0000398)	1/274	0.986182	0.992341	0	0	0.2317	0.00322393	SRRM2
cytokine-mediated signaling pathway (GO:0019221)	4/621	0.987319	0.992796	0	0	0.406786	0.00519152	ITGB1;GHR;IL1R1;CRLF1
protein ubiquitination (GO:0016567)	3/525	0.98837	0.993165	0	0	0.361221	0.00422549	SH3RF3;RNF138;UBE3D
organelle assembly (GO:0070925)	2/425	0.990086	0.9942	0	0	0.297733	0.00296641	HAUS7;EXOC4
mRNA processing (GO:0006397)	1/300	0.990824	0.994252	0	0	0.211269	0.00194764	SRRM2
protein polyubiquitination (GO:0000209)	1/314	0.99264	0.995386	0	0	0.201673	0.00148974	UBE3D
intracellular protein transport (GO:0006886)	1/336	0.994798	0.99686	0	0	0.188215	0.000981668	PPP1R10
protein transport (GO:0015031)	1/369	0.99691	0.998287	0	0	0.171045	0.00052927	RAB3C
protein modification by small protein conjugation (GO:0032446)	1/409	0.998358	0.998554	0	0	0.153957	0.00025294	RNF138
cellular protein metabolic process (GO:0044267)	1/417	0.998554	0.998554	0	0	0.150933	0.000218475	ST8SIA4

## Sheet: S2vS3 KEGG_2021_Human
Term	Overlap	P.value	Adjusted.P.value	Old.P.value	Old.Adjusted.P.value	Odds.Ratio	Combined.Score	Genes
Wnt signaling pathway	8/166	0.00427753	0.757123	0	0	3.29688	17.9824	PLCB4;TBL1XR1;WIF1;CTNND2;ROR1;NFATC1;SENP2;NFATC4
Dopaminergic synapse	6/132	0.0165533	0.949739	0	0	3.08515	12.6527	GRIA2;PLCB4;PPP2R2B;GRIN2B;SLC18A1;ARNTL
Vascular smooth muscle contraction	6/133	0.0171188	0.949739	0	0	3.0607	12.4496	PRKCH;PLCB4;PRKCE;KCNMB2;ARHGEF1;MYLK
Glutamatergic synapse	5/114	0.0316651	0.949739	0	0	2.9647	10.2357	GRIA2;PLCB4;DLGAP1;GRIN2B;SHANK1
Other types of O-glycan biosynthesis	3/47	0.0356506	0.949739	0	0	4.39225	14.6437	ST6GAL2;XXYLT1;GALNT9
Cocaine addiction	3/49	0.0396177	0.949739	0	0	4.20086	13.5624	GRIA2;SLC18A1;GRIN2B
Platelet activation	5/124	0.0430078	0.949739	0	0	2.71417	8.53981	ITGB1;PLCB4;ARHGEF1;TLN2;MYLK
cGMP-PKG signaling pathway	6/167	0.0449226	0.949739	0	0	2.41014	7.47823	PLCB4;PRKCE;KCNMB2;NFATC1;MYLK;NFATC4
Human cytomegalovirus infection	7/225	0.0600749	0.949739	0	0	2.07745	5.84212	PLCB4;IL1R1;NFATC1;ARHGEF1;ITGAV;EGFR;NFATC4
Circadian entrainment	4/97	0.0629484	0.949739	0	0	2.77292	7.66834	GRIA2;PLCB4;NOS1AP;GRIN2B
Phosphatidylinositol signaling system	4/97	0.0629484	0.949739	0	0	2.77292	7.66834	INPP4B;PLCB4;SYNJ2;DGKH
Inflammatory mediator regulation of TRP channels	4/98	0.0648691	0.949739	0	0	2.74328	7.50393	PRKCH;PLCB4;IL1R1;PRKCE
Parathyroid hormone synthesis, secretion and action	4/106	0.0813145	0.949739	0	0	2.52709	6.34156	PLCB4;PDE4D;ARHGEF1;EGFR
Long-term potentiation	3/67	0.0844961	0.949739	0	0	3.0166	7.45417	GRIA2;PLCB4;GRIN2B
Oxytocin signaling pathway	5/154	0.0900033	0.949739	0	0	2.16437	5.21161	PLCB4;NFATC1;EGFR;MYLK;NFATC4
Amphetamine addiction	3/69	0.0904195	0.949739	0	0	2.92489	7.02937	GRIA2;SLC18A1;GRIN2B
Focal adhesion	6/201	0.0912179	0.949739	0	0	1.98645	4.75656	ITGB1;COL6A2;ITGAV;TLN2;EGFR;MYLK
Serotonergic synapse	4/113	0.0972251	0.956047	0	0	2.36395	5.50973	PLCB4;KCND2;DUSP1;SLC18A1
Inositol phosphate metabolism	3/73	0.102765	0.957336	0	0	2.75719	6.27346	INPP4B;PLCB4;SYNJ2
Nicotine addiction	2/40	0.126058	0.96558	0	0	3.38046	7.00099	GRIA2;GRIN2B
Axon guidance	5/182	0.150436	0.96558	0	0	1.81938	3.4463	ITGB1;ROBO2;SLIT3;PLXNA4;NFATC4
ECM-receptor interaction	3/88	0.15424	0.96558	0	0	2.26889	4.24111	ITGB1;COL6A2;ITGAV
Neuroactive ligand-receptor interaction	8/341	0.157607	0.96558	0	0	1.55027	2.86435	GHR;PTGFR;GRIA2;GLRA2;GLRA3;OPRK1;PTH2R;GRIN2B
Yersinia infection	4/137	0.161299	0.96558	0	0	1.935	3.5304	ITGB1;NFATC1;ARHGEF1;PKN2
Hypertrophic cardiomyopathy	3/90	0.161631	0.96558	0	0	2.21651	4.03945	ITGB1;TPM1;ITGAV
Carbohydrate digestion and absorption	2/47	0.163232	0.96558	0	0	2.85359	5.17237	PLCB4;AMY1C
Small cell lung cancer	3/92	0.169126	0.96558	0	0	2.16648	3.85007	ITGB1;ITGAV;FHIT
Shigellosis	6/246	0.180216	0.96558	0	0	1.61026	2.75934	ITGB1;PLCB4;IL1R1;PRKCE;TLN2;EGFR
Dilated cardiomyopathy	3/96	0.184407	0.96558	0	0	2.07287	3.50441	ITGB1;TPM1;ITGAV
Phospholipase D signaling pathway	4/148	0.194742	0.96558	0	0	1.78618	2.92234	PTGFR;PLCB4;EGFR;DGKH
AGE-RAGE signaling pathway in diabetic complications	3/100	0.200036	0.96558	0	0	1.98699	3.19758	PLCB4;PRKCE;NFATC1
Protein digestion and absorption	3/103	0.211956	0.96558	0	0	1.92708	2.98963	COL13A1;COL6A2;COL21A1
Rap1 signaling pathway	5/210	0.223644	0.96558	0	0	1.56862	2.34933	ITGB1;PLCB4;TLN2;GRIN2B;EGFR
Th17 cell differentiation	3/107	0.228081	0.96558	0	0	1.85259	2.73822	IL1R1;NFATC1;AHR
Primary bile acid biosynthesis	1/17	0.231982	0.96558	0	0	4.0057	5.8527	CH25H
Long-term depression	2/60	0.236033	0.96558	0	0	2.21253	3.19441	GRIA2;PLCB4
Glycerolipid metabolism	2/61	0.241737	0.96558	0	0	2.17492	3.08818	LPIN1;DGKH
Regulation of actin cytoskeleton	5/218	0.246295	0.96558	0	0	1.50909	2.11457	ITGB1;ARHGEF1;ITGAV;EGFR;MYLK
Human T-cell leukemia virus 1 infection	5/219	0.249169	0.96558	0	0	1.50196	2.08716	IL1R1;NFATC1;TLN2;ETS1;NFATC4
Sphingolipid signaling pathway	3/119	0.277618	0.96558	0	0	1.65992	2.1272	PLCB4;PPP2R2B;PRKCE
Renal cell carcinoma	2/69	0.287457	0.96558	0	0	1.91445	2.38671	EGLN2;ETS1
Adherens junction	2/71	0.298863	0.96558	0	0	1.85877	2.24496	PTPRM;EGFR
Non-small cell lung cancer	2/72	0.304556	0.96558	0	0	1.83212	2.17821	FHIT;EGFR
PI3K-Akt signaling pathway	7/354	0.304904	0.96558	0	0	1.29649	1.53992	ITGB1;GHR;PPP2R2B;COL6A2;PKN2;ITGAV;EGFR
Thyroid hormone synthesis	2/75	0.321579	0.96558	0	0	1.75656	1.99284	PLCB4;GPX7
Gastric acid secretion	2/76	0.327232	0.96558	0	0	1.73273	1.93561	PLCB4;MYLK
Folate biosynthesis	1/26	0.332201	0.96558	0	0	2.56248	2.82388	PCBD2
Arrhythmogenic right ventricular cardiomyopathy	2/77	0.332872	0.96558	0	0	1.70954	1.88049	ITGB1;ITGAV
Apelin signaling pathway	3/137	0.353326	0.96558	0	0	1.43563	1.49357	PLCB4;PRKCE;MYLK
Pathogenic Escherichia coli infection	4/197	0.360413	0.96558	0	0	1.32936	1.35662	ITGB1;MYO1B;IL1R1;ARHGEF1
Fluid shear stress and atherosclerosis	3/139	0.361726	0.96558	0	0	1.41437	1.43823	IL1R1;DUSP1;ITGAV
Glyoxylate and dicarboxylate metabolism	1/30	0.372451	0.96558	0	0	2.20858	2.1813	HYI
Spinocerebellar ataxia	3/143	0.378473	0.96558	0	0	1.37368	1.33468	GRIA2;PLCB4;GRIN2B
Circadian rhythm	1/31	0.38213	0.96558	0	0	2.13485	2.05372	ARNTL
Insulin secretion	2/86	0.382917	0.96558	0	0	1.52568	1.46455	PLCB4;KCNMB2
Proteoglycans in cancer	4/205	0.388326	0.96558	0	0	1.27592	1.20691	ITGB1;ARHGEF1;ITGAV;EGFR
Gap junction	2/88	0.393828	0.96558	0	0	1.49004	1.38848	PLCB4;EGFR
PD-L1 expression and PD-1 checkpoint pathway in cancer	2/89	0.399252	0.96558	0	0	1.47284	1.35231	NFATC1;EGFR
Cell adhesion molecules	3/148	0.399273	0.96558	0	0	1.32597	1.21739	ITGB1;PTPRM;ITGAV
Adrenergic signaling in cardiomyocytes	3/150	0.407541	0.96558	0	0	1.3078	1.1739	PLCB4;PPP2R2B;TPM1
Phagosome	3/152	0.415775	0.96558	0	0	1.29011	1.13221	ITGB1;MSR1;ITGAV
Salivary secretion	2/93	0.420712	0.96558	0	0	1.40781	1.2189	PLCB4;AMY1C
GnRH signaling pathway	2/93	0.420712	0.96558	0	0	1.40781	1.2189	PLCB4;EGFR
cAMP signaling pathway	4/216	0.426416	0.96558	0	0	1.20904	1.03051	GRIA2;PDE4D;NFATC1;GRIN2B
Cushing syndrome	3/155	0.428056	0.96558	0	0	1.26445	1.07289	PLCB4;AHR;EGFR
Starch and sucrose metabolism	1/36	0.428337	0.96558	0	0	1.82941	1.55106	AMY1C
Mucin type O-glycan biosynthesis	1/36	0.428337	0.96558	0	0	1.82941	1.55106	GALNT9
Cellular senescence	3/156	0.43213	0.96558	0	0	1.25612	1.05392	NFATC1;ETS1;NFATC4
African trypanosomiasis	1/37	0.437156	0.96558	0	0	1.7785	1.47165	PLCB4
Alanine, aspartate and glutamate metabolism	1/37	0.437156	0.96558	0	0	1.7785	1.47165	AGXT2
Aldosterone synthesis and secretion	2/98	0.446974	0.96558	0	0	1.33415	1.07433	PLCB4;PRKCE
Choline metabolism in cancer	2/98	0.446974	0.96558	0	0	1.33415	1.07433	EGFR;DGKH
Glycerophospholipid metabolism	2/98	0.446974	0.96558	0	0	1.33415	1.07433	LPIN1;DGKH
Melanogenesis	2/101	0.462409	0.96558	0	0	1.29352	0.997702	PLCB4;ASIP
Glycine, serine and threonine metabolism	1/40	0.462809	0.96558	0	0	1.64144	1.26463	AGXT2
Amoebiasis	2/102	0.467498	0.96558	0	0	1.28052	0.973659	PLCB4;IL1R1
Chagas disease	2/102	0.467498	0.96558	0	0	1.28052	0.973659	PLCB4;PPP2R2B
Pancreatic secretion	2/102	0.467498	0.96558	0	0	1.28052	0.973659	PLCB4;AMY1C
Bladder cancer	1/41	0.471099	0.96558	0	0	1.60033	1.20455	EGFR
MAPK signaling pathway	5/294	0.474623	0.96558	0	0	1.10789	0.825642	IL1R1;DUSP1;NFATC1;PTPN5;EGFR
C-type lectin receptor signaling pathway	2/104	0.477589	0.96558	0	0	1.25529	0.927661	NFATC1;NFATC4
Tryptophan metabolism	1/42	0.47926	0.96558	0	0	1.56121	1.14829	ALDH8A1
Tight junction	3/169	0.484025	0.96558	0	0	1.15698	0.839528	ITGB1;PPP2R2B;PRKCE
HIF-1 signaling pathway	2/109	0.502301	0.96558	0	0	1.19632	0.823735	EGLN2;EGFR
Calcium signaling pathway	4/240	0.507004	0.96558	0	0	1.08475	0.736799	PTGFR;PLCB4;EGFR;MYLK
Type II diabetes mellitus	1/46	0.510671	0.96558	0	0	1.42215	0.955726	PRKCE
MicroRNAs in cancer	5/310	0.521188	0.96558	0	0	1.04891	0.683517	PRKCE;TPM1;HMGA2;SPRY2;EGFR
Valine, leucine and isoleucine degradation	1/48	0.525661	0.96558	0	0	1.36149	0.875575	AGXT2
Arginine and proline metabolism	1/50	0.540193	0.96558	0	0	1.30579	0.804143	CKMT2
Cysteine and methionine metabolism	1/50	0.540193	0.96558	0	0	1.30579	0.804143	AGXT2
N-Glycan biosynthesis	1/50	0.540193	0.96558	0	0	1.30579	0.804143	ST6GAL2
Growth hormone synthesis, secretion and action	2/119	0.549407	0.96558	0	0	1.09351	0.654923	GHR;PLCB4
Thyroid hormone signaling pathway	2/121	0.558446	0.96558	0	0	1.07503	0.626307	PLCB4;ITGAV
Endocrine and other factor-regulated calcium reabsorption	1/53	0.561163	0.96558	0	0	1.23027	0.710779	PLCB4
Human papillomavirus infection	5/331	0.579457	0.96558	0	0	0.980279	0.534902	ITGB1;PPP2R2B;COL6A2;ITGAV;EGFR
Hedgehog signaling pathway	1/56	0.58118	0.96558	0	0	1.16298	0.631146	CSNK1G1
Osteoclast differentiation	2/127	0.584785	0.96558	0	0	1.02311	0.548911	IL1R1;NFATC1
Glutathione metabolism	1/57	0.587648	0.96558	0	0	1.14216	0.607203	GPX7
Purine metabolism	2/129	0.593303	0.96558	0	0	1.0069	0.52565	PDE4D;FHIT
Relaxin signaling pathway	2/129	0.593303	0.96558	0	0	1.0069	0.52565	PLCB4;EGFR
Endometrial cancer	1/58	0.594016	0.96558	0	0	1.12206	0.584425	EGFR
Arachidonic acid metabolism	1/61	0.612539	0.96558	0	0	1.0658	0.522393	GPX7
Lysine degradation	1/63	0.624417	0.96558	0	0	1.03131	0.485683	PRDM2
Estrogen signaling pathway	2/137	0.62607	0.96558	0	0	0.946841	0.443399	PLCB4;EGFR
GnRH secretion	1/64	0.630219	0.96558	0	0	1.01489	0.468562	PLCB4
Cortisol synthesis and secretion	1/65	0.635932	0.96558	0	0	0.998982	0.452202	PLCB4
Inflammatory bowel disease	1/65	0.635932	0.96558	0	0	0.998982	0.452202	NFATC1
Lipid and atherosclerosis	3/215	0.646221	0.96558	0	0	0.903805	0.394614	PLCB4;NFATC1;ARHGEF1
Renin secretion	1/69	0.657918	0.96558	0	0	0.940027	0.393566	PLCB4
Central carbon metabolism in cancer	1/70	0.663204	0.96558	0	0	0.926356	0.380429	EGFR
Epithelial cell signaling in Helicobacter pylori infection	1/70	0.663204	0.96558	0	0	0.926356	0.380429	EGFR
Retrograde endocannabinoid signaling	2/148	0.667737	0.96558	0	0	0.875011	0.353383	GRIA2;PLCB4
Melanoma	1/72	0.673533	0.96558	0	0	0.90017	0.355763	EGFR
Glioma	1/75	0.688439	0.96558	0	0	0.863544	0.322386	EGFR
Pancreatic cancer	1/76	0.693255	0.96558	0	0	0.851987	0.312132	EGFR
Pertussis	1/76	0.693255	0.96558	0	0	0.851987	0.312132	ITGB1
Ras signaling pathway	3/232	0.69623	0.96558	0	0	0.83598	0.302687	GRIN2B;ETS1;EGFR
Huntington disease	4/306	0.696406	0.96558	0	0	0.844807	0.305671	GRIA2;PLCB4;GPX7;GRIN2B
Bacterial invasion of epithelial cells	1/77	0.697996	0.96558	0	0	0.840734	0.302278	ITGB1
Leishmaniasis	1/77	0.697996	0.96558	0	0	0.840734	0.302278	ITGB1
Hepatitis C	2/157	0.698979	0.96558	0	0	0.823825	0.29504	PPP2R2B;EGFR
Synaptic vesicle cycle	1/78	0.702665	0.96558	0	0	0.829773	0.292806	SLC18A1
Pathways in cancer	7/531	0.713194	0.96558	0	0	0.850701	0.287539	ITGB1;PLCB4;EGLN2;ARHGEF1;ITGAV;ETS1;EGFR
Hepatitis B	2/162	0.715262	0.96558	0	0	0.797876	0.267373	NFATC1;NFATC4
JAK-STAT signaling pathway	2/162	0.715262	0.96558	0	0	0.797876	0.267373	GHR;EGFR
B cell receptor signaling pathway	1/81	0.716244	0.96558	0	0	0.798534	0.266498	NFATC1
Hippo signaling pathway	2/163	0.718429	0.96558	0	0	0.792879	0.262196	PPP2R2B;DCHS1
Complement and coagulation cascades	1/85	0.733393	0.96558	0	0	0.760354	0.235765	KLKB1
ErbB signaling pathway	1/85	0.733393	0.96558	0	0	0.760354	0.235765	EGFR
Taste transduction	1/86	0.737516	0.96558	0	0	0.75137	0.228767	PLCB4
Colorectal cancer	1/86	0.737516	0.96558	0	0	0.75137	0.228767	EGFR
Parkinson disease	3/249	0.740722	0.96558	0	0	0.777529	0.23336	DUSP1;SLC18A1;SNCA
Cardiac muscle contraction	1/87	0.741576	0.96558	0	0	0.742595	0.222019	TPM1
Morphine addiction	1/91	0.757198	0.96558	0	0	0.709446	0.197318	PDE4D
Th1 and Th2 cell differentiation	1/92	0.760955	0.96558	0	0	0.701614	0.191668	NFATC1
TGF-beta signaling pathway	1/94	0.768294	0.96558	0	0	0.686456	0.180938	ACVR1B
NOD-like receptor signaling pathway	2/181	0.770529	0.96558	0	0	0.712491	0.185731	PLCB4;PKN2
Fc gamma R-mediated phagocytosis	1/97	0.778884	0.96558	0	0	0.664902	0.166154	PRKCE
Prostate cancer	1/97	0.778884	0.96558	0	0	0.664902	0.166154	EGFR
mRNA surveillance pathway	1/98	0.782306	0.96558	0	0	0.658014	0.161548	PPP2R2B
Alcoholism	2/186	0.783432	0.96558	0	0	0.692953	0.169129	GRIN2B;SLC18A1
Hematopoietic cell lineage	1/99	0.785675	0.96558	0	0	0.651266	0.157093	IL1R1
Neutrophil extracellular trap formation	2/189	0.790866	0.96558	0	0	0.681731	0.159953	PLCB4;CLCN4
Kaposi sarcoma-associated herpesvirus infection	2/193	0.800427	0.96558	0	0	0.667317	0.148551	NFATC1;NFATC4
T cell receptor signaling pathway	1/104	0.801756	0.96558	0	0	0.619493	0.136877	NFATC1
NF-kappa B signaling pathway	1/104	0.801756	0.96558	0	0	0.619493	0.136877	IL1R1
Glucagon signaling pathway	1/107	0.810822	0.96558	0	0	0.601868	0.126216	PLCB4
Drug metabolism	1/108	0.813751	0.96558	0	0	0.596213	0.12288	FMO3
Insulin resistance	1/108	0.813751	0.96558	0	0	0.596213	0.12288	PRKCE
Toxoplasmosis	1/112	0.825021	0.96558	0	0	0.57461	0.110524	ITGB1
Cholinergic synapse	1/113	0.827731	0.96558	0	0	0.569451	0.107664	PLCB4
Leukocyte transendothelial migration	1/114	0.830399	0.96558	0	0	0.564383	0.10489	ITGB1
Cytokine-cytokine receptor interaction	3/295	0.835419	0.96558	0	0	0.653492	0.117512	GHR;IL1R1;ACVR1B
Human immunodeficiency virus 1 infection	2/212	0.840741	0.96558	0	0	0.606349	0.105185	NFATC1;NFATC4
AMPK signaling pathway	1/120	0.845564	0.96558	0	0	0.535762	0.0898749	PPP2R2B
Pathways of neurodegeneration	5/475	0.859021	0.968147	0	0	0.674882	0.102556	GRIA2;PLCB4;GPX7;GRIN2B;SNCA
Lysosome	1/128	0.863702	0.968147	0	0	0.501808	0.0735288	IGF2R
FoxO signaling pathway	1/131	0.869942	0.968147	0	0	0.490153	0.0682925	EGFR
Natural killer cell mediated cytotoxicity	1/131	0.869942	0.968147	0	0	0.490153	0.0682925	NFATC1
Systemic lupus erythematosus	1/135	0.877821	0.968147	0	0	0.475424	0.0619537	GRIN2B
Chemical carcinogenesis	2/239	0.885409	0.968147	0	0	0.536527	0.0652984	AHR;EGFR
Signaling pathways regulating pluripotency of stem cells	1/143	0.892181	0.968147	0	0	0.448456	0.0511629	ACVR1B
Breast cancer	1/147	0.898717	0.968147	0	0	0.43608	0.046568	EGFR
Gastric cancer	1/149	0.901835	0.968147	0	0	0.430143	0.0444441	EGFR
Endocytosis	2/252	0.90251	0.968147	0	0	0.508288	0.052138	EGFR;IGF2R
mTOR signaling pathway	1/154	0.909218	0.969468	0	0	0.41598	0.0395889	LPIN1
Amyotrophic lateral sclerosis	3/364	0.921421	0.970961	0	0	0.526706	0.0431049	GRIA2;GPX7;GRIN2B
Alzheimer disease	3/369	0.925686	0.970961	0	0	0.519377	0.0401065	PLCB4;GRIN2B;SNCA
Hepatocellular carcinoma	1/168	0.927076	0.970961	0	0	0.380834	0.0288366	EGFR
RNA transport	1/186	0.944987	0.974369	0	0	0.343463	0.0194344	SENP2
Transcriptional misregulation in cancer	1/192	0.949923	0.974369	0	0	0.332572	0.0170855	HMGA2
Chemokine signaling pathway	1/192	0.949923	0.974369	0	0	0.332572	0.0170855	PLCB4
Viral carcinogenesis	1/203	0.957854	0.974369	0	0	0.314284	0.0135329	SND1
Diabetic cardiomyopathy	1/203	0.957854	0.974369	0	0	0.314284	0.0135329	PLCB4
Coronavirus disease	1/232	0.973261	0.984384	0	0	0.274419	0.00743751	EGFR
Salmonella infection	1/249	0.979528	0.985093	0	0	0.255385	0.00528259	EXOC4
Prion disease	1/273	0.985963	0.985963	0	0	0.232564	0.00328763	GRIN2B
