# Supplementary material for: Single-cell multiomics reveals the complexity of TGFβ signalling to chromatin in iPSC-derived kidney organoids
Source: Commun Biol. 2022 Nov 27;5:1301. doi: 10.1038/s42003-022-04264-1 (PMC9701233; doi:10.1038/s42003-022-04264-1)
Supplement: Supplementary file 6 — Supplementary Data 9 [file 42003_2022_4264_MOESM6_ESM.xlsx]

## Sheet: Sheet1
Figures 2D, 4B:	Percentage [%]	Fibroblast 1	Fibroblast 2	Myofibroblast	Stroma 1	Proliferating Stroma	Nephron Progenitor	Proliferating Nephron Progenitor	Podocyte	Melanocyte	Kidney Progenitor 1	Kidney Progenitor 2	Proliferating Kidney Progenitor	Muscle Progenitor	Glial Progenitor	Neural Progenitor 1	Neural Progenitor 2	Neural Progenitor 3
	Control	54.3	40.8	0.2	0	35.9	25.1	23.6	34.7	42.4	34.8	1.1	20.2	33.9	11	25.5	27.9	13.8
	TGFB	40.8	18.9	51.8	0.7	24.7	21.2	27.5	15.1	24.8	11.6	35.4	29.6	30.2	35.7	22.3	40.2	46.9
	GSK343	29.2	33.2	0.7	0	28	38.5	26.2	25.7	16.5	33.4	0.4	21.2	25.1	20.4	40.1	11.1	18.3
	GSK343+TGFB	6.6	7.1	47.3	35.2	11.3	15.2	22.7	24.5	16.3	20.2	63	29	10.8	32.9	12.2	20.8	21
Figures 3E, 3F, 4E, 4F:
	aSMA Area/DAPI area
		Exp. 1	Exp. 2	Exp. 3
	Control	4.94448	5.82276	5.787
	TGFB1	21.205	23.6893	13.6208
	TGFB1+GSK343	4.45852	5.05171	4.87657
	POSTN Area/DAPI area
		Exp. 1	Exp. 2	Exp. 3
	Control	6.91361	4.19333	6.78604
	TGFB1	22.8807	17.4094	21.7075
	TGFB1+GSK343	4.52478	7.92227	5.21518
Supplemental Figure 1A:	Total Peaks				Proportion of peaks
	Distance to TSS (kb)	SMAD3	EZH2		Distance to TSS (kb)	SMAD3	EZH2
	<-100	119	1030		<-100	0.123	0.12
	-50 to -100	38	491		-100 to -50	0.039	0.057
	-5 to -50	123	1045		-50 to -5	0.127	0.123
	0 to -5	21	222		-5 to 0	0.022	0.026
	0 to 5	26	289		0 to 5	0.027	0.026
	5 to 50	220	1659		5 to 50	0.226	0.194
	50 to 100	114	1158		50 to 100	0.117	0.136
	>100	300	2626		>100	0.309	0.308
	Total Peaks	971	8528
Supplemental Figure 1B:	Total Peaks				Proportion of peaks
	Distance to TSS (kb)	SMAD3	EZH2		Distance to TSS (kb)	SMAD3	EZH2
	<-100	2	31		<-100	0.001	0.016
	-50 to -100	33	236		-50 to -100	0.014	0.123
	-5 to -50	264	112		-5 to -50	0.109	0.06
	0 to -5	454	214		0 to -5	0.188	0.112
	0 to 5	464	43		0 to 5	0.192	0.022
	5 to 50	671	360		5 to 50	0.278	0.188
	50 to 100	238	304		50 to 100	0.099	0.159
	>100	291	412		>100	0.12	0.215
	Total Peaks	2416	1912
Supplemental Figure 1D and 1E:		IPSC Overlap		D7 Overlap
	Active promoter	2/656	Active promoter	1/574
	Weak promoter	9/656	Poised Promoter	0/574
	Poised promoter	10/656	Strong enhancer	2/574
	Strong enhancer	2/656	Weak enhancer	7/574
	Weak enhancer	45/656	Bivalent enhancer	2/574
	Repressed	20/656	Heterochromatin	17/574
	Heterochromatin	530/656	Repressed	33/574
	Insulator	6/656	Dnase only	0/574
Supplemental Figure 6
	% Picrosirius red positive staining area
		Exp. 1	Exp. 2	Exp. 3	Exp. 4
	Control	0.658	0.712	0.559	0.624
	TGFB1	3.119	3.252	3.48	2.011
	TGFB1+GSK343	1.29	1.187	1.154	1.292
